# Supplementary material for: HIF3A gene disruption causes abnormal alveoli structure and early neonatal death
Source: PLoS One. 2024 May 8;19(5):e0300751. doi: 10.1371/journal.pone.0300751 (PMC11078382; doi:10.1371/journal.pone.0300751)
Supplement: S1 Table — (XLSX) [file pone.0300751.s001.xlsx]

## Sheet: Sheet1
		Orientation	Sequence 5' -> 3'
	Primer set for BigDyeTM Direct Cycle Sequencing kit
	HIF3A	Forward	TGTAAAACGACGGCCAGTTAGGCACACAACCTAGGGGA
		Reverse	CAGGAAACAGCTATGACCATGCGCAGGTAGCTGATTGT
	Primer sets for genotyping to distinguish HIF3A_ins from wild type
	Wild type allele detection	Forward	CGGAAGGAGAAGTCGCGGGA
		Reverse	ATGGAGGCCTTGTCCAGGTG
	mutant allele detection	Forward	CGGAAGGAGAAGTCGCGGGC
		Reverse	ATGGAGGCCTTGTCCAGGTG
	Primer sets for genotyping to distinguish HIF3A_del from wild type
	Wild type allele detection	Forward	CGGAAGGAGAAGTCGCGGG
		Reverse	ATGGAGGCCTTGTCCAGGTG
	mutant allele detection	Forward	CGGAAGGAGAAGTCGCGGA
		Reverse	ATGGAGGCCTTGTCCAGGTG
	Primer sets specific for each isoform of HIF3A
	Isoform 1 (NM_001162950.1)	Forward	GACGCTGGGCATCGAGG
		Reverse	CAGGAAACAGCTATGACCTGGTGAGCGTGCTCTTCATTC
	Isoform 1 (NM_001162950.1)	Forward	GACGCTGGGCATCGAGG
		Reverse	TCAGGAGCAGACATGGCAAG
	Isoform 2 (NM_016868.3)	Forward	GGCACACAACCTAGGGGAGAAG
		Reverse	CAGGAAACAGCTATGACCTGGTGAGCGTGCTCTTCATTC
	Isoform 2 (NM_016868.3)	Forward	GGCACACAACCTAGGGGAGAAG
		Reverse	TCAGGAGCAGACATGGCAAG
	Primer for sangar sequence
	M13	Reverse	CAGGAAACAGCTATGAC
	seq-1	Forward	GAGGGAGACATGGCTTAC
	seq-2	Forward	CAGTAACGGGGCAGTATC
	seq-3	Forward	TTCCAGCTCAACTCCAGC
