# Supplementary material for: HIF3A gene disruption causes abnormal alveoli structure and early neonatal death
Source: PLoS One. 2024 May 8;19(5):e0300751. doi: 10.1371/journal.pone.0300751 (PMC11078382; doi:10.1371/journal.pone.0300751)
Supplement: S2 Table — The first sheet lists differentially upregulated genes in both HIF3_ins and HIF3A_del compared to WT. The second and third sheets, respectively, list differentially upregulated genes in HIF3A_ins and HIF3A_del compared to WT. (XLSX) [file pone.0300751.s002.xlsx]

## Sheet: commonly up-regulated
	isec	ensembl_gene_id	external_gene_name	gene_biotype	chromosome_name	start_position	end_position	strand	band	mgi_symbol	description	mgi_id	entrezgene_id	uniprot_gn_id	refseq_mrna	refseq_ncrna	mirbase_accession	mirbase_id	phenotype_description
1	Cps1	ENSMUSG00000025991	Cps1	protein_coding	1	67123026	67231259	+	C3	Cps1	carbamoyl-phosphate synthetase 1 [Source:MGI Symbol;Acc:MGI:891996]	MGI:891996	227231	Q8C196	NM_001080809				decreased circulating potassium level; decreased neutrophil cell number; increased lymphocyte cell number; preweaning lethality complete penetrance; increased circulating ammonia level; postnatal lethality complete penetrance
2	Gm47969	ENSMUSG00000113267	Gm47969	protein_coding	1	83044932	83045946	+	C5	Gm47969	predicted gene, 47969 [Source:MGI Symbol;Acc:MGI:6097249]	MGI:6097249	NA	A0A1Y7VJH8
3	Rgs1	ENSMUSG00000026358	Rgs1	protein_coding	1	144242296	144249242	-	F	Rgs1	regulator of G-protein signaling 1 [Source:MGI Symbol;Acc:MGI:1354694]	MGI:1354694	50778	Q9JL25; E9PZR4; A0A0A0MQN0; A0A087WS51	NM_015811;				abnormal B cell physiology; abnormal dendritic cell physiology; abnormal spleen germinal center morphology; decreased plasma cell number; increased immunoglobulin level; increased marginal zone B cell number; small Peyer's patches
4	Serpinc1	ENSMUSG00000026715	Serpinc1	protein_coding	1	160978585	161005863	+	H2.1	Serpinc1	serine (or cysteine) peptidase inhibitor, clade C (antithrombin), member 1 [Source:MGI Symbol;Acc:MGI:88095]	MGI:88095	11905	P32261; Q543J5; A0A0A6YX70; A0A0A6YX49; A0A0A6YXS8; A0A0A6YWH7	; NM_080844				abnormal atrial thrombosis; abnormal blood coagulation; abnormal cornea morphology; abnormal eye morphology; abnormal heart morphology; abnormal liver morphology; abnormal liver regeneration; abnormal myocardium layer morphology; abnormal optic choroid morphology; abnormal penis morphology; abnormal placental thrombosis; abnormal retina morphology; abnormal retinal layer morphology; abnormal reti…
5	Apoa2	ENSMUSG00000005681	Apoa2	protein_coding	1	171225054	171226379	+	H3	Apoa2	apolipoprotein A-II [Source:MGI Symbol;Acc:MGI:88050]	MGI:88050	11807	P09813	NM_001305585; NM_013474; NM_001305549; NM_001305550;	NR_131173;			abnormal cholesterol homeostasis; amyloidosis; decreased circulating HDL cholesterol level; decreased circulating cholesterol level; decreased circulating free fatty acid level; decreased circulating glucose level; decreased circulating insulin level; increased circulating cholesterol level
6	Apcs	ENSMUSG00000026542	Apcs	protein_coding	1	172893961	172895041	-	H3	Apcs	serum amyloid P-component [Source:MGI Symbol;Acc:MGI:98229]	MGI:98229	20219	P12246; Q4JFI8	NM_011318				abnormal kidney morphology; abnormal spleen morphology; abnormal spleen red pulp morphology; abnormal spleen white pulp morphology; amyloidosis; decreased susceptibility to bacterial infection; decreased susceptibility to bacterial infection induced morbidity/mortality; decreased susceptibility to endotoxin shock; glomerulonephritis; increased autoantibody level; increased spleen white pulp amoun…
7	Phyhd1	ENSMUSG00000079484	Phyhd1	protein_coding	2	30266203	30282149	+	B	Phyhd1	phytanoyl-CoA dioxygenase domain containing 1 [Source:MGI Symbol;Acc:MGI:3612860]	MGI:3612860	227696	Q9DB26; A0A0A0MQG9; A2AQZ7; A0A0R4J137; A2AQZ2; D6RI61; D6RIQ3; A2AQZ5	NM_001252570; NM_001281829; ; NM_001252571; NM_172267; NM_001252568
8	Galnt13	ENSMUSG00000060988	Galnt13	protein_coding	2	54436317	55118309	+	C1.1	Galnt13	polypeptide N-acetylgalactosaminyltransferase 13 [Source:MGI Symbol;Acc:MGI:2139447]	MGI:2139447	271786	Q8CF93; A2RRI8; B1AY79	; NM_173030				no abnormal phenotype detected
9	D930015M05Rik	ENSMUSG00000084781	D930015M05Rik	processed_transcript	2	92408892	92432308	+	E1	D930015M05Rik	RIKEN cDNA D930015M05 gene [Source:MGI Symbol;Acc:MGI:3612068]	MGI:3612068	NA			NR_040621
10	Aadac	ENSMUSG00000027761	Aadac	protein_coding	3	60025717	60040160	+	D	Aadac	arylacetamide deacetylase [Source:MGI Symbol;Acc:MGI:1915008]	MGI:1915008	67758	Q99PG0	; NM_023383
11	Fgg	ENSMUSG00000033860	Fgg	protein_coding	3	83007724	83015049	+	E3	Fgg	fibrinogen gamma chain [Source:MGI Symbol;Acc:MGI:95526]	MGI:95526	99571	Q8VCM7; Q3UER8; Q3UEM7	NM_133862; NM_001317105				abnormal blood coagulation; abnormal circulating fibrinogen level; abnormal miscarriage rate; abnormal neutrophil physiology; abnormal placenta development; abnormal placenta labyrinth morphology; abnormal placenta morphology; abnormal thrombolysis; abnormal thrombosis; abnormal visceral yolk sac morphology; decreased embryo size; decreased hematocrit; decreased mean corpuscular volume; decreased…
12	Fga	ENSMUSG00000028001	Fga	protein_coding	3	83026076	83033627	+	E3	Fga	fibrinogen alpha chain [Source:MGI Symbol;Acc:MGI:1316726]	MGI:1316726	14161	E9PV24	NM_010196; NM_001111048				abnormal blood coagulation; abnormal circulating fibrinogen level; abnormal myelination; abnormal uterine environment; abnormal wound healing; decreased platelet aggregation; female infertility; focal hepatic necrosis; gastrointestinal hemorrhage; hemarthrosis; hemoperitoneum; liver hemorrhage; pancreas cysts; premature death; skin hemorrhage; uterine hemorrhage
13	Fgb	ENSMUSG00000033831	Fgb	protein_coding	3	83040141	83049863	-	E3	Fgb	fibrinogen beta chain [Source:MGI Symbol;Acc:MGI:99501]	MGI:99501	110135	Q8K0E8; Q3TGR2	NM_181849				abnormal embryo size; abnormal seminal vesicle morphology; decreased circulating phosphate level; edema; enlarged heart; preweaning lethality incomplete penetrance
14	4731419I09Rik	ENSMUSG00000097004	4731419I09Rik	antisense	3	89337850	89347831	+	F1	4731419I09Rik	RIKEN cDNA 4731419I09 gene [Source:MGI Symbol;Acc:MGI:3704222]	MGI:3704222	NA
15	Negr1	ENSMUSG00000040037	Negr1	protein_coding	3	156561794	157316445	+	H4	Negr1	neuronal growth regulator 1 [Source:MGI Symbol;Acc:MGI:2444846]	MGI:2444846	320840	Q80Z24; A0A4W9; H3BKU7; D3Z4T6	NM_001039094; NM_177274;				abnormal behavior; abnormal eye morphology; abnormal heart morphology; abnormal seminal vesicle morphology; decreased basophil cell number; decreased body length; decreased bone mineral content; decreased circulating insulin level; decreased eosinophil cell number; decreased grip strength; decreased lean body mass; decreased mean platelet volume; enlarged heart; abnormal energy homeostasis; decre…
16	Aldob	ENSMUSG00000028307	Aldob	protein_coding	4	49535995	49549546	-	B1	Aldob	aldolase B, fructose-bisphosphate [Source:MGI Symbol;Acc:MGI:87995]	MGI:87995	230163	Q91Y97; Q3UER1	NM_144903;				decreased body length; decreased bone mineral content; decreased bone mineral density; decreased lean body mass; decreased total body fat amount; preweaning lethality incomplete penetrance; abnormal liver morphology; abnormal portal triad morphology; decreased body size; hepatic steatosis; increased sensitivity to induced morbidity/mortality; liver fibrosis; liver inflammation; pale liver
17	Ambp	ENSMUSG00000028356	Ambp	protein_coding	4	63143275	63154799	-	B3	Ambp	alpha 1 microglobulin/bikunin precursor [Source:MGI Symbol;Acc:MGI:88002]	MGI:88002	11699	Q07456; I7HIQ9	NM_007443;				abnormal maternal nurturing; abnormal oocyte morphology; abnormal ovulation; absent cumulus expansion; absent zona pellucida; decreased litter size; failure of zygotic cell division; female infertility; impaired fertilization; reduced female fertility
18	Angptl3	ENSMUSG00000028553	Angptl3	protein_coding	4	99030954	99046111	+	C6	Angptl3	angiopoietin-like 3 [Source:MGI Symbol;Acc:MGI:1353627]	MGI:1353627	30924	Q9R182; Q3UEF5	NM_013913;				abnormal liver physiology; decreased circulating HDL cholesterol level; decreased circulating LDL cholesterol level; decreased circulating VLDL cholesterol level; decreased circulating cholesterol level; decreased circulating free fatty acid level; decreased circulating triglyceride level; decreased epididymal fat pad weight; decreased gonadal fat pad weight; decreased triglyceride level; increas…
19	Ermap	ENSMUSG00000028644	Ermap	protein_coding	4	119175457	119190011	-	D2.1	Ermap	erythroblast membrane-associated protein [Source:MGI Symbol;Acc:MGI:1349816]	MGI:1349816	27028	Q9JLN5; E9QKE5; D6RCV8; A2A7P8; D6RFS7; A2A7P6; A2A7P7; A2A7P5	NM_001369066; NM_013848;	; NR_160957			decreased effector memory CD4-positive alpha-beta T cell number
20	Rhd	ENSMUSG00000028825	Rhd	protein_coding	4	134864536	134896172	+	D3	Rhd	Rh blood group, D antigen [Source:MGI Symbol;Acc:MGI:1202882]	MGI:1202882	19746	A0A0R4J0A2	NM_011270;				abnormal skin condition; decreased circulating HDL cholesterol level; decreased circulating cholesterol level; decreased circulating iron level; decreased mean corpuscular hemoglobin; decreased mean corpuscular hemoglobin concentration; decreased mean corpuscular volume; abnormal erythrocyte physiology; decreased circulating alkaline phosphatase level; decreased hemoglobin content; increased circ…
21	Abcb4	ENSMUSG00000042476	Abcb4	protein_coding	5	8893717	8959231	+	A1	Abcb4	ATP-binding cassette, sub-family B (MDR/TAP), member 4 [Source:MGI Symbol;Acc:MGI:97569]	MGI:97569	18670	P21440; A0A0G2JDM4	NM_008830;				abnormal behavior; decreased body weight; decreased grip strength; hypoactivity; increased body weight; increased startle reflex; abnormal bile canaliculus morphology; abnormal bile composition; abnormal bile duct morphology; abnormal bile secretion; abnormal blood homeostasis; abnormal bone remodeling; abnormal circulating alanine transaminase level; abnormal circulating alkaline phosphatase lev…
22	Alb	ENSMUSG00000029368	Alb	protein_coding	5	90460897	90476602	+	E1	Alb	albumin [Source:MGI Symbol;Acc:MGI:87991]	MGI:87991	11657	P07724; Q546G4	NM_009654;				decreased circulating serum albumin level
23	Afp	ENSMUSG00000054932	Afp	protein_coding	5	90490737	90508907	+	E1	Afp	alpha fetoprotein [Source:MGI Symbol;Acc:MGI:87951]	MGI:87951	11576	P02772; A0A0J9YU60	NM_007423;				abnormal ovary morphology; abnormal sexual interaction; absent corpus luteum; absent estrous cycle; anovulation; decreased circulating progesterone level; endometrium hyperplasia; female infertility; increased circulating follicle stimulating hormone level; increased circulating luteinizing hormone level
24	Cxcl1	ENSMUSG00000029380	Cxcl1	protein_coding	5	90891241	90893115	+	E1	Cxcl1	chemokine (C-X-C motif) ligand 1 [Source:MGI Symbol;Acc:MGI:108068]	MGI:108068	14825	P12850; A2RTH0	NM_008176;
25	Ibsp	ENSMUSG00000029306	Ibsp	protein_coding	5	104299171	104311469	+	E5	Ibsp	integrin binding sialoprotein [Source:MGI Symbol;Acc:MGI:96389]	MGI:96389	15891	Q61711	NM_008318				abnormal acellular cementum morphology; abnormal bone mineralization; abnormal bone remodeling; abnormal cementum mineralization; abnormal incisor morphology; abnormal junctional epithelium morphology; abnormal mandible morphology; abnormal molar morphology; abnormal molar root morphology; abnormal osteoblast morphology; abnormal osteoclast morphology; abnormal osteoid morphology; abnormal period…
26	Gm32051	ENSMUSG00000106438	Gm32051	lincRNA	5	105409367	105415670	+	E5	Gm32051	predicted gene, 32051 [Source:MGI Symbol;Acc:MGI:5591210]	MGI:5591210	NA
27	Hpd	ENSMUSG00000029445	Hpd	protein_coding	5	123171807	123182727	-	F	Hpd	4-hydroxyphenylpyruvic acid dioxygenase [Source:MGI Symbol;Acc:MGI:96213]	MGI:96213	15445	P49429; D3Z1U3	NM_008277;				abnormal urine homeostasis; decreased circulating tyrosine level
28	Cldn4	ENSMUSG00000047501	Cldn4	protein_coding	5	134945119	134946934	-	G2	Cldn4	claudin 4 [Source:MGI Symbol;Acc:MGI:1313314]	MGI:1313314	12740	O35054; Q3UM35	NM_009903				abnormal kidney pelvis urothelium morphology; abnormal renal calcium reabsorbtion; abnormal renal reabsorbtion; abnormal renal/urinary system morphology; abnormal ureter physiology; decreased circulating calcium level; hydronephrosis; increased kidney cell proliferation; increased urine calcium level; increased urine chloride ion level; no abnormal phenotype detected; premature death; ureter urot…
29	Cyp3a11	ENSMUSG00000056035	Cyp3a11	protein_coding	5	145854426	145879964	-	G2	Cyp3a11	cytochrome P450, family 3, subfamily a, polypeptide 11 [Source:MGI Symbol;Acc:MGI:88609]	MGI:88609	13112	Q64459; Q3UEN8	NM_007818;
30	Hk2	ENSMUSG00000000628	Hk2	protein_coding	6	82725025	82774454	-	C3	Hk2	hexokinase 2 [Source:MGI Symbol;Acc:MGI:1315197]	MGI:1315197	15277	O08528; E9Q5B5; E9Q9M6	NM_013820;				embryonic growth retardation; embryonic lethality between somite formation and embryo turning complete penetrance; no abnormal phenotype detected
31	Rimklb	ENSMUSG00000040649	Rimklb	protein_coding	6	122447296	122498761	-	F1	Rimklb	ribosomal modification protein rimK-like family member B [Source:MGI Symbol;Acc:MGI:1918325]	MGI:1918325	108653	Q80WS1; A0A0N4SVI6; A0A0N4SUL3	; NM_027664				abnormal behavior; abnormal behavioral response to light; abnormal sleep behavior; decreased total body fat amount; hyperactivity; increased bone mineral content; increased heart weight; increased lean body mass; male infertility
32	Fgf23	ENSMUSG00000000182	Fgf23	protein_coding	6	127072902	127081408	+	F3	Fgf23	fibroblast growth factor 23 [Source:MGI Symbol;Acc:MGI:1891427]	MGI:1891427	64654	Q9EPC2; Q3U1V5	NM_022657				abnormal axial skeleton morphology; abnormal blood urea nitrogen level; abnormal bone mineralization; abnormal bone structure; abnormal bronchus morphology; abnormal circulating calcium level; abnormal circulating phosphate level; abnormal compact bone morphology; abnormal femur morphology; abnormal kidney morphology; abnormal long bone hypertrophic chondrocyte zone; abnormal long bone metaphysis…
33	Pzp	ENSMUSG00000030359	Pzp	protein_coding	6	128483567	128526720	-	F3	Pzp	PZP, alpha-2-macroglobulin like [Source:MGI Symbol;Acc:MGI:87854]	MGI:87854	11287	Q61838; D3YUI3	NM_007376;				abnormal bile color; abnormal cytokine level; abnormal cytokine secretion; abnormal enzyme/coenzyme activity; abnormal pancreatic acinar cell morphology; abnormal pancreatic acinus morphology; decreased heart rate; decreased sensitivity to induced morbidity/mortality; decreased susceptibility to weight gain; disheveled coat; enlarged liver; gallstones; greasy coat; hepatic necrosis; hepatic steat…
34	Fam189a1	ENSMUSG00000030518	Fam189a1	protein_coding	7	64756091	65156570	-	C	Fam189a1	family with sequence similarity 189, member A1 [Source:MGI Symbol;Acc:MGI:1917888]	MGI:1917888	70638	Q6A044; D3Z6Z5; D3YX96	NM_183087;
35	Gm44891	ENSMUSG00000109555	Gm44891	TEC	7	132311856	132314078	-	F3	Gm44891	predicted gene 44891 [Source:MGI Symbol;Acc:MGI:5753467]	MGI:5753467	NA
36	Pde4c	ENSMUSG00000031842	Pde4c	protein_coding	8	70723720	70751186	+	B3.3	Pde4c	phosphodiesterase 4C, cAMP specific [Source:MGI Symbol;Acc:MGI:99556]	MGI:99556	110385	Q3UEI1; D3Z2G1; A0A286YD02	; NM_201607; NM_001310465				decreased grip strength
37	Apoa1	ENSMUSG00000032083	Apoa1	protein_coding	9	46228580	46230466	+	A5.2	Apoa1	apolipoprotein A-I [Source:MGI Symbol;Acc:MGI:88049]	MGI:88049	11806	Q00623; A0A1L1STX7	NM_009692;				abnormal cellular cholesterol metabolism; abnormal cholesterol homeostasis; abnormal liver physiology; abnormal vascular wound healing; decreased cholesterol efflux; decreased circulating HDL cholesterol level; decreased circulating LDL cholesterol level; decreased circulating VLDL cholesterol level; decreased circulating cholesterol level; decreased circulating phospholipid level; increased circ…
38	Elane	ENSMUSG00000020125	Elane	protein_coding	10	79886247	79888215	+	C1	Elane	elastase, neutrophil expressed [Source:MGI Symbol;Acc:MGI:2679229]	MGI:2679229	50701	Q3UP87	NM_015779				abnormal inflammatory response; abnormal neutrophil physiology; decreased physiological sensitivity to xenobiotic; decreased susceptibility to bacterial infection induced morbidity/mortality; decreased tumor necrosis factor secretion; impaired neutrophil recruitment; increased susceptibility to bacterial infection; increased susceptibility to bacterial infection induced morbidity/mortality; incre…
39	Tafa2	ENSMUSG00000044071	Tafa2	protein_coding	10	123263996	123741204	+	D2	Tafa2	TAFA chemokine like family member 2 [Source:MGI Symbol;Acc:MGI:2143691]	MGI:2143691	268354	Q7TPG7; A0A0R4J0M7	; NM_182807; NM_001252387	NR_045514; ; NR_153334			increased anxiety-related response; increased freezing behavior
40	Igfbp1	ENSMUSG00000020429	Igfbp1	protein_coding	11	7197782	7202546	+	A1	Igfbp1	insulin-like growth factor binding protein 1 [Source:MGI Symbol;Acc:MGI:96436]	MGI:96436	16006	P47876	NM_008341				decreased liver regeneration; focal hepatic necrosis; hepatic necrosis; hepatic steatosis; increased hepatocyte apoptosis; liver inflammation
41	Btnl10	ENSMUSG00000020490	Btnl10	protein_coding	11	58917908	58927158	+	B1.3	Btnl10	butyrophilin-like 10 [Source:MGI Symbol;Acc:MGI:2182073]	MGI:2182073	192194	Q9JK39; A0A0R4J1C6	NM_001363414; ; NM_138678
42	Rasd1	ENSMUSG00000049892	Rasd1	protein_coding	11	59963181	59964944	-	B1.3	Rasd1	RAS, dexamethasone-induced 1 [Source:MGI Symbol;Acc:MGI:1270848]	MGI:1270848	19416	O35626; Q5SWR8	NM_009026				abnormal heart morphology; abnormal seminal vesicle morphology; decreased circulating total protein level; enlarged heart; increased circulating total protein level; abnormal behavior; abnormal circardian behavior entrainment; abnormal iron homeostasis; advanced circadian behavior phase; decreased susceptibility to neuronal excitotoxicity; decreased vertical activity; shortened circadian behavior…
43	Mir212	ENSMUSG00000065590	Mir212	miRNA	11	75173388	75173478	+	B5	Mir212	microRNA 212 [Source:MGI Symbol;Acc:MGI:2676888]	MGI:2676888	NA			NR_029794	MI0000696	mmu-mir-212
44	Serpinf2	ENSMUSG00000038224	Serpinf2	protein_coding	11	75431732	75439591	-	B5	Serpinf2	serine (or cysteine) peptidase inhibitor, clade F, member 2 [Source:MGI Symbol;Acc:MGI:107173]	MGI:107173	18816	Q61247; Q5ND36; Q5ND35; E9PXE0	; NM_008878				abnormal blood coagulation
45	Mpo	ENSMUSG00000009350	Mpo	protein_coding	11	87793581	87804413	+	C	Mpo	myeloperoxidase [Source:MGI Symbol;Acc:MGI:97137]	MGI:97137	17523	P11247; A0A0A0MQL9; F8WGZ9; F7DC05	NM_010824;				abnormal metabolism; abnormal muscle fiber morphology; abnormal neutrophil physiology; abnormal response to injury; atherosclerotic lesions; decreased inflammatory response; increased monocyte cell number; increased physiological sensitivity to xenobiotic; increased sensitivity to induced morbidity/mortality; increased susceptibility to experimental autoimmune encephalomyelitis; increased suscept…
46	Apoh	ENSMUSG00000000049	Apoh	protein_coding	11	108343354	108414396	+	E1	Apoh	apolipoprotein H [Source:MGI Symbol;Acc:MGI:88058]	MGI:88058	11818	Q01339; J3JS85; I7HPW5; I7HJR3	NM_013475;				abnormal blood homeostasis; prenatal lethality incomplete penetrance
47	6030468B19Rik	ENSMUSG00000025573	6030468B19Rik	protein_coding	11	117797660	117807301	+	E2	6030468B19Rik	RIKEN cDNA 6030468B19 gene [Source:MGI Symbol;Acc:MGI:1924977]	MGI:1924977	77727		NM_029964				no abnormal phenotype detected
48	Greb1	ENSMUSG00000036523	Greb1	protein_coding	12	16670615	16800886	-	A1.1	Greb1	gene regulated by estrogen in breast cancer protein [Source:MGI Symbol;Acc:MGI:2149712]	MGI:2149712	268527	Q3UHK3; E0CYD8; E0CXG4	NM_015764; NM_001252071;				decreased body length; decreased lean body mass; decreased total body fat amount
49	Adam21	ENSMUSG00000008438	Adam21	protein_coding	12	81558584	81568474	-	D1	Adam21	a disintegrin and metallopeptidase domain 21 [Source:MGI Symbol;Acc:MGI:1861229]	MGI:1861229	56622	Q9JI76	NM_020330				no abnormal phenotype detected
50	Serpina1b	ENSMUSG00000071178	Serpina1b	protein_coding	12	103728156	103830373	-	E	Serpina1b	serine (or cysteine) preptidase inhibitor, clade A, member 1B [Source:MGI Symbol;Acc:MGI:891970]	MGI:891970	20701	P22599; A0A087WSE0	NM_009244;				preweaning lethality incomplete penetrance
51	Serpina1d	ENSMUSG00000071177	Serpina1d	protein_coding	12	103763594	103773592	-	E	Serpina1d	serine (or cysteine) peptidase inhibitor, clade A, member 1D [Source:MGI Symbol;Acc:MGI:891968]	MGI:891968	20703	Q00897	NM_009246
52	Serpina1a	ENSMUSG00000066366	Serpina1a	protein_coding	12	103853589	103863562	-	E	Serpina1a	serine (or cysteine) peptidase inhibitor, clade A, member 1A [Source:MGI Symbol;Acc:MGI:891971]	MGI:891971	20700	P07758; D3YZL0; A0A0A0MQA3	NM_001252569; NM_009243;				preweaning lethality complete penetrance
53	Serpina1e	ENSMUSG00000072849	Serpina1e	protein_coding	12	103946931	103958975	-	E	Serpina1e	serine (or cysteine) peptidase inhibitor, clade A, member 1E [Source:MGI Symbol;Acc:MGI:891967]	MGI:891967	20704	Q00898	; NM_009247
54	Serpina3k	ENSMUSG00000058207	Serpina3k	protein_coding	12	104338486	104346144	+	E	Serpina3k	serine (or cysteine) peptidase inhibitor, clade A, member 3K [Source:MGI Symbol;Acc:MGI:98377]	MGI:98377	20714	A0A0R4J0I1	NM_011458
55	Dio3	ENSMUSG00000075707	Dio3	protein_coding	12	110279068	110281097	+	F1	Dio3	deiodinase, iodothyronine type III [Source:MGI Symbol;Acc:MGI:1306782]	MGI:1306782	107585	Q91ZI8; K3W4Q2	NM_172119;				abnormal pituitary hormone level; abnormal thyroid hormone level; decreased circulating thyroid-stimulating hormone level; decreased circulating thyroxine level; decreased circulating triiodothyronine level; increased circulating thyroid-stimulating hormone level; increased triiodothyronine level; maternal imprinting; perinatal lethality incomplete penetrance; postnatal growth retardation; prenat…
56	Bhmt	ENSMUSG00000074768	Bhmt	protein_coding	13	93616675	93637961	-	C3	Bhmt	betaine-homocysteine methyltransferase [Source:MGI Symbol;Acc:MGI:1339972]	MGI:1339972	12116	O35490	NM_016668;				decreased total body fat amount; increased lean body mass; abnormal amino acid level; abnormal circulating lipid level; abnormal lipid level; abnormal liver morphology; abnormal phospholipid level; abnormal urine homeostasis; decreased choline level; decreased circulating HDL cholesterol level; decreased circulating cholesterol level; decreased circulating phospholipid level; hepatic steatosis; i…
57	Prrxl1	ENSMUSG00000041730	Prrxl1	protein_coding	14	32599407	32649246	+	B	Prrxl1	paired related homeobox protein-like 1 [Source:MGI Symbol;Acc:MGI:2148204]	MGI:2148204	107751	Q8BYH0; B7ZW86	; NM_001347590; NM_001001796				abnormal embryonic tissue morphology; abnormal sensory neuron innervation pattern; abnormal sensory neuron morphology; decreased body weight; hyporesponsive to tactile stimuli; increased chemical nociceptive threshold; increased grooming behavior; increased thermal nociceptive threshold; postnatal lethality complete penetrance; premature death
58	Gm2832	ENSMUSG00000091110	Gm2832	protein_coding	14	41278805	41288815	+	B	Gm2832	predicted gene 2832 [Source:MGI Symbol;Acc:MGI:3781004]	MGI:3781004	100040545
59	Nr4a1	ENSMUSG00000023034	Nr4a1	protein_coding	15	101254269	101274795	+	F1	Nr4a1	nuclear receptor subfamily 4, group A, member 1 [Source:MGI Symbol;Acc:MGI:1352454]	MGI:1352454	15370	P12813; Q545Q1	; NM_010444				abnormal uterus physiology; abnormal vascular permeability; decreased Ly6C low monocyte number; increased susceptibility to endotoxin shock; increased tumor growth/size; no abnormal phenotype detected
60	Hrg	ENSMUSG00000022877	Hrg	protein_coding	16	22951072	22961656	+	B1	Hrg	histidine-rich glycoprotein [Source:MGI Symbol;Acc:MGI:2146636]	MGI:2146636	94175	A0A338P6H8; A0A0R4J039	NM_053176;				abnormal blood coagulation; abnormal circulating fibrinogen level; abnormal thrombolysis; decreased bleeding time; increased monocyte cell number
61	Kng1	ENSMUSG00000022875	Kng1	protein_coding	16	23057865	23082078	+	B1	Kng1	kininogen 1 [Source:MGI Symbol;Acc:MGI:1097705]	MGI:1097705	16644	D3YTY9; A0A0R4J038; D3Z2B2	; NM_023125; NM_001102411; NM_001102412				abnormal blood coagulation; abnormal thrombosis
62	Cldn6	ENSMUSG00000023906	Cldn6	protein_coding	17	23679249	23682446	+	A3.3	Cldn6	claudin 6 [Source:MGI Symbol;Acc:MGI:1859284]	MGI:1859284	54419	Q9Z262; Q0GH64	NM_018777;				no abnormal phenotype detected
63	Tff3	ENSMUSG00000024029	Tff3	protein_coding	17	31125306	31129646	-	A3.3	Tff3	trefoil factor 3, intestinal [Source:MGI Symbol;Acc:MGI:104638]	MGI:104638	21786	Q62395	NM_011575				abnormal intestinal epithelium morphology; increased susceptibility to induced colitis; increased susceptibility to injury
64	Gm6659	ENSMUSG00000092289	Gm6659	processed_pseudogene	17	36157988	36158534	+	B1	Gm6659	predicted gene 6659 [Source:MGI Symbol;Acc:MGI:3648914]	MGI:3648914	NA
65	Rhag	ENSMUSG00000023926	Rhag	protein_coding	17	40811126	40840754	+	B2	Rhag	Rhesus blood group-associated A glycoprotein [Source:MGI Symbol;Acc:MGI:1202713]	MGI:1202713	19743	Q9QUT0; A0A3B2WBH6	NM_011269;				abnormal blood homeostasis; abnormal erythrocyte physiology; increased circulating iron level
66	Tspo2	ENSMUSG00000023995	Tspo2	protein_coding	17	48447907	48451522	-	C	Tspo2	translocator protein 2 [Source:MGI Symbol;Acc:MGI:1917276]	MGI:1917276	70026	Q9CRZ8; E0CX84; E0CYC8	; NM_027292
67	Ttr	ENSMUSG00000061808	Ttr	protein_coding	18	20665280	20674321	+	A2	Ttr	transthyretin [Source:MGI Symbol;Acc:MGI:98865]	MGI:98865	22139	P07309; Q5M9K1	NM_013697				abnormal blood homeostasis; abnormal circulating protein level; abnormal retinol level; abnormal retinol metabolism; amyloidosis; decreased circulating levels of thyroid hormone; decreased circulating thyroxine level; decreased circulating triiodothyronine level; opacity of vitreous body; vitreous body deposition
68	Gm33228	ENSMUSG00000117604	Gm33228	processed_transcript	18	26007557	26215653	+	A2	Gm33228	predicted gene, 33228 [Source:MGI Symbol;Acc:MGI:5592387]	MGI:5592387	NA
69	Fosl1	ENSMUSG00000024912	Fosl1	protein_coding	19	5447547	5455946	+	A	Fosl1	fos-like antigen 1 [Source:MGI Symbol;Acc:MGI:107179]	MGI:107179	14283	P48755; Q3UMK5; A0A494BAK3	NM_010235;				abnormal chorionic plate morphology; abnormal embryonic erythrocyte morphology; abnormal parietal yolk sac morphology; abnormal placenta labyrinth morphology; abnormal placenta morphology; abnormal placenta vasculature; abnormal placental labyrinth vasculature morphology; abnormal visceral endoderm morphology; abnormal visceral yolk sac endoderm morphology; abnormal visceral yolk sac morphology; …
70	Cyp2c70	ENSMUSG00000060613	Cyp2c70	protein_coding	19	40153353	40187333	-	C3	Cyp2c70	cytochrome P450, family 2, subfamily c, polypeptide 70 [Source:MGI Symbol;Acc:MGI:2385878]	MGI:2385878	226105	Q91W64; E9Q8U5; E9Q2L0	NM_145499;
71	Scd1	ENSMUSG00000037071	Scd1	protein_coding	19	44394455	44407879	-	C3	Scd1	stearoyl-Coenzyme A desaturase 1 [Source:MGI Symbol;Acc:MGI:98239]	MGI:98239	20249	P13516; Q547C4; A0A494B9N5	NM_009127;				Meibomian gland atrophy; abnormal cholesterol homeostasis; abnormal cutaneous collagen fibril morphology; abnormal cutaneous elastic fiber morphology; abnormal dermal layer morphology; abnormal eating behavior; abnormal estrous cycle; abnormal glucose homeostasis; abnormal hair cycle; abnormal hair follicle bulb morphology; abnormal hair follicle development; abnormal hair follicle inner root she…
72	Bex1	ENSMUSG00000050071	Bex1	protein_coding	X	136213972	136215513	-	F1	Bex1	brain expressed X-linked 1 [Source:MGI Symbol;Acc:MGI:1328321]	MGI:1328321	19716	Q9R224	NM_009052;				abnormal skeletal muscle regeneration; impaired exercise endurance

## Sheet: up-regulated(WT vs HIF3A_ins)
ID	WT 1_TMM	WT 2_TMM	WT 3_TMM	WT 4_TMM	WT 5_TMM	WT 6_TMM	HIF3A_ins 1_TMM	HIF3A_ins 2_TMM	HIF3A_ins 3_TMM	HIF3A_ins 4_TMM	HIF3A_ins 5_TMM	HIF3A_ins 6_TMM	p.value	q.value	logFC	FC	ranking	ensembl_gene_id	external_gene_name	gene_biotype	chromosome_name	start_position	end_position	strand	band	mgi_symbol	description	mgi_id	entrezgene_id	uniprot_gn_id	refseq_mrna	refseq_ncrna	mirbase_accession	mirbase_id	phenotype_description
Col9a1	12.6704	7.74235	7.97056	27.1205	11.3868	3.9972	26.4663	89.8679	13.6115	14.209	28.6807	23.914	0.00701927	0.347976	1.46713	2.76471	531	ENSMUSG00000026147	Col9a1	protein_coding	1	24177610	24252684	+	A5	Col9a1	collagen, type IX, alpha 1 [Source:MGI Symbol;Acc:MGI:88465]	MGI:88465	12839	Q9D0D2; G3X995	NM_007740; NM_001290691;				abnormal articular cartilage morphology; abnormal bone healing; abnormal femur morphology; abnormal knee joint morphology; abnormal patella morphology; abnormal tectorial membrane morphology; abnormal tectorial membrane striated-sheet matrix morphology; abnormal tibia morphology; absent cartilage; enlarged tectorial membrane; impaired hearing; increased chondrocyte proliferation; increased or abs…
Cps1	4.87323	6.77456	0	6.02677	1.03516	2.9979	7.84187	30.2526	4.00338	154.269	7.48192	5.03452	0.000378589	0.0596766	3.22075	9.32269	167	ENSMUSG00000025991	Cps1	protein_coding	1	67123026	67231259	+	C3	Cps1	carbamoyl-phosphate synthetase 1 [Source:MGI Symbol;Acc:MGI:891996]	MGI:891996	227231	Q8C196	NM_001080809				decreased circulating potassium level; decreased neutrophil cell number; increased lymphocyte cell number; preweaning lethality complete penetrance; increased circulating ammonia level; postnatal lethality complete penetrance
Gm47969	0	3.87117	0.99632	1.00446	1.03516	0	11.7628	3.55912	16.0135	1.01493	4.98795	12.5863	0.000733168	0.092788	2.72446	6.60913	208	ENSMUSG00000113267	Gm47969	protein_coding	1	83044932	83045946	+	C5	Gm47969	predicted gene, 47969 [Source:MGI Symbol;Acc:MGI:6097249]	MGI:6097249	NA	A0A1Y7VJH8
Gm29371	16.569	12.5813	71.735	44.1963	102.481	162.886	181.343	109.443	94.4797	337.97	189.542	124.604	0.00829466	0.383372	1.33629	2.52502	569	ENSMUSG00000101625	Gm29371	lincRNA	1	87080171	87096418	+	C5	Gm29371	predicted gene 29371 [Source:MGI Symbol;Acc:MGI:5580077]	MGI:5580077	NA
Spp2	1.94929	3.87117	0	0	0	0	4.90117	9.78759	0	43.6418	2.49397	0	0.00924616	0.396427	3.2179	9.3043	612	ENSMUSG00000026295	Spp2	protein_coding	1	88406961	88426438	+	D	Spp2	secreted phosphoprotein 2 [Source:MGI Symbol;Acc:MGI:1922646]	MGI:1922646	75396	Q8K1I3; H3BLP2; A0A087WSF3	NM_029269;
Inhbb	333.329	235.174	304.874	165.736	340.568	216.848	239.177	365.7	586.095	1439.17	529.969	315.916	0.0017858	0.159104	1.12231	2.17695	295	ENSMUSG00000037035	Inhbb	protein_coding	1	119415465	119422248	-	E2.3	Inhbb	inhibin beta-B [Source:MGI Symbol;Acc:MGI:96571]	MGI:96571	16324	Q04999	NM_008381				abnormal gait; abnormal locomotor behavior; abnormal optic disk morphology; abnormal retina morphology; abnormal retinal blood vessel morphology; abnormal retinal vasculature morphology; abnormal vocalization; corneal opacity; corneal vascularization; decreased circulating serum albumin level; impaired righting response; narrow eye opening; abnormal corneal epithelium morphology; abnormal eye mor…
F13b	0	0	0	0	0	0	0.980234	6.22847	0	8.11941	0	5.03452	0.0016112	0.150937	4.81352	28.1198	281	ENSMUSG00000026368	F13b	protein_coding	1	139501702	139523752	+	F	F13b	coagulation factor XIII, beta subunit [Source:MGI Symbol;Acc:MGI:88379]	MGI:88379	14060	Q07968	NM_031164;				increased bleeding time
Cfhr2	0	0	0	0	0	0	0.980234	3.55912	0	13.194	0	0	0.00856202	0.389828	4.63165	24.7894	574	ENSMUSG00000033898	Cfhr2	protein_coding	1	139804167	139858718	-	F	Cfhr2	complement factor H-related 2 [Source:MGI Symbol;Acc:MGI:3611575]	MGI:3611575	545366	Q4LDF6; Q61405	NM_001025575
Rgs1	7.79717	11.6135	17.9338	17.0759	42.4416	36.9741	29.407	96.9861	28.0236	99.4628	74.8192	78.035	0.000649259	0.0853548	1.59845	3.02818	200	ENSMUSG00000026358	Rgs1	protein_coding	1	144242296	144249242	-	F	Rgs1	regulator of G-protein signaling 1 [Source:MGI Symbol;Acc:MGI:1354694]	MGI:1354694	50778	Q9JL25; E9PZR4; A0A0A0MQN0; A0A087WS51	NM_015811;				abnormal B cell physiology; abnormal dendritic cell physiology; abnormal spleen germinal center morphology; decreased plasma cell number; increased immunoglobulin level; increased marginal zone B cell number; small Peyer's patches
Serpinc1	2.92394	6.77456	5.97792	10.0446	4.14065	1.9986	7.84187	42.7095	7.20608	103.522	12.4699	6.29315	0.000569161	0.079273	2.47335	5.5533	189	ENSMUSG00000026715	Serpinc1	protein_coding	1	160978585	161005863	+	H2.1	Serpinc1	serine (or cysteine) peptidase inhibitor, clade C (antithrombin), member 1 [Source:MGI Symbol;Acc:MGI:88095]	MGI:88095	11905	P32261; Q543J5; A0A0A6YX70; A0A0A6YX49; A0A0A6YXS8; A0A0A6YWH7	NM_080844				abnormal atrial thrombosis; abnormal blood coagulation; abnormal cornea morphology; abnormal eye morphology; abnormal heart morphology; abnormal liver morphology; abnormal liver regeneration; abnormal myocardium layer morphology; abnormal optic choroid morphology; abnormal penis morphology; abnormal placental thrombosis; abnormal retina morphology; abnormal retinal layer morphology; abnormal reti…
Apoa2	1.94929	9.67794	16.9374	6.02677	13.4571	3.9972	11.7628	63.1745	11.2095	296.358	21.1988	10.069	0.000198388	0.041121	2.97464	7.8606	127	ENSMUSG00000005681	Apoa2	protein_coding	1	171225054	171226379	+	H3	Apoa2	apolipoprotein A-II [Source:MGI Symbol;Acc:MGI:88050]	MGI:88050	11807	P09813	NM_001305585; NM_013474; NM_001305549; NM_001305550;	NR_131173;			abnormal cholesterol homeostasis; amyloidosis; decreased circulating HDL cholesterol level; decreased circulating cholesterol level; decreased circulating free fatty acid level; decreased circulating glucose level; decreased circulating insulin level; increased circulating cholesterol level
Crp	0	0	0	0	0	0	0	8.00803	0	10.1493	2.49397	2.51726	0.000992326	0.111632	4.99679	31.9288	234	ENSMUSG00000037942	Crp	protein_coding	1	172698055	172833031	+	H3	Crp	C-reactive protein, pentraxin-related [Source:MGI Symbol;Acc:MGI:88512]	MGI:88512	12944	P14847	NM_007768;				abnormal circulating C-reactive protein level
Apcs	0	0	0	1.00446	1.03516	0.9993	3.92093	17.7956	0	43.6418	9.97589	2.51726	3.6724e-05	0.0144473	4.38847	20.9441	66	ENSMUSG00000026542	Apcs	protein_coding	1	172893961	172895041	-	H3	Apcs	serum amyloid P-component [Source:MGI Symbol;Acc:MGI:98229]	MGI:98229	20219	P12246; Q4JFI8	NM_011318				abnormal kidney morphology; abnormal spleen morphology; abnormal spleen red pulp morphology; abnormal spleen white pulp morphology; amyloidosis; decreased susceptibility to bacterial infection; decreased susceptibility to bacterial infection induced morbidity/mortality; decreased susceptibility to endotoxin shock; glomerulonephritis; increased autoantibody level; increased spleen white pulp amoun…
Spta1	63.352	58.0676	31.8822	41.1829	45.5471	60.9573	56.8535	88.0883	68.8581	364.359	102.253	147.26	0.00062622	0.0836782	1.45585	2.74319	197	ENSMUSG00000026532	Spta1	protein_coding	1	174172776	174248450	+	H3	Spta1	spectrin alpha, erythrocytic 1 [Source:MGI Symbol;Acc:MGI:98385]	MGI:98385	20739	P08032	NM_011465;				abnormal bone marrow cell number; abnormal bone marrow morphology; abnormal brain morphology; abnormal cardiac thrombosis; abnormal erythrocyte morphology; abnormal erythrocyte osmotic lysis; abnormal erythrocyte physiology; abnormal erythropoiesis; abnormal feces composition; abnormal liver morphology; abnormal lung morphology; abnormal lymph node cell ratio; abnormal maternal nurturing; abnorma…
Gm5561	3.89859	0.967794	8.96688	7.03123	4.14065	1.9986	12.743	16.0161	6.40541	19.2836	17.4578	13.8449	0.00156458	0.148686	1.63444	3.10467	277	ENSMUSG00000096474	Gm5561	processed_pseudogene	1	179520378	179520857	-	H4	Gm5561	predicted gene 5561 [Source:MGI Symbol;Acc:MGI:3804971]	MGI:3804971	NA
Rpl35a-ps2	6.82253	9.67794	11.9558	12.0535	12.4219	3.9972	30.3872	24.9139	11.2095	48.7165	19.9518	25.1726	0.000824426	0.100139	1.48102	2.79145	216	ENSMUSG00000081214	Rpl35a-ps2	processed_pseudogene	1	181241988	181242320	-	H4	Rpl35a-ps2	ribosomal protein L35A, pseudogene 2 [Source:MGI Symbol;Acc:MGI:3705461]	MGI:3705461	NA
Slc30a10	2.92394	1.93559	0	0	2.07032	0.9993	0.980234	8.89781	5.60473	29.4329	2.49397	3.77589	0.00316401	0.217158	2.58462	5.99857	383	ENSMUSG00000026614	Slc30a10	protein_coding	1	185454848	185468762	+	H5	Slc30a10	solute carrier family 30, member 10 [Source:MGI Symbol;Acc:MGI:2685058]	MGI:2685058	226781	Q3UVU3; A0A571BG90	NM_001033286				abnormal hepatocyte morphology; abnormal manganese level; abnormal thyroid follicle morphology; abnormal thyroid follicular cell morphology; abnormal thyroid gland morphology; decreased activity of thyroid; decreased body size; decreased body weight; decreased circulating prolactin level; decreased circulating thyroxine level; decreased liver glycogen level; increased brain iron level; increased …
Gm37027	0	0	0	0	0	0	2.9407	0	3.2027	0	2.49397	5.03452	0.00513387	0.290632	4.24083	18.9067	465	ENSMUSG00000104077	Gm37027	lincRNA	1	195017892	195018242	-	H6	Gm37027	predicted gene, 37027 [Source:MGI Symbol;Acc:MGI:5610255]	MGI:5610255	NA
Pax8	0	0	0	0	1.03516	0	0	0.889781	4.00338	22.3284	1.24699	0	0.00596318	0.31919	4.06132	16.6948	491	ENSMUSG00000026976	Pax8	protein_coding	2	24420560	24475599	-	A3	Pax8	paired box 8 [Source:MGI Symbol;Acc:MGI:97492]	MGI:97492	18510	Q00288; A2AIU7; G3UZ49; A2AIU8; A2AIU6	NM_011040;				abnormal Mullerian duct morphology; abnormal action potential; abnormal adenohypophysis morphology; abnormal auditory bulla morphology; abnormal bone remodeling; abnormal bone trabecula morphology; abnormal caput epididymis morphology; abnormal cochlear IHC efferent innervation pattern; abnormal cochlear hair cell morphology; abnormal cochlear hair cell stereociliary bundle morphology; abnormal c…
1700084E18Rik	23.3915	13.5491	42.8418	24.1071	15.5274	25.9818	65.6756	41.8197	36.0304	58.8657	38.6566	51.6038	0.00540428	0.301403	1.00457	2.00635	472	ENSMUSG00000100747	1700084E18Rik	antisense	2	30236795	30238223	-	B	1700084E18Rik	RIKEN cDNA 1700084E18 gene [Source:MGI Symbol;Acc:MGI:1914600]	MGI:1914600	NA
Phyhd1	15.5943	17.4203	47.8234	14.0625	15.5274	26.9811	65.6756	114.782	64.8547	42.6269	42.3975	54.1211	0.000241481	0.0480543	1.48306	2.79542	132	ENSMUSG00000079484	Phyhd1	protein_coding	2	30266203	30282149	+	B	Phyhd1	phytanoyl-CoA dioxygenase domain containing 1 [Source:MGI Symbol;Acc:MGI:3612860]	MGI:3612860	227696	Q9DB26; A0A0A0MQG9; A2AQZ7; A0A0R4J137; A2AQZ2; D6RI61; D6RIQ3; A2AQZ5	NM_001252570; NM_001281829; ; NM_001252571; NM_172267; NM_001252568
Galnt13	29.2394	30.0016	0.99632	10.0446	27.9494	16.9881	85.2803	55.1664	56.848	69.015	67.3373	47.8279	0.000182152	0.039303	1.72036	3.2952	122	ENSMUSG00000060988	Galnt13	protein_coding	2	54436317	55118309	+	C1.1	Galnt13	polypeptide N-acetylgalactosaminyltransferase 13 [Source:MGI Symbol;Acc:MGI:2139447]	MGI:2139447	271786	Q8CF93; A2RRI8; B1AY79	NM_173030				no abnormal phenotype detected
Ypel4	48.7323	39.6795	47.8234	58.2588	51.7581	42.9699	72.5373	151.263	91.277	174.567	102.253	94.3972	5.36708e-05	0.0181132	1.24564	2.37123	78	ENSMUSG00000034059	Ypel4	protein_coding	2	84734058	84738655	+	D	Ypel4	yippee like 4 [Source:MGI Symbol;Acc:MGI:3605071]	MGI:3605071	241525	Q65Z93; A0A571BG63; Q0VEE5; A2ATR6	NM_001005342
Olfr1033	130.603	191.623	362.66	370.646	440.979	432.697	1071.4	596.153	877.541	511.523	426.469	617.987	0.000329222	0.0548509	1.08841	2.1264	158	ENSMUSG00000045392	Olfr1033	protein_coding	2	86020633	86045171	+	D	Olfr1033	olfactory receptor 1033 [Source:MGI Symbol;Acc:MGI:3030867]	MGI:3030867	258571	Q8VFK5; A0A1L1SU63	NM_146578
F2	13.6451	5.80676	9.9632	20.0892	24.8439	6.9951	14.7035	78.3007	12.8108	148.179	26.1867	15.1035	0.00284161	0.206637	1.85371	3.61429	362	ENSMUSG00000027249	F2	protein_coding	2	91625320	91636414	-	E1	F2	coagulation factor II [Source:MGI Symbol;Acc:MGI:88380]	MGI:88380	14061	P19221; H7BX99; Q3TJ94	NM_010168				decreased bone mineral content; decreased mean corpuscular volume; hypoactivity; preweaning lethality incomplete penetrance; tremors; abnormal blood coagulation; abnormal visceral yolk sac morphology; abnormal vitelline vasculature morphology; decreased embryo size; distended pericardium; embryo tissue necrosis; embryonic growth arrest; embryonic lethality during organogenesis incomplete penetran…
D930015M05Rik	3.89859	5.80676	8.96688	4.01785	3.10548	3.9972	21.5651	17.7956	17.6149	29.4329	13.7169	20.1381	9.5353e-06	0.00570471	1.98577	3.96073	44	ENSMUSG00000084781	D930015M05Rik	processed_transcript	2	92408892	92432308	+	E1	D930015M05Rik	RIKEN cDNA D930015M05 gene [Source:MGI Symbol;Acc:MGI:3612068]	MGI:3612068	NA			NR_040621
Chac1	20.4676	17.4203	15.9411	16.0714	25.879	10.9923	57.8338	34.7015	78.4662	20.2985	19.9518	39.0175	0.00334232	0.220787	1.23178	2.34857	397	ENSMUSG00000027313	Chac1	protein_coding	2	119351229	119354381	+	E5	Chac1	ChaC, cation transport regulator 1 [Source:MGI Symbol;Acc:MGI:1916315]	MGI:1916315	69065	Q8R3J5	NM_026929
Epb42	61.4027	61.9388	11.9558	33.1472	37.2658	65.9538	46.071	104.104	126.507	359.284	96.018	138.449	0.000310035	0.052886	1.67673	3.19703	154	ENSMUSG00000023216	Epb42	protein_coding	2	121017891	121037072	-	E5	Epb42	erythrocyte membrane protein band 4.2 [Source:MGI Symbol;Acc:MGI:95402]	MGI:95402	13828	P49222; Q3UV95	NM_013513;				abnormal erythrocyte morphology; abnormal ion homeostasis; anemia; decreased erythrocyte cell number; decreased hematocrit; decreased hemoglobin content; decreased mean corpuscular volume; dehydration; increased mean corpuscular hemoglobin concentration; increased spleen iron level; increased spleen weight; reticulocytosis; spherocytosis
Slc12a1	2.92394	3.87117	2.98896	3.01339	0	0.9993	8.8221	3.55912	5.60473	11.1642	6.23493	10.069	0.00615226	0.325043	1.64502	3.12751	498	ENSMUSG00000027202	Slc12a1	protein_coding	2	125152505	125230002	+	F1	Slc12a1	solute carrier family 12, member 1 [Source:MGI Symbol;Acc:MGI:103150]	MGI:103150	20495	A2AQ51; A2AQ50; A2AQ52	NM_183354; NM_001079690				decreased body weight; decreased circulating chloride level; decreased hemoglobin content; increased blood urea nitrogen level; increased circulating amylase level; increased circulating calcium level; increased circulating creatinine level; abnormal blood homeostasis; abnormal bone structure; abnormal circulating magnesium level; abnormal fluid regulation; abnormal kidney morphology; abnormal ki…
Adra2b	8.77182	14.5169	17.9338	36.1606	42.4416	31.9776	31.3675	65.8438	60.8513	81.1941	43.6445	57.8969	0.00419903	0.258865	1.16631	2.24438	427	ENSMUSG00000058620	Adra2b	protein_coding	2	127363208	127367221	+	F1	Adra2b	adrenergic receptor, alpha 2b [Source:MGI Symbol;Acc:MGI:87935]	MGI:87935	11552	Q925K6; F8VQ23	NM_009633;				abnormal fertility/fecundity; abnormal lung development; abnormal pulmonary alveolus morphology; abnormal vasoconstriction; atelectasis; cyanosis; decreased birth weight; decreased lung weight; dilated heart right ventricle; increased mesenchymal cell proliferation involved in lung development; neonatal lethality incomplete penetrance; postnatal lethality; respiratory failure; slow postnatal weig…
9430021M05Rik	0.974647	0	0	2.00892	1.03516	0	6.86163	3.55912	1.60135	8.11941	3.74096	1.25863	0.00479014	0.280949	2.45217	5.47237	448	ENSMUSG00000054457	9430021M05Rik	processed_transcript	2	162661163	162667109	+	H2	9430021M05Rik	RIKEN cDNA 9430021M05 gene [Source:MGI Symbol;Acc:MGI:1924538]	MGI:1924538	NA
Gm14414	4.87323	5.80676	3.98528	3.01339	5.17581	6.9951	13.7233	10.6774	9.60811	26.3881	11.2229	8.8104	0.00373293	0.237909	1.4086	2.6548	413	ENSMUSG00000083619	Gm14414	processed_pseudogene	2	177460275	177460847	+	H4	Gm14414	predicted gene 14414 [Source:MGI Symbol;Acc:MGI:3652253]	MGI:3652253	NA
Gm8797	8.77182	6.77456	5.97792	7.03123	5.17581	1.9986	10.7826	25.8037	13.6115	24.3582	12.4699	10.069	0.0021279	0.178391	1.43049	2.69539	314	ENSMUSG00000103034	Gm8797	protein_coding	3	5750806	5751295	+	A1	Gm8797	predicted pseudogene 8797 [Source:MGI Symbol;Acc:MGI:3643769]	MGI:3643769	NA	A0A0A6YW67
Aadac	0.974647	1.93559	0	0	0	2.9979	10.7826	12.4569	4.80405	19.2836	3.74096	5.03452	4.01413e-05	0.0153142	3.09295	8.53242	69	ENSMUSG00000027761	Aadac	protein_coding	3	60025717	60040160	+	D	Aadac	arylacetamide deacetylase [Source:MGI Symbol;Acc:MGI:1915008]	MGI:1915008	67758	Q99PG0	NM_023383
Gm22009	1.94929	2.90338	0.99632	2.00892	0	4.9965	3.92093	12.4569	13.6115	12.1791	6.23493	22.6553	0.000147499	0.0357998	2.38981	5.24088	108	ENSMUSG00000089417	Gm22009	scaRNA	3	69085105	69085447	-	E1	Gm22009	predicted gene, 22009 [Source:MGI Symbol;Acc:MGI:5451786]	MGI:5451786	NA
Fgg	8.77182	22.2593	24.908	6.02677	35.1955	11.9916	35.2884	186.854	24.8209	431.344	78.5602	71.7419	3.35197e-06	0.00326805	2.91685	7.55197	27	ENSMUSG00000033860	Fgg	protein_coding	3	83007724	83015049	+	E3	Fgg	fibrinogen gamma chain [Source:MGI Symbol;Acc:MGI:95526]	MGI:95526	99571	Q8VCM7; Q3UER8; Q3UEM7	NM_133862; NM_001317105				abnormal blood coagulation; abnormal circulating fibrinogen level; abnormal miscarriage rate; abnormal neutrophil physiology; abnormal placenta development; abnormal placenta labyrinth morphology; abnormal placenta morphology; abnormal thrombolysis; abnormal thrombosis; abnormal visceral yolk sac morphology; decreased embryo size; decreased hematocrit; decreased mean corpuscular volume; decreased…
Fga	0	10.6457	6.97424	2.00892	17.5977	6.9951	24.5058	229.564	12.8108	366.388	82.3011	39.0175	3.88925e-07	0.000853172	4.07262	16.826	12	ENSMUSG00000028001	Fga	protein_coding	3	83026076	83033627	+	E3	Fga	fibrinogen alpha chain [Source:MGI Symbol;Acc:MGI:1316726]	MGI:1316726	14161	E9PV24	NM_010196; NM_001111048				abnormal blood coagulation; abnormal circulating fibrinogen level; abnormal myelination; abnormal uterine environment; abnormal wound healing; decreased platelet aggregation; female infertility; focal hepatic necrosis; gastrointestinal hemorrhage; hemarthrosis; hemoperitoneum; liver hemorrhage; pancreas cysts; premature death; skin hemorrhage; uterine hemorrhage
Fgb	0	18.3881	2.98896	2.00892	21.7384	5.9958	22.5454	169.058	8.00676	390.747	82.3011	41.5348	1.22763e-05	0.0066732	3.78622	13.7964	48	ENSMUSG00000033831	Fgb	protein_coding	3	83040141	83049863	-	E3	Fgb	fibrinogen beta chain [Source:MGI Symbol;Acc:MGI:99501]	MGI:99501	110135	Q8K0E8; Q3TGR2	NM_181849				abnormal embryo size; abnormal seminal vesicle morphology; decreased circulating phosphate level; edema; enlarged heart; preweaning lethality incomplete penetrance
Pklr	12.6704	10.6457	13.9485	5.02231	19.6681	9.993	26.4663	30.2526	22.4189	178.627	9.97589	10.069	0.00236312	0.187346	1.94071	3.83894	331	ENSMUSG00000041237	Pklr	protein_coding	3	89136142	89146784	+	F1	Pklr	pyruvate kinase liver and red blood cell [Source:MGI Symbol;Acc:MGI:97604]	MGI:97604	18770	G3X925; D3Z2C4; E9Q509	NM_013631; ; NM_001099779				abnormal common myeloid progenitor cell morphology; abnormal enzyme/coenzyme activity; abnormal erythrocyte morphology; abnormal erythrocyte osmotic lysis; abnormal erythropoiesis; anemia; decreased erythrocyte cell number; decreased hematocrit; decreased hemoglobin content; decreased susceptibility to parasitic infection; decreased susceptibility to parasitic infection induced morbidity/mortalit…
4731419I09Rik	11.6958	6.77456	14.9448	8.0357	6.21097	3.9972	35.2884	33.8117	20.0169	16.2388	33.6686	16.3622	0.000290648	0.0513492	1.57445	2.97823	149	ENSMUSG00000097004	4731419I09Rik	antisense	3	89337850	89347831	+	F1	4731419I09Rik	RIKEN cDNA 4731419I09 gene [Source:MGI Symbol;Acc:MGI:3704222]	MGI:3704222	NA
Pmvk	850.867	684.23	1877.07	2785.37	2849.8	2312.38	3993.47	6333.46	6382.19	2741.32	3409.26	4402.68	8.19655e-05	0.0232007	1.26305	2.40003	93	ENSMUSG00000027952	Pmvk	protein_coding	3	89454541	89469013	+	F1	Pmvk	phosphomevalonate kinase [Source:MGI Symbol;Acc:MGI:1915853]	MGI:1915853	68603	Q9D1G2; D3YXP6	NM_001310640; NM_026784; ; NM_027348
Hsd3b1	0	0	0.99632	0	0	0	0.980234	2.66934	0	21.3135	6.23493	3.77589	0.000551279	0.0778557	4.34621	20.3394	185	ENSMUSG00000027871	Hsd3b1	protein_coding	3	98852194	98859794	-	F2.2	Hsd3b1	hydroxy-delta-5-steroid dehydrogenase, 3 beta- and steroid delta-isomerase 1 [Source:MGI Symbol;Acc:MGI:96233]	MGI:96233	15492	P24815; Q3UI20	NM_008293; NM_001304800
Hao2	0	0	0	0	0	0	0	1.77956	0	14.209	2.49397	0	0.00937396	0.398107	4.67946	25.6247	619	ENSMUSG00000027870	Hao2	protein_coding	3	98874521	98893239	-	F2.2	Hao2	hydroxyacid oxidase 2 [Source:MGI Symbol;Acc:MGI:96012]	MGI:96012	56185	Q9NYQ2	NM_019545
Uox	6.82253	11.6135	2.98896	6.02677	18.6329	5.9958	5.8814	48.938	0	288.239	6.23493	6.29315	0.00486982	0.28346	2.75515	6.75123	452	ENSMUSG00000028186	Uox	protein_coding	3	146570426	146632305	+	H2	Uox	urate oxidase [Source:MGI Symbol;Acc:MGI:98907]	MGI:98907	22262	P25688; A0A0G2JFT6; A0A0G2JG44; Q543J0; D3Z4U1	NM_009474				abnormal kidney morphology; abnormal nephron morphology; abnormal renal glomerulus morphology; abnormal renal tubule morphology; abnormal urine color; abnormal urine homeostasis; chronic inflammation; crystalluria; cystolithiasis; decreased urine osmolality; dilated kidney collecting duct; dilated renal tubules; distended urinary bladder; hydronephrosis; increased blood urea nitrogen level; incre…
Negr1	55.5549	48.3897	164.393	136.607	154.239	194.863	336.22	268.714	176.149	375.523	392.801	240.398	0.000318764	0.0537894	1.24611	2.37201	156	ENSMUSG00000040037	Negr1	protein_coding	3	156561794	157316445	+	H4	Negr1	neuronal growth regulator 1 [Source:MGI Symbol;Acc:MGI:2444846]	MGI:2444846	320840	Q80Z24; A0A4W9; H3BKU7; D3Z4T6	NM_001039094; NM_177274;				abnormal behavior; abnormal eye morphology; abnormal heart morphology; abnormal seminal vesicle morphology; decreased basophil cell number; decreased body length; decreased bone mineral content; decreased circulating insulin level; decreased eosinophil cell number; decreased grip strength; decreased lean body mass; decreased mean platelet volume; enlarged heart; abnormal energy homeostasis; decre…
Hemgn	4.87323	18.3881	4.9816	59.2633	25.879	13.9902	8.8221	104.104	45.6385	542.986	42.3975	37.7589	0.000748607	0.0938396	2.6114	6.11096	210	ENSMUSG00000028332	Hemgn	protein_coding	4	46393989	46413506	-	B1	Hemgn	hemogen [Source:MGI Symbol;Acc:MGI:2136910]	MGI:2136910	93966	Q9ERZ0	NM_053149;				decreased mean corpuscular hemoglobin; decreased mean corpuscular volume
Aldob	0	4.83897	0	3.01339	6.21097	3.9972	12.743	53.3869	12.8108	284.179	53.6204	13.8449	2.22366e-07	0.000532141	4.52253	22.9836	11	ENSMUSG00000028307	Aldob	protein_coding	4	49535995	49549546	-	B1	Aldob	aldolase B, fructose-bisphosphate [Source:MGI Symbol;Acc:MGI:87995]	MGI:87995	230163	Q91Y97; Q3UER1	NM_144903;				decreased body length; decreased bone mineral content; decreased bone mineral density; decreased lean body mass; decreased total body fat amount; preweaning lethality incomplete penetrance; abnormal liver morphology; abnormal portal triad morphology; decreased body size; hepatic steatosis; increased sensitivity to induced morbidity/mortality; liver fibrosis; liver inflammation; pale liver
Ambp	0	4.83897	0	1.00446	6.21097	4.9965	4.90117	64.0642	8.80743	113.672	18.7048	5.03452	4.7256e-05	0.0170406	3.60542	12.1714	73	ENSMUSG00000028356	Ambp	protein_coding	4	63143275	63154799	-	B3	Ambp	alpha 1 microglobulin/bikunin precursor [Source:MGI Symbol;Acc:MGI:88002]	MGI:88002	11699	Q07456; I7HIQ9	NM_007443;				abnormal maternal nurturing; abnormal oocyte morphology; abnormal ovulation; absent cumulus expansion; absent zona pellucida; decreased litter size; failure of zygotic cell division; female infertility; impaired fertilization; reduced female fertility
Angptl3	0	1.93559	3.98528	3.01339	3.10548	1.9986	2.9407	11.5672	7.20608	227.344	3.74096	10.069	4.33737e-05	0.016311	4.15911	17.8656	70	ENSMUSG00000028553	Angptl3	protein_coding	4	99030954	99046111	+	C6	Angptl3	angiopoietin-like 3 [Source:MGI Symbol;Acc:MGI:1353627]	MGI:1353627	30924	Q9R182; Q3UEF5	NM_013913;				abnormal liver physiology; decreased circulating HDL cholesterol level; decreased circulating LDL cholesterol level; decreased circulating VLDL cholesterol level; decreased circulating cholesterol level; decreased circulating free fatty acid level; decreased circulating triglyceride level; decreased epididymal fat pad weight; decreased gonadal fat pad weight; decreased triglyceride level; increas…
Ermap	32.1633	56.132	45.8307	59.2633	96.27	78.9447	56.8535	180.626	185.757	504.418	160.861	127.122	6.07427e-05	0.0190356	1.72046	3.29542	84	ENSMUSG00000028644	Ermap	protein_coding	4	119175457	119190011	-	D2.1	Ermap	erythroblast membrane-associated protein [Source:MGI Symbol;Acc:MGI:1349816]	MGI:1349816	27028	Q9JLN5; E9QKE5; D6RCV8; A2A7P8; D6RFS7; A2A7P6; A2A7P7; A2A7P5	NM_001369066; NM_013848;	NR_160957			decreased effector memory CD4-positive alpha-beta T cell number
Rhd	17.5436	16.4525	9.9632	21.0937	48.6526	35.9748	22.5454	110.333	108.892	817.016	128.44	157.329	6.89028e-07	0.00104799	3.16168	8.9487	15	ENSMUSG00000028825	Rhd	protein_coding	4	134864536	134896172	+	D3	Rhd	Rh blood group, D antigen [Source:MGI Symbol;Acc:MGI:1202882]	MGI:1202882	19746	A0A0R4J0A2	NM_011270;				abnormal skin condition; decreased circulating HDL cholesterol level; decreased circulating cholesterol level; decreased circulating iron level; decreased mean corpuscular hemoglobin; decreased mean corpuscular hemoglobin concentration; decreased mean corpuscular volume; abnormal erythrocyte physiology; decreased circulating alkaline phosphatase level; decreased hemoglobin content; increased circ…
Htr1d	0.974647	4.83897	0.99632	3.01339	3.10548	0.9993	11.7628	6.22847	9.60811	4.05971	3.74096	12.5863	0.00461194	0.275465	1.73204	3.32196	440	ENSMUSG00000070687	Htr1d	protein_coding	4	136423524	136444398	+	D3	Htr1d	5-hydroxytryptamine (serotonin) receptor 1D [Source:MGI Symbol;Acc:MGI:96276]	MGI:96276	15552	Q61224	NM_008309; NM_001285484; NM_001285482; NM_001285483;				no abnormal phenotype detected
Sh2d5	9.74647	6.77456	16.9374	29.1294	20.7032	16.9881	37.2489	65.8438	33.6284	34.5075	27.4337	28.9485	0.00337318	0.221989	1.18436	2.27263	400	ENSMUSG00000045349	Sh2d5	protein_coding	4	138250403	138261332	+	D3	Sh2d5	SH2 domain containing 5 [Source:MGI Symbol;Acc:MGI:2446215]	MGI:2446215	230863	Q8JZW5; A2AM66; A2AM67	NM_001099631;				abnormal vertebral arch morphology; decreased circulating creatinine level; increased caudal vertebrae number
Mmel1	0	7.74235	1.99264	6.02677	2.07032	1.9986	10.7826	24.0241	4.00338	24.3582	4.98795	3.77589	0.00940854	0.398825	1.82732	3.54878	621	ENSMUSG00000058183	Mmel1	protein_coding	4	154869585	154895528	+	E2	Mmel1	membrane metallo-endopeptidase-like 1 [Source:MGI Symbol;Acc:MGI:1351603]	MGI:1351603	27390	B1AS16; B1AS18; E9QPA9; E9PVK7; B1AS15; B1AS17	NM_013783				impaired fertilization; male infertility; reduced male fertility
Samd11	20.4676	13.5491	5.97792	13.058	11.3868	9.993	11.7628	29.3628	27.223	94.3882	39.9036	35.2416	0.000547316	0.0778557	1.66314	3.16705	183	ENSMUSG00000096351	Samd11	protein_coding	4	156246966	156255657	-	E2	Samd11	sterile alpha motif domain containing 11 [Source:MGI Symbol;Acc:MGI:2446220]	MGI:2446220	231004	Q1RNF8; A0A1W2P6K0; A0A1W2P7T8; J3QN61	NM_001110516; ; NM_001355709
Abcb4	36.0619	10.6457	4.9816	8.0357	18.6329	21.9846	29.407	32.9219	65.6554	144.12	39.9036	44.052	0.000384931	0.0596905	1.82001	3.53084	169	ENSMUSG00000042476	Abcb4	protein_coding	5	8893717	8959231	+	A1	Abcb4	ATP-binding cassette, sub-family B (MDR/TAP), member 4 [Source:MGI Symbol;Acc:MGI:97569]	MGI:97569	18670	P21440; A0A0G2JDM4	NM_008830;				abnormal behavior; decreased body weight; decreased grip strength; hypoactivity; increased body weight; increased startle reflex; abnormal bile canaliculus morphology; abnormal bile composition; abnormal bile duct morphology; abnormal bile secretion; abnormal blood homeostasis; abnormal bone remodeling; abnormal circulating alanine transaminase level; abnormal circulating alkaline phosphatase lev…
Hgfac	19.4929	11.6135	6.97424	11.0491	15.5274	9.993	17.6442	43.5993	15.2128	33.4926	21.1988	26.4312	0.0092612	0.396427	1.07097	2.10085	614	ENSMUSG00000029102	Hgfac	protein_coding	5	35041509	35048461	+	B2	Hgfac	hepatocyte growth factor activator [Source:MGI Symbol;Acc:MGI:1859281]	MGI:1859281	54426	Q9R098; Q545J3; A0A0J9YUU2	NM_019447;				abnormal intestine regeneration; increased sensitivity to xenobiotic induced morbidity/mortality
Gc	8.77182	18.3881	17.9338	21.0937	33.1252	25.9818	34.3082	113.002	20.0169	306.508	48.6325	28.9485	0.000289844	0.0513492	2.13278	4.38563	148	ENSMUSG00000035540	Gc	protein_coding	5	89417522	89457898	-	E1	Gc	vitamin D binding protein [Source:MGI Symbol;Acc:MGI:95669]	MGI:95669	14473	P21614	NM_008096;				abnormal heart morphology; decreased circulating HDL cholesterol level; decreased circulating cholesterol level; decreased circulating glucose level; decreased circulating triglyceride level; enlarged heart; increased circulating alanine transaminase level; abnormal bone mineralization; abnormal bone remodeling; abnormal osteoblast physiology; abnormal vitamin D level; increased activity of parat…
Alb	27.2901	107.425	33.8749	42.1874	276.388	91.9356	322.497	2195.09	106.49	8700.96	852.939	417.865	9.15256e-08	0.000301165	4.44149	21.7281	8	ENSMUSG00000029368	Alb	protein_coding	5	90460897	90476602	+	E1	Alb	albumin [Source:MGI Symbol;Acc:MGI:87991]	MGI:87991	11657	P07724; Q546G4	NM_009654;				decreased circulating serum albumin level
Afp	1.94929	11.6135	5.97792	7.03123	70.391	12.9909	91.1617	678.013	43.2365	2763.64	266.855	138.449	3.71569e-08	0.000195624	5.17071	36.0196	5	ENSMUSG00000054932	Afp	protein_coding	5	90490737	90508907	+	E1	Afp	alpha fetoprotein [Source:MGI Symbol;Acc:MGI:87951]	MGI:87951	11576	P02772; A0A0J9YU60	NM_007423;				abnormal ovary morphology; abnormal sexual interaction; absent corpus luteum; absent estrous cycle; anovulation; decreased circulating progesterone level; endometrium hyperplasia; female infertility; increased circulating follicle stimulating hormone level; increased circulating luteinizing hormone level
Cxcl1	0.974647	0.967794	3.98528	8.0357	7.24613	2.9979	0.980234	16.0161	6.40541	61.9105	4.98795	12.5863	0.00871948	0.389828	2.05959	4.16867	587	ENSMUSG00000029380	Cxcl1	protein_coding	5	90891241	90893115	+	E1	Cxcl1	chemokine (C-X-C motif) ligand 1 [Source:MGI Symbol;Acc:MGI:108068]	MGI:108068	14825	P12850; A2RTH0	NM_008176;
Cxcl2	0.974647	6.77456	10.9595	2.00892	12.4219	3.9972	7.84187	39.1504	9.60811	83.224	21.1988	11.3277	0.00106762	0.117222	2.19581	4.58146	239	ENSMUSG00000058427	Cxcl2	protein_coding	5	90903871	90905938	+	E1	Cxcl2	chemokine (C-X-C motif) ligand 2 [Source:MGI Symbol;Acc:MGI:1340094]	MGI:1340094	20310	P10889; Q3U1J5; Q3U1L9	NM_009140				abnormal behavioral response to light; hyperactivity
Ibsp	4.87323	0.967794	1.99264	1.00446	5.17581	8.9937	63.7152	11.5672	6.40541	11.1642	19.9518	12.5863	0.000351247	0.0567254	2.41009	5.31506	163	ENSMUSG00000029306	Ibsp	protein_coding	5	104299171	104311469	+	E5	Ibsp	integrin binding sialoprotein [Source:MGI Symbol;Acc:MGI:96389]	MGI:96389	15891	Q61711	NM_008318				abnormal acellular cementum morphology; abnormal bone mineralization; abnormal bone remodeling; abnormal cementum mineralization; abnormal incisor morphology; abnormal junctional epithelium morphology; abnormal mandible morphology; abnormal molar morphology; abnormal molar root morphology; abnormal osteoblast morphology; abnormal osteoclast morphology; abnormal osteoid morphology; abnormal period…
Gm32051	3.89859	32.905	9.9632	27.1205	11.3868	9.993	30.3872	26.6934	60.0507	73.0747	78.5602	187.536	3.67713e-05	0.0144473	2.24586	4.7432	67	ENSMUSG00000106438	Gm32051	lincRNA	5	105409367	105415670	+	E5	Gm32051	predicted gene, 32051 [Source:MGI Symbol;Acc:MGI:5591210]	MGI:5591210	NA
Sds	5.84788	1.93559	1.99264	4.01785	3.10548	6.9951	6.86163	8.89781	6.40541	23.3433	14.9638	8.8104	0.00679802	0.343476	1.49721	2.82296	521	ENSMUSG00000029597	Sds	protein_coding	5	120476526	120483932	+	F	Sds	serine dehydratase [Source:MGI Symbol;Acc:MGI:98270]	MGI:98270	231691	Q8VBT2; D3Z221; Q3UEN6	NM_145565
Hpd	0	2.90338	0	0	1.03516	0	0.980234	13.3467	0.800676	112.657	1.24699	5.03452	0.000203866	0.0419263	4.84025	28.6458	128	ENSMUSG00000029445	Hpd	protein_coding	5	123171807	123182727	-	F	Hpd	4-hydroxyphenylpyruvic acid dioxygenase [Source:MGI Symbol;Acc:MGI:96213]	MGI:96213	15445	P49429; D3Z1U3	NM_008277;				abnormal urine homeostasis; decreased circulating tyrosine level
Cldn13	5.84788	19.3559	4.9816	10.0446	22.7735	26.9811	8.8221	35.5912	32.027	217.194	34.9156	39.0175	0.00144702	0.141079	2.02193	4.06127	270	ENSMUSG00000008843	Cldn13	protein_coding	5	134914249	134915526	-	G2	Cldn13	claudin 13 [Source:MGI Symbol;Acc:MGI:1913102]	MGI:1913102	57255	Q9Z0S4; Q547B2	NM_020504				cardiovascular system phenotype; decreased blood urea nitrogen level; decreased fasted circulating glucose level; decreased mean corpuscular volume; increased circulating potassium level; increased erythrocyte cell number; persistence of hyaloid vascular system
Cldn4	1238.78	1434.27	3138.41	2505.13	3338.4	4038.17	3098.52	3301.09	4398.11	9796.07	7287.39	3570.73	0.00175025	0.158329	1.00297	2.00412	291	ENSMUSG00000047501	Cldn4	protein_coding	5	134945119	134946934	-	G2	Cldn4	claudin 4 [Source:MGI Symbol;Acc:MGI:1313314]	MGI:1313314	12740	O35054; Q3UM35	NM_009903				abnormal kidney pelvis urothelium morphology; abnormal renal calcium reabsorbtion; abnormal renal reabsorbtion; abnormal renal/urinary system morphology; abnormal ureter physiology; decreased circulating calcium level; hydronephrosis; increased kidney cell proliferation; increased urine calcium level; increased urine chloride ion level; no abnormal phenotype detected; premature death; ureter urot…
Tfr2	5.84788	0.967794	2.98896	8.0357	6.21097	0	6.86163	22.2445	9.60811	54.806	6.23493	2.51726	0.00621847	0.325435	2.06258	4.17732	502	ENSMUSG00000029716	Tfr2	protein_coding	5	137569840	137587481	+	G2	Tfr2	transferrin receptor 2 [Source:MGI Symbol;Acc:MGI:1354956]	MGI:1354956	50765	Q9JKX3	NM_001359206; ; NM_001289509; NM_001289511; NM_001289507; NM_015799				decreased erythrocyte cell number; increased circulating iron level; increased mean corpuscular hemoglobin; increased mean corpuscular hemoglobin concentration; increased mean corpuscular volume; abnormal iron homeostasis; decreased body weight; decreased spleen iron level; hemochromatosis; increased cellular hemoglobin content; increased circulating ferritin level; increased hemoglobin content; …
Cyp3a16	0	0	0	0	0	0	0	4.44891	0.800676	22.3284	0	0	0.00332178	0.220787	5.24495	37.9216	394	ENSMUSG00000038656	Cyp3a16	protein_coding	5	145436309	145469723	-	G2	Cyp3a16	cytochrome P450, family 3, subfamily a, polypeptide 16 [Source:MGI Symbol;Acc:MGI:106099]	MGI:106099	13114	Q64481	NM_007820
Cyp3a11	0	0	0	0	1.03516	0	3.92093	9.78759	0	31.4627	8.72891	1.25863	3.64455e-05	0.0144473	4.99399	31.8671	65	ENSMUSG00000056035	Cyp3a11	protein_coding	5	145854426	145879964	-	G2	Cyp3a11	cytochrome P450, family 3, subfamily a, polypeptide 11 [Source:MGI Symbol;Acc:MGI:88609]	MGI:88609	13112	Q64459; Q3UEN8	NM_007818;
Aass	46.783	33.8728	28.8933	32.1428	42.4416	21.9846	119.588	66.7336	84.0709	68.0001	23.6927	90.6213	0.00248524	0.191709	1.1346	2.19558	341	ENSMUSG00000029695	Aass	protein_coding	6	23072173	23132986	-	A3.1	Aass	aminoadipate-semialdehyde synthase [Source:MGI Symbol;Acc:MGI:1353573]	MGI:1353573	30956	Q99K67; Q3UEQ9; F6VMP2	NM_013930;				abnormal sternum morphology; decreased circulating cholesterol level; enlarged lymph nodes; enlarged urinary bladder; increased circulating alanine transaminase level; increased circulating aspartate transaminase level
Kel	36.0619	38.7117	58.7829	45.2008	68.3206	58.9587	55.8733	137.916	82.4696	437.433	83.5481	137.191	0.000268527	0.0494316	1.60844	3.04923	143	ENSMUSG00000029866	Kel	protein_coding	6	41686330	41704339	-	B2.1	Kel	Kell blood group [Source:MGI Symbol;Acc:MGI:1346053]	MGI:1346053	23925	Q9EQF2; A0A0A6YXM8	NM_032540;				abnormal axon morphology; abnormal cellular hemoglobin content; abnormal gait; abnormal heart electrocardiography waveform feature; abnormal internode morphology; abnormal motor coordination/ balance; decreased erythrocyte magnesium level; decreased erythrocyte potassium level; decreased heart rate; decreased mean corpuscular hemoglobin concentration; decreased myelin sheath thickness; impaired c…
Fabp1	0	0	0	0	3.10548	0	0	20.465	0.800676	137.015	4.98795	2.51726	0.000158695	0.0363259	5.4551	43.8681	115	ENSMUSG00000054422	Fabp1	protein_coding	6	71199827	71205023	+	C1	Fabp1	fatty acid binding protein 1, liver [Source:MGI Symbol;Acc:MGI:95479]	MGI:95479	14080	P12710; Q3V2F7	NM_017399				increased circulating bilirubin level; abnormal glucose homeostasis; abnormal hepatobiliary system physiology; abnormal lipid homeostasis; abnormal lipid level; decreased circulating insulin level; decreased liver triglyceride level
Hk2	333.329	310.662	694.435	312.388	309.513	526.631	667.539	560.562	1119.34	1047.4	986.366	991.8	1.58639e-05	0.00818825	1.11097	2.15991	51	ENSMUSG00000000628	Hk2	protein_coding	6	82725025	82774454	-	C3	Hk2	hexokinase 2 [Source:MGI Symbol;Acc:MGI:1315197]	MGI:1315197	15277	O08528; E9Q5B5; E9Q9M6	NM_013820;				embryonic growth retardation; embryonic lethality between somite formation and embryo turning complete penetrance; no abnormal phenotype detected
Mthfd2	83.8196	53.2287	85.6835	128.571	100.411	77.9454	364.647	166.389	145.723	231.403	79.8071	169.915	0.00111032	0.120221	1.12853	2.18636	243	ENSMUSG00000005667	Mthfd2	protein_coding	6	83305691	83325908	-	C3	Mthfd2	methylenetetrahydrofolate dehydrogenase (NAD+ dependent), methenyltetrahydrofolate cyclohydrolase [Source:MGI Symbol;Acc:MGI:1338850]	MGI:1338850	17768	P18155; A0A0N4SVW2; A0A0N4SVS2	NM_008638;				abnormal craniofacial morphology; abnormal cranium morphology; abnormal embryo development; abnormal embryo size; abnormal eye morphology; abnormal facial morphology; abnormal placenta size; abnormal umbilical cord morphology; embryonic growth retardation; increased grip strength; increased heart left ventricle size; microphthalmia; pale liver; pale yolk sac; pallor; prenatal lethality prior to h…
Gm43904	0	0	0	0	0	0	0	2.66934	1.60135	2.02985	2.49397	3.77589	0.00254915	0.194504	4.1184	17.3685	345	ENSMUSG00000107849	Gm43904	lincRNA	6	87776143	87777480	+	D1	Gm43904	predicted gene, 43904 [Source:MGI Symbol;Acc:MGI:5690296]	MGI:5690296	NA
A730049H05Rik	11.6958	21.2915	20.9227	39.174	7.24613	18.9867	105.865	69.4029	68.8581	39.5821	8.72891	79.2936	0.00102547	0.114384	1.63531	3.10654	236	ENSMUSG00000048636	A730049H05Rik	protein_coding	6	92816478	92847174	+	D1	A730049H05Rik	RIKEN cDNA A730049H05 gene [Source:MGI Symbol;Acc:MGI:1921766]	MGI:1921766	NA	Q8C940
Rimklb	60.4281	50.3253	50.8123	53.2365	24.8439	26.9811	147.035	98.7657	88.875	91.3434	96.018	93.1386	0.000161237	0.0365898	1.20317	2.30245	116	ENSMUSG00000040649	Rimklb	protein_coding	6	122447296	122498761	-	F1	Rimklb	ribosomal modification protein rimK-like family member B [Source:MGI Symbol;Acc:MGI:1918325]	MGI:1918325	108653	Q80WS1; A0A0N4SVI6; A0A0N4SUL3	NM_027664				abnormal behavior; abnormal behavioral response to light; abnormal sleep behavior; decreased total body fat amount; hyperactivity; increased bone mineral content; increased heart weight; increased lean body mass; male infertility
Fgf23	0	0	2.98896	4.01785	2.07032	1.9986	15.6837	15.1263	8.80743	15.2239	2.49397	10.069	8.00948e-05	0.0229176	2.54663	5.84268	92	ENSMUSG00000000182	Fgf23	protein_coding	6	127072902	127081408	+	F3	Fgf23	fibroblast growth factor 23 [Source:MGI Symbol;Acc:MGI:1891427]	MGI:1891427	64654	Q9EPC2; Q3U1V5	NM_022657				abnormal axial skeleton morphology; abnormal blood urea nitrogen level; abnormal bone mineralization; abnormal bone structure; abnormal bronchus morphology; abnormal circulating calcium level; abnormal circulating phosphate level; abnormal compact bone morphology; abnormal femur morphology; abnormal kidney morphology; abnormal long bone hypertrophic chondrocyte zone; abnormal long bone metaphysis…
Pzp	3.89859	6.77456	4.9816	2.00892	16.5626	4.9965	6.86163	47.1584	8.00676	111.642	19.9518	31.4657	0.00019727	0.041121	2.50123	5.66169	125	ENSMUSG00000030359	Pzp	protein_coding	6	128483567	128526720	-	F3	Pzp	PZP, alpha-2-macroglobulin like [Source:MGI Symbol;Acc:MGI:87854]	MGI:87854	11287	Q61838; D3YUI3	NM_007376;				abnormal bile color; abnormal cytokine level; abnormal cytokine secretion; abnormal enzyme/coenzyme activity; abnormal pancreatic acinar cell morphology; abnormal pancreatic acinus morphology; decreased heart rate; decreased sensitivity to induced morbidity/mortality; decreased susceptibility to weight gain; disheveled coat; enlarged liver; gallstones; greasy coat; hepatic necrosis; hepatic steat…
Fosb	83.8196	127.749	140.481	86.3837	61.0745	98.9307	442.085	86.3088	284.24	278.09	153.379	132.156	0.00111434	0.120221	1.20123	2.29936	244	ENSMUSG00000003545	Fosb	protein_coding	7	19302696	19310051	-	A3	Fosb	FBJ osteosarcoma oncogene B [Source:MGI Symbol;Acc:MGI:95575]	MGI:95575	14282	P13346; A2RSD4; A0A140LHW0; A0A140LIE4; A0A140LHS3; A0A140LJH0; A0A140LIT4	NM_008036; ; NM_001347586				abnormal heart morphology; abnormal kidney morphology; abnormal skin morphology; enlarged heart; enlarged kidney; abnormal depression-related behavior; abnormal emotion/affect behavior; abnormal frequency of paradoxical sleep; abnormal learning/memory/conditioning; abnormal locomotor activation; abnormal maternal nurturing; abnormal nursing; abnormal parental behavior; abnormal pup retrieval; abn…
Apoc4	0	0.967794	0	1.00446	1.03516	0.9993	0	4.44891	0.800676	38.5672	3.74096	2.51726	0.00249068	0.191709	3.42135	10.7134	342	ENSMUSG00000074336	Apoc4	protein_coding	7	19678083	19681479	-	A3	Apoc4	apolipoprotein C-IV [Source:MGI Symbol;Acc:MGI:87878]	MGI:87878	11425	Q61268	NM_007385;				abnormal lens morphology; cataract; decreased circulating HDL cholesterol level; impaired glucose tolerance; increased circulating alkaline phosphatase level; increased circulating triglyceride level; increased leukocyte cell number
Irgc1	0.974647	0.967794	1.99264	2.00892	3.10548	0.9993	5.8814	9.78759	6.40541	0	7.48192	11.3277	0.00610398	0.324363	1.94518	3.85087	494	ENSMUSG00000062028	Irgc1	protein_coding	7	24431922	24452297	-	A3	Irgc1	immunity-related GTPase family, cinema 1 [Source:MGI Symbol;Acc:MGI:2685948]	MGI:2685948	210145	D3Z720; A0A0U1RQ16	NM_001358034; NM_001358033; NM_199013;
Prodh2	0	0	0	1.00446	1.03516	0	0.980234	1.77956	3.2027	17.2537	2.49397	1.25863	0.00271393	0.201244	3.33577	10.0964	355	ENSMUSG00000036892	Prodh2	protein_coding	7	30493622	30513402	+	B1	Prodh2	proline dehydrogenase (oxidase) 2 [Source:MGI Symbol;Acc:MGI:1929093]	MGI:1929093	56189	Q8VCZ9; D3Z5H4; D6RET3; D3YV12; F7CED2	NM_019546;
Fam189a1	25.3408	16.4525	20.9227	10.0446	20.7032	7.9944	49.0117	30.2526	48.0405	44.6568	48.6325	37.7589	0.000262161	0.0492937	1.34133	2.53385	140	ENSMUSG00000030518	Fam189a1	protein_coding	7	64756091	65156570	-	C	Fam189a1	family with sequence similarity 189, member A1 [Source:MGI Symbol;Acc:MGI:1917888]	MGI:1917888	70638	Q6A044; D3Z6Z5; D3YX96	NM_183087;
Aldh1a3	128.653	59.0354	60.7755	95.4239	82.8129	92.9349	194.086	277.612	366.709	128.896	188.295	244.174	4.12085e-06	0.00361591	1.42965	2.69381	30	ENSMUSG00000015134	Aldh1a3	protein_coding	7	66390890	66427517	-	C	Aldh1a3	aldehyde dehydrogenase family 1, subfamily A3 [Source:MGI Symbol;Acc:MGI:1861722]	MGI:1861722	56847	Q9JHW9; A0A140LIF9; Q3UIA4	NM_053080;				abnormal behavior; hyperactivity; prenatal lethality; preweaning lethality complete penetrance; abnormal nasal cavity morphology; abnormal periocular mesenchyme morphology; abnormal vitreous body morphology; absent Harderian gland; absent maxillary sinus; absent nasolacrimal duct; choanal atresia; cyanosis; decreased periocular mesenchyme apoptosis; decreased ventral retina size; ethmoturbinate h…
Gm45698	0.974647	0.967794	0.99632	0	0	0	3.92093	3.55912	4.80405	4.05971	3.74096	3.77589	0.000524134	0.0762282	2.72883	6.62916	181	ENSMUSG00000109428	Gm45698	TEC	7	81590894	81592028	+	D3	Gm45698	predicted gene 45698 [Source:MGI Symbol;Acc:MGI:5804813]	MGI:5804813	NA
Hbb-bt	11881.9	12721.6	6991.18	12980.7	10267.8	7752.57	10414	10298.3	14306.5	21623	31672.2	48960.7	0.000551718	0.0778557	1.13288	2.19296	186	ENSMUSG00000073940	Hbb-bt	protein_coding	7	103812524	103813996	-	E3	Hbb-bt	hemoglobin, beta adult t chain [Source:MGI Symbol;Acc:MGI:5474850]	MGI:5474850	101488143	A8DUK4	NM_008220
Ilk	50.6816	43.5507	19.9264	26.116	21.7384	32.9769	132.332	46.2686	68.0574	53.7911	48.6325	47.8279	0.00727595	0.355596	1.02373	2.03317	538	ENSMUSG00000030890	Ilk	protein_coding	7	105736592	105742925	+	E3	Ilk	integrin linked kinase [Source:MGI Symbol;Acc:MGI:1195267]	MGI:1195267	16202	O55222; D3YZA5; A0A1B0GRF6	NM_001161724; ; NM_010562				abnormal behavior; abnormal behavioral response to light; abnormal embryo size; hyperactivity; preweaning lethality complete penetrance; abnormal basement membrane morphology; abnormal embryonic epiblast morphology; abnormal keratinocyte morphology; abnormal mesonephros morphology; abnormal ureteric bud invasion; abnormal ureteric bud morphology; absent kidney; absent ureter; absent vitelline blo…
Aqp8	0	0	0.99632	3.01339	1.03516	0	2.9407	15.1263	0	12.1791	2.49397	3.77589	0.00616155	0.325043	2.70127	6.50376	499	ENSMUSG00000030762	Aqp8	protein_coding	7	123462291	123468004	+	F3	Aqp8	aquaporin 8 [Source:MGI Symbol;Acc:MGI:1195271]	MGI:1195271	11833	P56404; A0A0X1KG59	NM_001109045; NM_007474;				abnormal fluid regulation; abnormal spermatogenesis; enlarged testis; increased circulating cholesterol level; increased circulating triglyceride level; increased testis weight
Gm44891	0	0	0	0	0	0	4.90117	8.00803	0.800676	2.02985	4.98795	2.51726	5.8844e-05	0.0187149	4.99828	31.9618	82	ENSMUSG00000109555	Gm44891	TEC	7	132311856	132314078	-	F3	Gm44891	predicted gene 44891 [Source:MGI Symbol;Acc:MGI:5753467]	MGI:5753467	NA
Fgl1	7.79717	7.74235	11.9558	16.0714	17.5977	4.9965	22.5454	56.946	32.8277	62.9254	44.8915	32.7244	4.92581e-06	0.00392931	1.92586	3.79962	33	ENSMUSG00000031594	Fgl1	protein_coding	8	41191434	41215156	-	A4	Fgl1	fibrinogen-like protein 1 [Source:MGI Symbol;Acc:MGI:102795]	MGI:102795	234199	A0A0R4J0E1	NM_145594;				abnormal bone mineralization; abnormal bone structure; abnormal brown fat cell morphology; abnormal gluconeogenesis; abnormal liver weight; decreased B cell number; decreased circulating HDL cholesterol level; decreased circulating cholesterol level; decreased circulating free fatty acid level; decreased respiratory quotient; decreased tumor growth/size; decreased white fat cell number; dermatiti…
Iqcn	4.87323	7.74235	16.9374	0	8.28129	11.9916	19.6047	18.6854	27.223	16.2388	17.4578	25.1726	0.00747551	0.360412	1.30872	2.47722	546	ENSMUSG00000110622	Iqcn	protein_coding	8	70703457	70717650	+	B3.3	Iqcn	IQ motif containing N [Source:MGI Symbol;Acc:MGI:3708784]	MGI:3708784	637079	A0A1D5RMD1	NM_001370847; NM_001370846
Pde4c	67.2506	105.49	57.7866	64.2856	41.4065	65.9538	178.403	200.201	319.47	106.567	104.747	166.139	2.59332e-05	0.0113777	1.41936	2.67468	60	ENSMUSG00000031842	Pde4c	protein_coding	8	70723720	70751186	+	B3.3	Pde4c	phosphodiesterase 4C, cAMP specific [Source:MGI Symbol;Acc:MGI:99556]	MGI:99556	110385	Q3UEI1; D3Z2G1; A0A286YD02	NM_201607; NM_001310465				decreased grip strength
Gm26586	1.94929	7.74235	8.96688	3.01339	2.07032	0.9993	26.4663	16.9058	7.20608	7.10448	6.23493	12.5863	0.00808266	0.37658	1.6004	3.03228	565	ENSMUSG00000097472	Gm26586	antisense	8	72137389	72140820	-	B3.3	Gm26586	predicted gene, 26586 [Source:MGI Symbol;Acc:MGI:5477080]	MGI:5477080	NA
Gypa	210.524	298.08	82.6946	162.723	115.938	172.879	133.312	258.926	283.439	993.613	280.572	708.608	0.00121006	0.126906	1.34874	2.5469	251	ENSMUSG00000051839	Gypa	protein_coding	8	80493781	80510542	+	C2	Gypa	glycophorin A [Source:MGI Symbol;Acc:MGI:95880]	MGI:95880	14934	P14220; Q3TZH8	NM_010369				abnormal erythrocyte morphology
Klf1	15.5943	17.4203	12.9522	12.0535	12.4219	4.9965	7.84187	32.0321	16.8142	180.657	9.97589	27.6898	0.004698	0.278536	1.85587	3.61969	444	ENSMUSG00000054191	Klf1	protein_coding	8	84901928	84905295	+	C3	Klf1	Kruppel-like factor 1 (erythroid) [Source:MGI Symbol;Acc:MGI:1342771]	MGI:1342771	16596	E9QNP6	NM_010635;				abnormal embryonic erythrocyte morphology; abnormal erythrocyte morphology; abnormal erythropoiesis; anemia; decreased hemoglobin content; embryonic lethality during organogenesis complete penetrance; erythroblastosis; impaired hematopoiesis; lethality throughout fetal growth and development complete penetrance; pale liver; small liver
Mt2	5.84788	0.967794	21.919	27.1205	24.8439	17.9874	30.3872	30.2526	53.6453	85.2538	44.8915	27.6898	0.00504139	0.289131	1.46005	2.75118	458	ENSMUSG00000031762	Mt2	protein_coding	8	94172664	94173568	+	C5	Mt2	metallothionein 2 [Source:MGI Symbol;Acc:MGI:97172]	MGI:97172	17750	P02798; A0A1D5RLC3	NM_008630;
Gm10180	8.77182	3.87117	1.99264	1.00446	5.17581	0.9993	30.3872	35.5912	6.40541	53.7911	13.7169	20.1381	4.52613e-06	0.00382198	2.83161	7.11871	31	ENSMUSG00000066809	Gm10180	processed_pseudogene	9	25101404	25101481	-	A4	Gm10180	predicted gene 10180 [Source:MGI Symbol;Acc:MGI:3701608]	MGI:3701608	NA
Apoa1	0.974647	15.4847	3.98528	14.0625	43.4768	13.9902	66.6559	437.772	52.8446	1317.37	137.169	61.6728	7.18261e-08	0.000270107	4.48544	22.4002	7	ENSMUSG00000032083	Apoa1	protein_coding	9	46228580	46230466	+	A5.2	Apoa1	apolipoprotein A-I [Source:MGI Symbol;Acc:MGI:88049]	MGI:88049	11806	Q00623; A0A1L1STX7	NM_009692;				abnormal cellular cholesterol metabolism; abnormal cholesterol homeostasis; abnormal liver physiology; abnormal vascular wound healing; decreased cholesterol efflux; decreased circulating HDL cholesterol level; decreased circulating LDL cholesterol level; decreased circulating VLDL cholesterol level; decreased circulating cholesterol level; decreased circulating phospholipid level; increased circ…
Apoc3	0	0	0	0	3.10548	0	0	3.55912	1.60135	43.6418	4.98795	5.03452	0.00150718	0.144273	3.97315	15.705	275	ENSMUSG00000032081	Apoc3	protein_coding	9	46232933	46235636	-	A5.2	Apoc3	apolipoprotein C-III [Source:MGI Symbol;Acc:MGI:88055]	MGI:88055	11814	A0A0R4J1N3; D3YXN8; E9QP56	NM_001289755; NM_001289833; NM_023114; ; NM_001289756				abnormal blood homeostasis; abnormal lipid homeostasis; decreased circulating HDL cholesterol level; decreased circulating LDL cholesterol level; decreased circulating VLDL cholesterol level; decreased circulating cholesterol level; decreased circulating triglyceride level; decreased energy expenditure; increased circulating glucose level; increased circulating ketone body level; increased circul…
Gm37460	0	0	0.99632	2.00892	0	4.9965	2.9407	2.66934	4.00338	12.1791	9.97589	5.03452	0.00975608	0.406359	2.08903	4.25463	632	ENSMUSG00000104282	Gm37460	TEC	9	101911008	101913256	-	F1	Gm37460	predicted gene, 37460 [Source:MGI Symbol;Acc:MGI:5610688]	MGI:5610688	NA
1300017J02Rik	15.5943	16.4525	20.9227	38.1696	35.1955	33.9762	21.5651	45.3788	43.2365	114.687	77.3132	83.0695	0.00275873	0.203991	1.25832	2.39218	356	ENSMUSG00000033688	1300017J02Rik	protein_coding	9	103250521	103305082	-	F1	1300017J02Rik	RIKEN cDNA 1300017J02 gene [Source:MGI Symbol;Acc:MGI:1919025]	MGI:1919025	71775	Q9DBD0; D3YY36; D3Z4X8	NM_027918;
Ddit4	873.283	1009.41	2234.75	3493.52	3492.63	2403.32	2666.24	5973.1	3584.62	8123.47	5365.78	4341.01	0.000447219	0.0668897	1.15385	2.22507	176	ENSMUSG00000020108	Ddit4	protein_coding	10	59949669	59951834	-	B4	Ddit4	DNA-damage-inducible transcript 4 [Source:MGI Symbol;Acc:MGI:1921997]	MGI:1921997	74747	Q9D3F7; B7ZNP9	NM_029083				abnormal cell morphology; abnormal retinal vasculature morphology; decreased retinal apoptosis; hypermyelination
Pbld1	4.87323	13.5491	9.9632	11.0491	1.03516	6.9951	27.4465	11.5672	25.6216	18.2687	8.72891	31.4657	0.00691651	0.345484	1.35837	2.56395	527	ENSMUSG00000112129	Pbld1	protein_coding	10	63060162	63077962	+	B4	Pbld1	phenazine biosynthesis-like protein domain containing 1 [Source:MGI Symbol;Acc:MGI:1915621]	MGI:1915621	68371	Q9DCG6; A0A1W2P6P6; K3W4L7; A0A1W2P6V3	NM_001359529; NM_026701	NR_153192; NR_153193
Elane	0.974647	0.967794	0.99632	0	9.31645	0.9993	7.84187	24.9139	8.00676	41.612	13.7169	8.8104	6.88958e-05	0.0208242	2.93227	7.63312	87	ENSMUSG00000020125	Elane	protein_coding	10	79886247	79888215	+	C1	Elane	elastase, neutrophil expressed [Source:MGI Symbol;Acc:MGI:2679229]	MGI:2679229	50701	Q3UP87	NM_015779				abnormal inflammatory response; abnormal neutrophil physiology; decreased physiological sensitivity to xenobiotic; decreased susceptibility to bacterial infection induced morbidity/mortality; decreased tumor necrosis factor secretion; impaired neutrophil recruitment; increased susceptibility to bacterial infection; increased susceptibility to bacterial infection induced morbidity/mortality; incre…
Pah	0	0	0	0	0	0	0.980234	6.22847	0	34.5075	3.74096	3.77589	3.45081e-05	0.0144189	6.05776	66.6141	63	ENSMUSG00000020051	Pah	protein_coding	10	87521795	87584136	+	C1	Pah	phenylalanine hydroxylase [Source:MGI Symbol;Acc:MGI:97473]	MGI:97473	18478	P16331; A0A1W2P6U4; A0A1W2P781	NM_008777;				female infertility; abnormal cerebral cortex morphology; abnormal circulating amino acid level; abnormal enzyme/coenzyme level; abnormal learning/memory/conditioning; abnormal olfactory -discrimination memory; abnormal response/metabolism to endogenous compounds; abnormal sensory capabilities/reflexes/nociception; abnormal urine homeostasis; audiogenic seizures; decreased body size; decreased lit…
Gm35533	0	0	0	1.00446	0	0	1.96047	2.66934	1.60135	1.01493	1.24699	3.77589	0.00952193	0.400634	2.88211	7.37229	625	ENSMUSG00000112831	Gm35533	lincRNA	10	100129868	100144126	-	D1	Gm35533	predicted gene, 35533 [Source:MGI Symbol;Acc:MGI:5594692]	MGI:5594692	NA
Tafa2	3.89859	1.93559	4.9816	6.02677	14.4923	7.9944	22.5454	23.1343	17.6149	32.4776	29.9277	16.3622	6.96144e-05	0.0208242	1.8388	3.57713	88	ENSMUSG00000044071	Tafa2	protein_coding	10	123263996	123741204	+	D2	Tafa2	TAFA chemokine like family member 2 [Source:MGI Symbol;Acc:MGI:2143691]	MGI:2143691	268354	Q7TPG7; A0A0R4J0M7	NM_182807; NM_001252387	NR_045514; ; NR_153334			increased anxiety-related response; increased freezing behavior
Rdh7	0	0	0	0	2.07032	0	0	4.44891	2.40203	26.3881	1.24699	1.25863	0.00354274	0.229436	3.7241	13.215	406	ENSMUSG00000040134	Rdh7	protein_coding	10	127884028	127888817	-	D3	Rdh7	retinol dehydrogenase 7 [Source:MGI Symbol;Acc:MGI:1860517]	MGI:1860517	54150	O88451	NM_017473; NM_001150749;
Apof	0	1.93559	0	2.00892	0	0.9993	2.9407	20.465	0	30.4478	7.48192	5.03452	0.000294077	0.0515159	3.55577	11.7597	150	ENSMUSG00000047631	Apof	protein_coding	10	128267997	128270153	+	D3	Apof	apolipoprotein F [Source:MGI Symbol;Acc:MGI:104539]	MGI:104539	103161	Q91V80; A0A0R4J0M4	NM_133997;				abnormal coat/ hair morphology; abnormal cholesterol homeostasis; decreased cholesterol efflux; decreased circulating triglyceride level; increased liver cholesterol level
Osm	15.5943	9.67794	21.919	6.02677	13.4571	3.9972	25.4861	53.3869	27.223	64.9553	44.8915	51.6038	1.20464e-05	0.0066732	1.90658	3.74919	47	ENSMUSG00000058755	Osm	protein_coding	11	4236420	4241026	+	A1	Osm	oncostatin M [Source:MGI Symbol;Acc:MGI:104749]	MGI:104749	18413	P53347	NM_001013365;				abnormal sleep behavior; decreased circulating free fatty acid level; decreased circulating glucose level; decreased circulating triglyceride level; increased leukocyte cell number; increased mean corpuscular hemoglobin; increased mean corpuscular volume; thrombocytopenia; abnormal dorsal root ganglion morphology; hypoalgesia
Igfbp1	3.89859	2.90338	7.97056	13.058	20.7032	22.9839	34.3082	157.491	22.4189	302.448	72.3252	67.966	4.6921e-07	0.000950114	3.18871	9.11792	13	ENSMUSG00000020429	Igfbp1	protein_coding	11	7197782	7202546	+	A1	Igfbp1	insulin-like growth factor binding protein 1 [Source:MGI Symbol;Acc:MGI:96436]	MGI:96436	16006	P47876	NM_008341				decreased liver regeneration; focal hepatic necrosis; hepatic necrosis; hepatic steatosis; increased hepatocyte apoptosis; liver inflammation
Hbq1b	10.7211	25.1626	10.9595	25.1115	23.8087	20.9853	15.6837	29.3628	42.4358	75.1046	44.8915	67.966	0.00378767	0.240063	1.22932	2.34456	415	ENSMUSG00000073063	Hbq1b	protein_coding	11	32286965	32287784	+	A4	Hbq1b	hemoglobin, theta 1B [Source:MGI Symbol;Acc:MGI:3613460]	MGI:3613460	544763	Q3U0A6	NM_001033981;
Fstl4	59.4534	42.5829	45.8307	45.2008	26.9142	63.9552	76.4582	63.1745	159.334	69.015	92.277	163.622	0.00122617	0.127695	1.13233	2.19212	252	ENSMUSG00000036264	Fstl4	protein_coding	11	52764634	53188538	+	B1.3	Fstl4	follistatin-like 4 [Source:MGI Symbol;Acc:MGI:2443199]	MGI:2443199	320027	Q5STE3	NM_177059				no abnormal phenotype detected
Sowaha	42.8845	30.0016	28.8933	43.1919	62.1097	54.9615	36.2686	64.0642	127.307	142.09	145.897	103.208	0.000919756	0.106237	1.23668	2.35655	227	ENSMUSG00000044352	Sowaha	protein_coding	11	53476573	53480274	-	B1.3	Sowaha	sosondowah ankyrin repeat domain family member A [Source:MGI Symbol;Acc:MGI:2687280]	MGI:2687280	237761	Q8BLS7	NM_183173
Slc22a4	24.3662	18.3881	21.919	18.0803	22.7735	16.9881	26.4663	46.2686	42.4358	91.3434	49.8795	35.2416	0.000756787	0.0944155	1.24646	2.37258	211	ENSMUSG00000020334	Slc22a4	protein_coding	11	53983123	54028090	-	B1.3	Slc22a4	solute carrier family 22 (organic cation transporter), member 4 [Source:MGI Symbol;Acc:MGI:1353479]	MGI:1353479	30805	Q9Z306	NM_001330304; NM_019687;				enlarged cecum; abnormal amino acid level; abnormal small intestinal villus morphology; increased sensitivity to induced morbidity/mortality; increased susceptibility to injury; intestinal inflammation
Trim58	13.6451	5.80676	4.9816	11.0491	7.24613	10.9923	8.8221	22.2445	29.625	39.5821	33.6686	13.8449	0.00163175	0.151696	1.44792	2.72814	283	ENSMUSG00000037124	Trim58	protein_coding	11	58640465	58652404	+	B1.3	Trim58	tripartite motif-containing 58 [Source:MGI Symbol;Acc:MGI:2684862]	MGI:2684862	216781	Q5NCC9	NM_001039047
Btnl10	3.89859	1.93559	7.97056	3.01339	9.31645	10.9923	6.86163	18.6854	28.8243	113.672	26.1867	39.0175	2.4426e-05	0.011086	2.62899	6.18593	58	ENSMUSG00000020490	Btnl10	protein_coding	11	58917908	58927158	+	B1.3	Btnl10	butyrophilin-like 10 [Source:MGI Symbol;Acc:MGI:2182073]	MGI:2182073	192194	Q9JK39; A0A0R4J1C6	NM_001363414; ; NM_138678
Rasd1	50.6816	63.8744	177.345	213.95	281.564	249.825	161.739	438.662	267.426	1197.61	477.596	274.381	0.00164235	0.151696	1.44121	2.71549	285	ENSMUSG00000049892	Rasd1	protein_coding	11	59963181	59964944	-	B1.3	Rasd1	RAS, dexamethasone-induced 1 [Source:MGI Symbol;Acc:MGI:1270848]	MGI:1270848	19416	O35626; Q5SWR8	NM_009026				abnormal heart morphology; abnormal seminal vesicle morphology; decreased circulating total protein level; enlarged heart; increased circulating total protein level; abnormal behavior; abnormal circardian behavior entrainment; abnormal iron homeostasis; advanced circadian behavior phase; decreased susceptibility to neuronal excitotoxicity; decreased vertical activity; shortened circadian behavior…
Mir212	0	0	0	0	0	0	3.92093	4.44891	1.60135	11.1642	1.24699	1.25863	9.26323e-05	0.025941	5.03577	32.8032	94	ENSMUSG00000065590	Mir212	miRNA	11	75173388	75173478	+	B5	Mir212	microRNA 212 [Source:MGI Symbol;Acc:MGI:2676888]	MGI:2676888	NA			NR_029794	MI0000696	mmu-mir-212
Serpinf2	2.92394	0.967794	2.98896	2.00892	7.24613	5.9958	11.7628	60.5051	5.60473	62.9254	22.4458	6.29315	2.94311e-05	0.0127007	2.90355	7.48265	61	ENSMUSG00000038224	Serpinf2	protein_coding	11	75431732	75439591	-	B5	Serpinf2	serine (or cysteine) peptidase inhibitor, clade F, member 2 [Source:MGI Symbol;Acc:MGI:107173]	MGI:107173	18816	Q61247; Q5ND36; Q5ND35; E9PXE0	NM_008878				abnormal blood coagulation
Mpo	7.79717	20.3237	14.9448	16.0714	44.5119	7.9944	28.4268	162.83	59.25	174.567	71.0782	39.0175	1.84458e-05	0.00903399	2.25695	4.7798	53	ENSMUSG00000009350	Mpo	protein_coding	11	87793581	87804413	+	C	Mpo	myeloperoxidase [Source:MGI Symbol;Acc:MGI:97137]	MGI:97137	17523	P11247; A0A0A0MQL9; F8WGZ9; F7DC05	NM_010824;				abnormal metabolism; abnormal muscle fiber morphology; abnormal neutrophil physiology; abnormal response to injury; atherosclerotic lesions; decreased inflammatory response; increased monocyte cell number; increased physiological sensitivity to xenobiotic; increased sensitivity to induced morbidity/mortality; increased susceptibility to experimental autoimmune encephalomyelitis; increased suscept…
Krtap17-1	30.214	37.744	10.9595	45.2008	16.5626	11.9916	162.719	66.7336	86.473	53.7911	52.3734	65.4487	0.00010565	0.0283789	1.67118	3.18475	98	ENSMUSG00000078252	Krtap17-1	protein_coding	11	99993234	99993994	-	D	Krtap17-1	keratin associated protein 17-1 [Source:MGI Symbol;Acc:MGI:1925164]	MGI:1925164	77914	A2A5X6	NM_001099774				abnormal behavior; abnormal coat appearance; abnormal coat/ hair morphology; decreased bone mineral density; decreased circulating HDL cholesterol level; decreased circulating cholesterol level; decreased circulating insulin level; decreased total body fat amount; decreased vertical activity; hypoactivity; increased lean body mass
G6pc	0	0.967794	0	0	4.14065	4.9965	7.84187	12.4569	2.40203	15.2239	6.23493	12.5863	0.00128551	0.131161	2.41003	5.31484	258	ENSMUSG00000078650	G6pc	protein_coding	11	101367561	101377903	+	D	G6pc	glucose-6-phosphatase, catalytic [Source:MGI Symbol;Acc:MGI:95607]	MGI:95607	14377	P35576	NM_008061				abnormal blood homeostasis; abnormal cartilage development; abnormal glucose homeostasis; abnormal joint morphology; abnormal lipid homeostasis; abnormal long bone epiphyseal plate morphology; abnormal renal tubule epithelium morphology; decreased circulating glucose level; dilated renal tubules; enlarged kidney; enlarged liver; hepatic necrosis; hepatic steatosis; hypoglycemia; increased blood u…
Slc4a1	887.903	814.882	374.616	665.958	743.246	920.355	940.044	1465.47	2424.45	5412.6	1752.02	2706.05	1.65898e-07	0.000436709	1.73781	3.33529	10	ENSMUSG00000006574	Slc4a1	protein_coding	11	102348824	102366203	-	D	Slc4a1	solute carrier family 4 (anion exchanger), member 1 [Source:MGI Symbol;Acc:MGI:109393]	MGI:109393	20533	P04919; Q53ZN9	NM_011403;				abnormal blood homeostasis; abnormal bone marrow cell number; abnormal definitive hematopoiesis; abnormal erythroblast morphology; abnormal erythrocyte cell number; abnormal erythrocyte morphology; abnormal erythrocyte osmotic lysis; abnormal heart shape; abnormal hemoglobin; abnormal immune system organ morphology; abnormal kidney physiology; abnormal mean corpuscular hemoglobin; abnormal mean c…
Apoh	2.92394	6.77456	4.9816	7.03123	12.4219	5.9958	21.5651	86.3088	14.4122	391.762	34.9156	37.7589	1.49891e-07	0.000436709	3.84761	14.3961	9	ENSMUSG00000000049	Apoh	protein_coding	11	108343354	108414396	+	E1	Apoh	apolipoprotein H [Source:MGI Symbol;Acc:MGI:88058]	MGI:88058	11818	Q01339; J3JS85; I7HPW5; I7HJR3	NM_013475;				abnormal blood homeostasis; prenatal lethality incomplete penetrance
6030468B19Rik	3.89859	0.967794	0	2.00892	0	0	2.9407	9.78759	11.2095	107.582	12.4699	3.77589	1.88751e-05	0.00903399	4.2762	19.376	55	ENSMUSG00000025573	6030468B19Rik	protein_coding	11	117797660	117807301	+	E2	6030468B19Rik	RIKEN cDNA 6030468B19 gene [Source:MGI Symbol;Acc:MGI:1924977]	MGI:1924977	77727		NM_029964				no abnormal phenotype detected
Klhl29	165.69	321.308	212.216	253.124	219.454	487.658	611.666	541.877	1484.45	268.955	492.56	971.662	6.38795e-05	0.0195531	1.39725	2.63399	86	ENSMUSG00000020627	Klhl29	protein_coding	12	5077472	5375682	-	A1.1	Klhl29	kelch-like 29 [Source:MGI Symbol;Acc:MGI:2683857]	MGI:2683857	208439	Q80T74; A0A1W2P6N5	NM_001164493;				abnormal behavior; abnormal heart left ventricle morphology; decreased heart weight; increased cardiac muscle contractility; increased heart rate; increased prepulse inhibition; preweaning lethality incomplete penetrance
Greb1	34.1126	51.2931	92.6578	60.2677	43.4768	58.9587	189.185	255.367	141.72	78.1493	92.277	167.398	4.49033e-05	0.0165092	1.43868	2.71072	71	ENSMUSG00000036523	Greb1	protein_coding	12	16670615	16800886	-	A1.1	Greb1	gene regulated by estrogen in breast cancer protein [Source:MGI Symbol;Acc:MGI:2149712]	MGI:2149712	268527	Q3UHK3; E0CYD8; E0CXG4	NM_015764; NM_001252071;				decreased body length; decreased lean body mass; decreased total body fat amount
Slc10a1	1.94929	0	0	2.00892	0	0	2.9407	1.77956	0	40.5971	4.98795	2.51726	0.00325425	0.218533	3.50282	11.3359	392	ENSMUSG00000021135	Slc10a1	protein_coding	12	80953183	80968705	-	D1	Slc10a1	solute carrier family 10 (sodium/bile acid cotransporter family), member 1 [Source:MGI Symbol;Acc:MGI:97379]	MGI:97379	20493	O08705; O35940; A0A1W2P719	NM_001361972; NM_011387; ; NM_001177561
Adam21	0	0	1.99264	1.00446	2.07032	1.9986	3.92093	5.33869	4.80405	7.10448	7.48192	1.25863	0.00547397	0.302724	1.98979	3.97178	476	ENSMUSG00000008438	Adam21	protein_coding	12	81558584	81568474	-	D1	Adam21	a disintegrin and metallopeptidase domain 21 [Source:MGI Symbol;Acc:MGI:1861229]	MGI:1861229	56622	Q9JI76	NM_020330				no abnormal phenotype detected
Serpina1b	0	7.74235	0	0	7.24613	4.9965	7.84187	120.12	2.40203	456.717	48.6325	25.1726	7.46435e-06	0.00517083	4.99709	31.9356	38	ENSMUSG00000071178	Serpina1b	protein_coding	12	103728156	103830373	-	E	Serpina1b	serine (or cysteine) preptidase inhibitor, clade A, member 1B [Source:MGI Symbol;Acc:MGI:891970]	MGI:891970	20701	P22599; A0A087WSE0	NM_009244;				preweaning lethality incomplete penetrance
Serpina1d	0	0.967794	0	0	10.3516	1.9986	2.9407	62.2847	1.60135	305.493	13.7169	17.6208	5.45576e-05	0.0181794	4.85495	28.9391	79	ENSMUSG00000071177	Serpina1d	protein_coding	12	103763594	103773592	-	E	Serpina1d	serine (or cysteine) peptidase inhibitor, clade A, member 1D [Source:MGI Symbol;Acc:MGI:891968]	MGI:891968	20703	Q00897	NM_009246
Serpina1a	0	1.93559	0	0	8.28129	0	9.80234	88.0883	4.00338	197.911	19.9518	13.8449	4.03978e-06	0.00361591	4.94292	30.7586	28	ENSMUSG00000066366	Serpina1a	protein_coding	12	103853589	103863562	-	E	Serpina1a	serine (or cysteine) peptidase inhibitor, clade A, member 1A [Source:MGI Symbol;Acc:MGI:891971]	MGI:891971	20700	P07758; D3YZL0; A0A0A0MQA3	NM_001252569; NM_009243;				preweaning lethality complete penetrance
Serpina1c	0	0	0	0	0	0.9993	1.96047	8.89781	0	19.2836	0	2.51726	0.00147295	0.142029	4.26321	19.2023	273	ENSMUSG00000079015	Serpina1c	protein_coding	12	103894926	103904887	-	E	Serpina1c	serine (or cysteine) peptidase inhibitor, clade A, member 1C [Source:MGI Symbol;Acc:MGI:891969]	MGI:891969	20702	A0A0R4J0X5	NM_009245
Serpina1e	0.974647	16.4525	0	1.00446	16.5626	0.9993	47.0512	427.985	4.00338	1614.75	68.5843	51.6038	7.96224e-07	0.00104799	5.91432	60.3096	20	ENSMUSG00000072849	Serpina1e	protein_coding	12	103946931	103958975	-	E	Serpina1e	serine (or cysteine) peptidase inhibitor, clade A, member 1E [Source:MGI Symbol;Acc:MGI:891967]	MGI:891967	20704	Q00898	NM_009247
Serpina11	0	0	0	0	1.03516	0	0	6.22847	2.40203	7.10448	3.74096	0	0.00574175	0.312285	3.54014	11.6329	484	ENSMUSG00000063232	Serpina11	protein_coding	12	103980243	103989957	-	E	Serpina11	serine (or cysteine) peptidase inhibitor, clade A (alpha-1 antiproteinase, antitrypsin), member 11 [Source:MGI Symbol;Acc:MGI:2685741]	MGI:2685741	380780	D3Z0P3; E9QK54; E9QLL8; H3BJV3	NM_001166350; NM_199314;
Serpina3k	0	0	0	0	0	0.9993	1.96047	11.5672	0	18.2687	4.98795	5.03452	5.90083e-05	0.0187149	4.60601	24.3527	83	ENSMUSG00000058207	Serpina3k	protein_coding	12	104338486	104346144	+	E	Serpina3k	serine (or cysteine) peptidase inhibitor, clade A, member 3K [Source:MGI Symbol;Acc:MGI:98377]	MGI:98377	20714	A0A0R4J0I1	NM_011458
Mir3072	0.974647	0	2.98896	1.00446	2.07032	0.9993	3.92093	4.44891	3.2027	4.05971	6.23493	7.55177	0.00865811	0.389828	1.75718	3.38038	584	ENSMUSG00000093351	Mir3072	miRNA	12	109747878	109747960	+	F1	Mir3072	microRNA 3072 [Source:MGI Symbol;Acc:MGI:4441432]	MGI:4441432	NA			NR_037233	MI0014035	mmu-mir-3072
Dio3	6.82253	0.967794	4.9816	12.0535	7.24613	10.9923	18.6244	25.8037	24.0203	19.2836	24.9397	20.1381	0.000282097	0.0508624	1.6127	3.05823	146	ENSMUSG00000075707	Dio3	protein_coding	12	110279068	110281097	+	F1	Dio3	deiodinase, iodothyronine type III [Source:MGI Symbol;Acc:MGI:1306782]	MGI:1306782	107585	Q91ZI8; K3W4Q2	NM_172119;				abnormal pituitary hormone level; abnormal thyroid hormone level; decreased circulating thyroid-stimulating hormone level; decreased circulating thyroxine level; decreased circulating triiodothyronine level; increased circulating thyroid-stimulating hormone level; increased triiodothyronine level; maternal imprinting; perinatal lethality incomplete penetrance; postnatal growth retardation; prenat…
Akr1c6	0	0	0	0	0	0	0	2.66934	0	14.209	1.24699	0	0.00986992	0.409159	4.65666	25.2229	635	ENSMUSG00000021210	Akr1c6	protein_coding	13	4434306	4457877	+	A1	Akr1c6	aldo-keto reductase family 1, member C6 [Source:MGI Symbol;Acc:MGI:1933427]	MGI:1933427	83702	P70694; A0A1Y7VP26; Q3UEM0; D3Z3P8; A0A1Y7VNR7	NM_030611;
Slc34a1	0	0	0	0	0	0	0	0	0	53.7911	8.72891	5.03452	0.000221712	0.044895	6.50688	90.9423	130	ENSMUSG00000021490	Slc34a1	protein_coding	13	55398187	55415592	+	B1	Slc34a1	solute carrier family 34 (sodium phosphate), member 1 [Source:MGI Symbol;Acc:MGI:1345284]	MGI:1345284	20505	Q9D2V6; A0A286YCG7	NM_011392				abnormal eating behavior; abnormal skeleton development; abnormal trabecular bone morphology; abnormal urine homeostasis; abnormal vitamin D level; decreased birth body size; decreased birth weight; decreased body size; decreased body weight; decreased circulating parathyroid hormone level; decreased circulating phosphate level; delayed bone ossification; increased circulating alkaline phosphatas…
F12	0	0	1.99264	1.00446	2.07032	0	2.9407	18.6854	0.800676	23.3433	4.98795	0	0.00243613	0.18983	3.16459	8.96676	337	ENSMUSG00000021492	F12	protein_coding	13	55417958	55426793	-	B1	F12	coagulation factor XII (Hageman factor) [Source:MGI Symbol;Acc:MGI:1891012]	MGI:1891012	58992	Q80YC5; E9Q698	NM_021489;				abnormal bradykinin level; altered response to CNS ischemic injury; decreased cerebral infarction size; increased partial thromboplastin time; no abnormal phenotype detected
Fbp1	7.79717	0	6.97424	14.0625	15.5274	13.9902	12.743	32.0321	16.0135	145.134	29.9277	20.1381	0.00140978	0.139117	2.12145	4.35131	266	ENSMUSG00000069805	Fbp1	protein_coding	13	62864753	62888282	-	B3	Fbp1	fructose bisphosphatase 1 [Source:MGI Symbol;Acc:MGI:95492]	MGI:95492	14121	Q9QXD6; E9Q0T7; F6YS63	NM_019395;				hypoglycemia
Bhmt	0	1.93559	0	0	1.03516	0	7.84187	25.8037	0	330.866	6.23493	0	1.13428e-05	0.00649102	6.63896	99.6611	46	ENSMUSG00000074768	Bhmt	protein_coding	13	93616675	93637961	-	C3	Bhmt	betaine-homocysteine methyltransferase [Source:MGI Symbol;Acc:MGI:1339972]	MGI:1339972	12116	O35490	NM_016668;				decreased total body fat amount; increased lean body mass; abnormal amino acid level; abnormal circulating lipid level; abnormal lipid level; abnormal liver morphology; abnormal phospholipid level; abnormal urine homeostasis; decreased choline level; decreased circulating HDL cholesterol level; decreased circulating cholesterol level; decreased circulating phospholipid level; hepatic steatosis; i…
Bhmt2	0	0	0	0	0	0	0	4.44891	0	24.3582	6.23493	0	0.000909396	0.105925	5.57528	47.6789	226	ENSMUSG00000042118	Bhmt2	protein_coding	13	93655720	93674302	-	C3	Bhmt2	betaine-homocysteine methyltransferase 2 [Source:MGI Symbol;Acc:MGI:1891379]	MGI:1891379	64918	Q91WS4	NM_022884
Gm48860	0	0	0	0	0	0	4.90117	5.33869	1.60135	0	0	1.25863	0.00722086	0.354635	4.23856	18.877	535	ENSMUSG00000114883	Gm48860	antisense	14	14328004	14347264	-	A1	Gm48860	predicted gene, 48860 [Source:MGI Symbol;Acc:MGI:6098601]	MGI:6098601	NA
Prrxl1	9.74647	4.83897	19.9264	17.0759	12.4219	14.9895	35.2884	41.8197	36.0304	20.2985	49.8795	11.3277	0.00317851	0.217158	1.29721	2.45753	385	ENSMUSG00000041730	Prrxl1	protein_coding	14	32599407	32649246	+	B	Prrxl1	paired related homeobox protein-like 1 [Source:MGI Symbol;Acc:MGI:2148204]	MGI:2148204	107751	Q8BYH0; B7ZW86	NM_001347590; NM_001001796				abnormal embryonic tissue morphology; abnormal sensory neuron innervation pattern; abnormal sensory neuron morphology; decreased body weight; hyporesponsive to tactile stimuli; increased chemical nociceptive threshold; increased grooming behavior; increased thermal nociceptive threshold; postnatal lethality complete penetrance; premature death
Mat1a	134.501	120.006	116.569	103.46	171.837	201.859	413.659	504.506	696.588	279.105	178.319	381.365	7.78555e-07	0.00104799	1.53314	2.89415	19	ENSMUSG00000037798	Mat1a	protein_coding	14	41105035	41124412	+	B	Mat1a	methionine adenosyltransferase I, alpha [Source:MGI Symbol;Acc:MGI:88017]	MGI:88017	11720	Q91X83; A0A286YCQ9	NM_133653;				abnormal liver morphology; abnormal liver physiology; hepatic steatosis; increased circulating methionine level; increased liver weight; liver inflammation
Gm2832	4.87323	0	0.99632	2.00892	0	1.9986	18.6244	24.9139	12.8108	4.05971	3.74096	6.29315	0.000171034	0.0378344	2.7543	6.74724	119	ENSMUSG00000091110	Gm2832	protein_coding	14	41278805	41288815	+	B	Gm2832	predicted gene 2832 [Source:MGI Symbol;Acc:MGI:3781004]	MGI:3781004	100040545
Ctsg	0	2.90338	2.98896	1.00446	3.10548	0	0	10.6774	5.60473	23.3433	8.72891	8.8104	0.0026833	0.2001	2.42961	5.38749	353	ENSMUSG00000040314	Ctsg	protein_coding	14	56099881	56102574	-	C3	Ctsg	cathepsin G [Source:MGI Symbol;Acc:MGI:88563]	MGI:88563	13035	P28293; Q059V7	NM_007800;				decreased susceptibility to bacterial infection induced morbidity/mortality; increased leukemia incidence; increased susceptibility to infection induced morbidity/mortality; no abnormal phenotype detected
Gm4240	0	0.967794	0	0	0	0	3.92093	4.44891	4.00338	2.02985	2.49397	0	0.00219455	0.179967	3.38277	10.4308	321	ENSMUSG00000115025	Gm4240	processed_pseudogene	14	70302207	70302939	+	D2	Gm4240	predicted gene 4240 [Source:MGI Symbol;Acc:MGI:3782417]	MGI:3782417	NA
Cpb2	0.974647	3.87117	0	5.02231	0	0	0.980234	12.4569	1.60135	57.8508	6.23493	1.25863	0.00673182	0.340785	2.93131	7.62804	520	ENSMUSG00000021999	Cpb2	protein_coding	14	75242287	75283555	+	D3	Cpb2	carboxypeptidase B2 (plasma) [Source:MGI Symbol;Acc:MGI:1891837]	MGI:1891837	56373	Q9JHH6	NM_019775;				abnormal blood coagulation; abnormal chemokine level; abnormal thrombolysis; abnormal tumor necrosis factor level; abnormal wound healing; decreased lactate dehydrogenase level; delayed wound healing; impaired complement alternative pathway; impaired wound healing; increased inflammatory response; increased physiological sensitivity to xenobiotic; increased sensitivity to induced morbidity/mortal…
Apol11b	0	3.87117	0	2.00892	1.03516	1.9986	0	5.33869	10.4088	42.6269	6.23493	27.6898	0.00033894	0.0554178	3.25959	9.57709	161	ENSMUSG00000091694	Apol11b	protein_coding	15	77633946	77643286	-	E1	Apol11b	apolipoprotein L 11b [Source:MGI Symbol;Acc:MGI:3036248]	MGI:3036248	328563	E9PUZ0; M0QWF2	NM_001143686;
Miox	0	0	0	0	0	0	0	1.77956	0	5.07463	3.74096	3.77589	0.00451478	0.271578	4.29473	19.6265	437	ENSMUSG00000022613	Miox	protein_coding	15	89334398	89337015	+	E3	Miox	myo-inositol oxygenase [Source:MGI Symbol;Acc:MGI:1891725]	MGI:1891725	56727	Q9QXN5	NM_019977;
Col2a1	53.6056	52.2609	11.9558	47.2097	20.7032	25.9818	63.7152	467.135	37.6318	76.1195	104.747	62.9315	0.000547755	0.0778557	1.93682	3.82862	184	ENSMUSG00000022483	Col2a1	protein_coding	15	97975602	98004695	-	F1	Col2a1	collagen, type II, alpha 1 [Source:MGI Symbol;Acc:MGI:88452]	MGI:88452	12824	P28481	NM_001113515; NM_031163;				abnormal articular cartilage morphology; abnormal autopod morphology; abnormal bone marrow cavity morphology; abnormal brain development; abnormal cartilage development; abnormal cartilage morphology; abnormal chest morphology; abnormal chondrocyte morphology; abnormal chondrocyte physiology; abnormal cranial ganglia morphology; abnormal cranium morphology; abnormal diencephalon morphology; abnor…
Nr4a1	589.661	703.586	1243.41	835.712	965.806	995.302	1819.31	1002.78	1612.56	3787.71	2123.62	1473.85	2.5199e-05	0.011243	1.14792	2.21595	59	ENSMUSG00000023034	Nr4a1	protein_coding	15	101254269	101274795	+	F1	Nr4a1	nuclear receptor subfamily 4, group A, member 1 [Source:MGI Symbol;Acc:MGI:1352454]	MGI:1352454	15370	P12813; Q545Q1	NM_010444				abnormal uterus physiology; abnormal vascular permeability; decreased Ly6C low monocyte number; increased susceptibility to endotoxin shock; increased tumor growth/size; no abnormal phenotype detected
Rtn4r	7.79717	8.71014	16.9374	10.0446	8.28129	4.9965	27.4465	12.4569	25.6216	25.3732	27.4337	18.8794	0.00216323	0.178548	1.26085	2.39636	318	ENSMUSG00000043811	Rtn4r	protein_coding	16	18127642	18152408	+	A3	Rtn4r	reticulon 4 receptor [Source:MGI Symbol;Acc:MGI:2136886]	MGI:2136886	65079	Q99PI8	NM_022982				abnormal axon extension; abnormal nervous system regeneration; abnormal social/conspecific interaction; abnormal spatial learning; altered response to CNS ischemic injury; decreased exploration in new environment; decreased vertical activity; hypoactivity; impaired coordination; improved central nervous system regeneration
Ahsg	2.92394	36.7762	123.544	114.509	93.1645	14.9895	98.0234	615.729	47.2399	1950.69	203.259	226.553	0.000113666	0.0287706	3.02299	8.12851	104	ENSMUSG00000022868	Ahsg	protein_coding	16	22891277	22899449	+	B1	Ahsg	alpha-2-HS-glycoprotein [Source:MGI Symbol;Acc:MGI:107189]	MGI:107189	11625	P29699; Q3UEK9; A0A338P7G1; A0A338P692; A0A338P6Y6; A0A338P7H5; A0A338P703	NM_013465; NM_001276450	NR_075099			increased or absent threshold for auditory brainstem response; short tibia; abnormal blood homeostasis; calcified muscle; decreased circulating free fatty acid level; decreased circulating insulin level; decreased circulating triglyceride level; decreased susceptibility to diet-induced obesity; decreased susceptibility to weight gain; improved glucose tolerance; increased insulin sensitivity
Hrg	0	1.93559	0	0	1.03516	0	1.96047	4.44891	0	45.6717	1.24699	1.25863	0.00236051	0.187346	3.89288	14.8551	330	ENSMUSG00000022877	Hrg	protein_coding	16	22951072	22961656	+	B1	Hrg	histidine-rich glycoprotein [Source:MGI Symbol;Acc:MGI:2146636]	MGI:2146636	94175	A0A338P6H8; A0A0R4J039	NM_053176;				abnormal blood coagulation; abnormal circulating fibrinogen level; abnormal thrombolysis; decreased bleeding time; increased monocyte cell number
Kng1	0	5.80676	0	0	7.24613	4.9965	23.5256	127.239	4.80405	207.045	44.8915	25.1726	5.33829e-07	0.00100375	4.53041	23.1094	14	ENSMUSG00000022875	Kng1	protein_coding	16	23057865	23082078	+	B1	Kng1	kininogen 1 [Source:MGI Symbol;Acc:MGI:1097705]	MGI:1097705	16644	D3YTY9; A0A0R4J038; D3Z2B2	NM_023125; NM_001102411; NM_001102412				abnormal blood coagulation; abnormal thrombosis
1810053B23Rik	1.94929	3.87117	0	0	0	0.9993	0.980234	2.66934	1.60135	45.6717	1.24699	7.55177	0.007017	0.347976	2.98543	7.9196	530	ENSMUSG00000100277	1810053B23Rik	processed_transcript	16	93342504	93366668	-	C4	1810053B23Rik	RIKEN cDNA 1810053B23 gene [Source:MGI Symbol;Acc:MGI:1917107]	MGI:1917107	NA			NR_040489; NR_040486; NR_040488; NR_040490; NR_040487; NR_040491
Plg	0.974647	4.83897	6.97424	0	12.4219	2.9979	12.743	40.9299	8.00676	97.4329	17.4578	7.55177	0.00038548	0.0596905	2.68032	6.41	170	ENSMUSG00000059481	Plg	protein_coding	17	12378608	12419385	+	A1	Plg	plasminogen [Source:MGI Symbol;Acc:MGI:97620]	MGI:97620	18815	P20918	NM_008877;				abnormal acute phase protein level; abnormal blood coagulation; abnormal body weight; abnormal colon morphology; abnormal conjunctiva morphology; abnormal conjunctival epithelium morphology; abnormal cornea morphology; abnormal corneal epithelium morphology; abnormal corneal stroma morphology; abnormal inflammatory response; abnormal involution of the mammary gland; abnormal kidney thrombosis; ab…
Cldn6	62.3774	69.6811	99.632	57.2543	133.536	91.9356	170.561	242.02	82.4696	411.045	182.06	127.122	0.000721676	0.0925001	1.23954	2.36124	205	ENSMUSG00000023906	Cldn6	protein_coding	17	23679249	23682446	+	A3.3	Cldn6	claudin 6 [Source:MGI Symbol;Acc:MGI:1859284]	MGI:1859284	54419	Q9Z262; Q0GH64	NM_018777;				no abnormal phenotype detected
Rnf151	0	0	0	0	0	0	0	1.77956	2.40203	2.02985	2.49397	6.29315	0.00125774	0.129994	4.35261	20.4299	254	ENSMUSG00000008482	Rnf151	protein_coding	17	24715839	24718063	-	A3.3	Rnf151	ring finger protein 151 [Source:MGI Symbol;Acc:MGI:1914754]	MGI:1914754	67504	Q9CQ29; A0A3Q4EGR0	NM_026205;
Tff3	0	0	0	0	0	0	1.96047	16.9058	2.40203	78.1493	1.24699	3.77589	7.29357e-07	0.00104799	7.13404	140.462	18	ENSMUSG00000024029	Tff3	protein_coding	17	31125306	31129646	-	A3.3	Tff3	trefoil factor 3, intestinal [Source:MGI Symbol;Acc:MGI:104638]	MGI:104638	21786	Q62395	NM_011575				abnormal intestinal epithelium morphology; increased susceptibility to induced colitis; increased susceptibility to injury
Apom	1.94929	0.967794	3.98528	4.01785	9.31645	0	0.980234	24.0241	6.40541	78.1493	9.97589	11.3277	0.0016005	0.15047	2.65576	6.30179	280	ENSMUSG00000024391	Apom	protein_coding	17	35128997	35132050	-	B1	Apom	apolipoprotein M [Source:MGI Symbol;Acc:MGI:1930124]	MGI:1930124	55938	Q9Z1R3	NM_018816				decreased circulating insulin level; decreased cholesterol level; decreased circulating HDL cholesterol level; decreased circulating triglyceride level
Gm16181	0	0.967794	0.99632	0	0	0	6.86163	1.77956	0	3.04478	2.49397	3.77589	0.00815012	0.379053	2.75024	6.72829	566	ENSMUSG00000081650	Gm16181	protein_coding	17	35220834	35224134	+	B1	Gm16181	predicted gene 16181 [Source:MGI Symbol;Acc:MGI:3802038]	MGI:3802038	NA	B0V2H2
Mucl3	55.5549	85.1658	60.7755	87.3882	152.169	110.922	396.014	439.552	285.841	158.329	226.952	197.605	8.92568e-07	0.00107336	1.62696	3.08862	21	ENSMUSG00000073408	Mucl3	protein_coding	17	35635752	35643695	-	B1	Mucl3	mucin like 3 [Source:MGI Symbol;Acc:MGI:2685476]	MGI:2685476	268949	Q3TNW5	NM_001033366
Gm6659	1.94929	2.90338	2.98896	2.00892	3.10548	3.9972	9.80234	20.465	7.20608	9.13434	9.97589	11.3277	0.000177269	0.038887	1.95994	3.89045	120	ENSMUSG00000092289	Gm6659	processed_pseudogene	17	36157988	36158534	+	B1	Gm6659	predicted gene 6659 [Source:MGI Symbol;Acc:MGI:3648914]	MGI:3648914	NA
Trim10	78.9464	178.074	42.8418	98.4373	91.0942	94.9335	99.9838	128.128	265.024	449.612	236.927	383.882	0.000253769	0.0487608	1.41778	2.67173	137	ENSMUSG00000073400	Trim10	protein_coding	17	36869574	36877833	+	B1	Trim10	tripartite motif-containing 10 [Source:MGI Symbol;Acc:MGI:1338757]	MGI:1338757	19824	Q9WUH5	NM_011280
Rhag	19.4929	12.5813	2.98896	16.0714	20.7032	33.9762	22.5454	74.7416	78.4662	398.866	74.8192	73.0005	4.64608e-06	0.00382198	2.7632	6.78903	32	ENSMUSG00000023926	Rhag	protein_coding	17	40811126	40840754	+	B2	Rhag	Rhesus blood group-associated A glycoprotein [Source:MGI Symbol;Acc:MGI:1202713]	MGI:1202713	19743	Q9QUT0; A0A3B2WBH6	NM_011269;				abnormal blood homeostasis; abnormal erythrocyte physiology; increased circulating iron level
Pgc	381.087	286.467	229.154	197.879	179.083	298.791	510.702	717.164	277.034	645.493	532.463	464.434	0.000148551	0.0357998	1.00035	2.00048	109	ENSMUSG00000023987	Pgc	protein_coding	17	47726842	47734482	+	C	Pgc	progastricsin (pepsinogen C) [Source:MGI Symbol;Acc:MGI:98909]	MGI:98909	109820	Q9D7R7; D3YZ92	NM_025973;
Tspo2	32.1633	61.9388	30.8859	36.1606	26.9142	45.9678	38.2291	99.6555	97.6824	238.508	93.524	178.725	3.53756e-05	0.0144473	1.66798	3.17769	64	ENSMUSG00000023995	Tspo2	protein_coding	17	48447907	48451522	-	C	Tspo2	translocator protein 2 [Source:MGI Symbol;Acc:MGI:1917276]	MGI:1917276	70026	Q9CRZ8; E0CX84; E0CYC8	NM_027292
Gm32282	0	1.93559	2.98896	2.00892	0	1.9986	10.7826	5.33869	7.20608	7.10448	9.97589	5.03452	0.000334921	0.0552267	2.24848	4.75183	159	ENSMUSG00000117648	Gm32282	bidirectional_promoter_lncRNA	17	78199256	78200025	-	E2	Gm32282	predicted gene, 32282 [Source:MGI Symbol;Acc:MGI:5591441]	MGI:5591441	NA
Cyp1b1	216.372	194.527	351.701	353.571	336.427	378.735	601.863	709.156	1063.3	511.523	594.813	718.677	8.97052e-07	0.00107336	1.19771	2.29376	22	ENSMUSG00000024087	Cyp1b1	protein_coding	17	79701537	79715061	-	E3	Cyp1b1	cytochrome P450, family 1, subfamily b, polypeptide 1 [Source:MGI Symbol;Acc:MGI:88590]	MGI:88590	13078	Q64429; Q3UTK2	NM_001364889; NM_009994				abnormal canal of Schlemm morphology; abnormal iridocorneal angle; abnormal trabecular meshwork morphology; absent Schlemm's canal; anterior iris synechia; decreased incidence of tumors by chemical induction; decreased physiological sensitivity to xenobiotic; hypoplastic trabecular meshwork
Mkx	56.5295	46.4541	361.664	306.361	286.74	392.725	430.323	772.33	440.372	446.568	457.644	555.055	0.00779689	0.368587	1.09669	2.13864	556	ENSMUSG00000061013	Mkx	protein_coding	18	6934518	7004780	-	A1	Mkx	mohawk homeobox [Source:MGI Symbol;Acc:MGI:2687286]	MGI:2687286	210719	B2RQ30; A0A3Q4EH75	NM_177595;				abnormal tendon morphology; abnormal tendon sheath morphology; wavy tail
Ttr	0	2.90338	5.97792	5.02231	6.21097	3.9972	14.7035	136.137	6.40541	428.299	67.3373	26.4312	4.55592e-08	0.000199883	4.77694	27.4159	6	ENSMUSG00000061808	Ttr	protein_coding	18	20665280	20674321	+	A2	Ttr	transthyretin [Source:MGI Symbol;Acc:MGI:98865]	MGI:98865	22139	P07309; Q5M9K1	NM_013697				abnormal blood homeostasis; abnormal circulating protein level; abnormal retinol level; abnormal retinol metabolism; amyloidosis; decreased circulating levels of thyroid hormone; decreased circulating thyroxine level; decreased circulating triiodothyronine level; opacity of vitreous body; vitreous body deposition
Gm33228	98.4393	95.8116	657.571	359.597	422.346	552.613	2700.54	1503.73	1932.83	2013.61	1621.08	1387.01	1.20222e-09	2.17429e-05	2.35138	5.10313	1	ENSMUSG00000117604	Gm33228	processed_transcript	18	26007557	26215653	+	A2	Gm33228	predicted gene, 33228 [Source:MGI Symbol;Acc:MGI:5592387]	MGI:5592387	NA
Gm23301	4.87323	9.67794	5.97792	1.00446	3.10548	4.9965	9.80234	13.3467	6.40541	11.1642	12.4699	23.914	0.0086418	0.389828	1.33427	2.52148	581	ENSMUSG00000064647	Gm23301	snoRNA	18	75001455	75001519	+	E2	Gm23301	predicted gene, 23301 [Source:MGI Symbol;Acc:MGI:5453078]	MGI:5453078	NA
Fosl1	4.87323	0	5.97792	2.00892	5.17581	3.9972	14.7035	12.4569	14.4122	41.612	11.2229	12.5863	7.32485e-05	0.0216651	2.24782	4.74964	89	ENSMUSG00000024912	Fosl1	protein_coding	19	5447547	5455946	+	A	Fosl1	fos-like antigen 1 [Source:MGI Symbol;Acc:MGI:107179]	MGI:107179	14283	P48755; Q3UMK5; A0A494BAK3	NM_010235;				abnormal chorionic plate morphology; abnormal embryonic erythrocyte morphology; abnormal parietal yolk sac morphology; abnormal placenta labyrinth morphology; abnormal placenta morphology; abnormal placenta vasculature; abnormal placental labyrinth vasculature morphology; abnormal visceral endoderm morphology; abnormal visceral yolk sac endoderm morphology; abnormal visceral yolk sac morphology; …
Mir6991	1.94929	0.967794	0	0	0	0	7.84187	6.22847	0	7.10448	1.24699	3.77589	0.00459831	0.275465	2.86049	7.26264	439	ENSMUSG00000098293	Mir6991	miRNA	19	7422573	7422642	+	A	Mir6991	microRNA 6991 [Source:MGI Symbol;Acc:MGI:5531348]	MGI:5531348	NA			NR_105957	MI0022839	mmu-mir-6991
Gm41804	0	0	0	0	0	0.9993	1.96047	3.55912	3.2027	3.04478	0	1.25863	0.00944172	0.399588	3.03406	8.1911	622	ENSMUSG00000118280	Gm41804	lincRNA	19	8251968	8317179	+	A	Gm41804	predicted gene, 41804 [Source:MGI Symbol;Acc:MGI:5624689]	MGI:5624689	NA
Cyp2c70	0	0	0	1.00446	0	0	0.980234	13.3467	0	28.4179	4.98795	2.51726	0.000112875	0.0287706	4.86885	29.2193	103	ENSMUSG00000060613	Cyp2c70	protein_coding	19	40153353	40187333	-	C3	Cyp2c70	cytochrome P450, family 2, subfamily c, polypeptide 70 [Source:MGI Symbol;Acc:MGI:2385878]	MGI:2385878	226105	Q91W64; E9Q8U5; E9Q2L0	NM_145499;
Scd1	6271.85	5863.86	23785.1	13249.9	22828.4	22319.4	45913.2	33205.7	21744.7	49667.5	41741.6	32675.3	0.00011137	0.0287423	1.25397	2.38497	102	ENSMUSG00000037071	Scd1	protein_coding	19	44394455	44407879	-	C3	Scd1	stearoyl-Coenzyme A desaturase 1 [Source:MGI Symbol;Acc:MGI:98239]	MGI:98239	20249	P13516; Q547C4; A0A494B9N5	NM_009127;				Meibomian gland atrophy; abnormal cholesterol homeostasis; abnormal cutaneous collagen fibril morphology; abnormal cutaneous elastic fiber morphology; abnormal dermal layer morphology; abnormal eating behavior; abnormal estrous cycle; abnormal glucose homeostasis; abnormal hair cycle; abnormal hair follicle bulb morphology; abnormal hair follicle development; abnormal hair follicle inner root she…
Gm50337	0	0	0.99632	0	0	0	1.96047	2.66934	0	5.07463	2.49397	2.51726	0.00735754	0.357343	3.12176	8.7045	542	ENSMUSG00000118076	Gm50337	lincRNA	19	44419610	44437886	+	C3	Gm50337	predicted gene, 50337 [Source:MGI Symbol;Acc:MGI:6303210]	MGI:6303210	NA
Bex1	75.0478	50.3253	186.312	169.754	130.43	108.924	257.801	308.754	156.132	549.075	285.56	353.675	5.10515e-05	0.0176826	1.40554	2.64916	76	ENSMUSG00000050071	Bex1	protein_coding	X	136213972	136215513	-	F1	Bex1	brain expressed X-linked 1 [Source:MGI Symbol;Acc:MGI:1328321]	MGI:1328321	19716	Q9R224	NM_009052;				abnormal skeletal muscle regeneration; impaired exercise endurance

## Sheet: up-regulated(WT vs HIF3A_del)
ID	WT 1_TMM	WT 2_TMM	WT 3_TMM	WT 4_TMM	WT 5_TMM	WT 6_TMM	HIF3A_del 1_TMM	HIF3A_del 2_TMM	HIF3A_del 3_TMM	HIF3A_del 4_TMM	HIF3A_del 5_TMM	HIF3A_del 6_TMM	p.value	q.value	logFC	FC	ranking	ensembl_gene_id	external_gene_name	gene_biotype	chromosome_name	start_position	end_position	strand	band	mgi_symbol	description	mgi_id	entrezgene_id	uniprot_gn_id	refseq_mrna	refseq_ncrna	mirbase_accession	mirbase_id	phenotype_description
Gm37144	2.76179	6.55262	1.95511	0.965213	1.01288	0	7.42367	8.03451	7.93783	7.63961	13.2869	7.62345	0.001796	0.143442	1.90092	3.73451	332	ENSMUSG00000102275	Gm37144	TEC	1	4778063	4779212	-	A1	Gm37144	predicted gene, 37144 [Source:MGI Symbol;Acc:MGI:5610372]	MGI:5610372	NA
Il17f	0	0	0.977557	0.965213	2.02575	0	5.30262	5.73894	7.93783	1.27327	2.04414	1.90586	0.00698732	0.264302	2.44689	5.45239	701	ENSMUSG00000041872	Il17f	protein_coding	1	20777146	20790617	-	A4	Il17f	interleukin 17F [Source:MGI Symbol;Acc:MGI:2676631]	MGI:2676631	257630	Q7TNI7; A0A087WQB4	NM_145856;				abnormal effector T cell morphology; abnormal immune system physiology; absent gamma-delta T cells; chronic inflammation; decreased acute inflammation; decreased interleukin-17 secretion; decreased susceptibility to experimental autoimmune encephalomyelitis; decreased susceptibility to induced colitis; increased IgG2a level; increased T cell proliferation; increased gamma-delta T cell number; inc…
B3gat2	15.6501	17.7857	16.6185	5.79128	11.1416	9.63369	21.2105	26.3991	51.1549	14.0059	22.4855	44.7878	0.00569007	0.244932	1.23196	2.34886	616	ENSMUSG00000026156	B3gat2	protein_coding	1	23761753	23849158	+	A5	B3gat2	beta-1,3-glucuronyltransferase 2 (glucuronosyltransferase S) [Source:MGI Symbol;Acc:MGI:2389490]	MGI:2389490	280645	P59270; D3YY32	NM_172124
Snord70	0	0	0	0	0	0	1.06052	5.73894	6.17387	0	1.02207	0	0.00857668	0.291239	4.31071	19.8451	780	ENSMUSG00000077345	Snord70	snoRNA	1	59691934	59692020	+	C2	Snord70	small nucleolar RNA, C/D box 70 [Source:MGI Symbol;Acc:MGI:3819553]	MGI:3819553	NA			NR_028554
Cps1	4.60299	6.55262	0	5.79128	1.01288	2.89011	10.6052	66.5717	9.70179	24.1921	6.13241	8.57638	0.000491564	0.0745334	2.53574	5.79874	174	ENSMUSG00000025991	Cps1	protein_coding	1	67123026	67231259	+	C3	Cps1	carbamoyl-phosphate synthetase 1 [Source:MGI Symbol;Acc:MGI:891996]	MGI:891996	227231	Q8C196	NM_001080809				decreased circulating potassium level; decreased neutrophil cell number; increased lymphocyte cell number; preweaning lethality complete penetrance; increased circulating ammonia level; postnatal lethality complete penetrance
Gm47969	0	3.74436	0.977557	0.965213	1.01288	0	4.2421	10.3301	2.64594	11.4594	4.08827	12.3881	0.000866927	0.0986585	2.6077	6.09531	233	ENSMUSG00000113267	Gm47969	protein_coding	1	83044932	83045946	+	C5	Gm47969	predicted gene, 47969 [Source:MGI Symbol;Acc:MGI:6097249]	MGI:6097249	NA	A0A1Y7VJH8
Gm16332	0	0	0	0	0	0	2.12105	2.29557	1.76396	1.27327	3.06621	1.90586	0.00138274	0.126655	4.14103	17.6431	287	ENSMUSG00000089991	Gm16332	unprocessed_pseudogene	1	139862957	139936477	-	F	Gm16332	predicted gene 16332 [Source:MGI Symbol;Acc:MGI:3840155]	MGI:3840155	NA
Rgs1	7.36478	11.2331	17.596	16.4086	41.5279	35.6447	59.3894	71.1628	202.856	58.5703	51.1034	21.9174	0.000525959	0.0770515	1.83976	3.57951	181	ENSMUSG00000026358	Rgs1	protein_coding	1	144242296	144249242	-	F	Rgs1	regulator of G-protein signaling 1 [Source:MGI Symbol;Acc:MGI:1354694]	MGI:1354694	50778	Q9JL25; E9PZR4; A0A0A0MQN0; A0A087WS51	NM_015811;				abnormal B cell physiology; abnormal dendritic cell physiology; abnormal spleen germinal center morphology; decreased plasma cell number; increased immunoglobulin level; increased marginal zone B cell number; small Peyer's patches
9430034N14Rik	4.60299	19.6579	26.394	9.65213	5.06438	8.67032	40.2999	50.5026	69.6765	22.9188	17.3752	26.6821	0.00164334	0.136653	1.61213	3.05704	318	ENSMUSG00000102964	9430034N14Rik	TEC	1	156026223	156030007	-	G3	9430034N14Rik	RIKEN cDNA 9430034N14 gene [Source:MGI Symbol;Acc:MGI:2444791]	MGI:2444791	NA
4930562F07Rik	2.76179	1.87218	10.7531	0	2.02575	1.92674	13.7868	24.1035	14.9937	2.54654	8.17655	7.62345	0.00708791	0.265832	1.84648	3.59621	707	ENSMUSG00000026729	4930562F07Rik	lincRNA	1	160074735	160077985	-	H1	4930562F07Rik	RIKEN cDNA 4930562F07 gene [Source:MGI Symbol;Acc:MGI:1922505]	MGI:1922505	NA			NR_038030; NR_038031;
Serpinc1	2.76179	6.55262	5.86534	9.65213	4.05151	1.92674	14.8473	56.2416	8.81981	5.09307	12.2648	22.8703	0.00187792	0.147759	1.93525	3.82444	337	ENSMUSG00000026715	Serpinc1	protein_coding	1	160978585	161005863	+	H2.1	Serpinc1	serine (or cysteine) peptidase inhibitor, clade C (antithrombin), member 1 [Source:MGI Symbol;Acc:MGI:88095]	MGI:88095	11905	P32261; Q543J5; A0A0A6YX70; A0A0A6YX49; A0A0A6YXS8; A0A0A6YWH7	NM_080844				abnormal atrial thrombosis; abnormal blood coagulation; abnormal cornea morphology; abnormal eye morphology; abnormal heart morphology; abnormal liver morphology; abnormal liver regeneration; abnormal myocardium layer morphology; abnormal optic choroid morphology; abnormal penis morphology; abnormal placental thrombosis; abnormal retina morphology; abnormal retinal layer morphology; abnormal reti…
Gm37362	4.60299	2.80827	4.88778	1.93043	4.05151	2.89011	19.0894	17.2168	29.9874	5.09307	2.04414	3.81172	0.00564619	0.244631	1.83947	3.57878	612	ENSMUSG00000104016	Gm37362	antisense	1	161030582	161031456	+	H2.1	Gm37362	predicted gene, 37362 [Source:MGI Symbol;Acc:MGI:5610590]	MGI:5610590	NA
Apoa2	1.84119	9.36089	16.6185	5.79128	13.1674	3.85348	12.7263	55.0938	7.93783	36.9248	12.2648	32.3997	0.00559522	0.243617	1.61902	3.07167	609	ENSMUSG00000005681	Apoa2	protein_coding	1	171225054	171226379	+	H3	Apoa2	apolipoprotein A-II [Source:MGI Symbol;Acc:MGI:88050]	MGI:88050	11807	P09813	NM_001305585; NM_013474; NM_001305549; NM_001305550;	NR_131173;			abnormal cholesterol homeostasis; amyloidosis; decreased circulating HDL cholesterol level; decreased circulating cholesterol level; decreased circulating free fatty acid level; decreased circulating glucose level; decreased circulating insulin level; increased circulating cholesterol level
Apcs	0	0	0	0.965213	1.01288	0.963369	2.12105	9.1823	0	5.09307	2.04414	9.52931	0.00343564	0.190689	2.96455	7.80584	477	ENSMUSG00000026542	Apcs	protein_coding	1	172893961	172895041	-	H3	Apcs	serum amyloid P-component [Source:MGI Symbol;Acc:MGI:98229]	MGI:98229	20219	P12246; Q4JFI8	NM_011318				abnormal kidney morphology; abnormal spleen morphology; abnormal spleen red pulp morphology; abnormal spleen white pulp morphology; amyloidosis; decreased susceptibility to bacterial infection; decreased susceptibility to bacterial infection induced morbidity/mortality; decreased susceptibility to endotoxin shock; glomerulonephritis; increased autoantibody level; increased spleen white pulp amoun…
Gm15480	0	0	0	0	0	0	3.18157	1.14779	4.40991	0	0	4.76465	0.00511662	0.233515	4.28123	19.4437	581	ENSMUSG00000082395	Gm15480	processed_pseudogene	1	179538417	179538935	+	H4	Gm15480	predicted gene 15480 [Source:MGI Symbol;Acc:MGI:3705406]	MGI:3705406	NA
2022-03-01	1.84119	4.68045	0.977557	1.93043	3.03863	5.78022	4.2421	16.069	22.9315	3.8198	4.08827	9.52931	0.00868039	0.293583	1.70523	3.26081	784	NA	NA	NA	NA	NA	NA	NA	NA	NA	NA	NA	NA	NA			NA	NA	NA
Gm8407	0	0	0	0	0	0	0	4.59115	0.881981	1.27327	1.02207	3.81172	0.00858912	0.291239	4.03384	16.3797	782	ENSMUSG00000103964	Gm8407	processed_pseudogene	1	191001425	191001851	-	H6	Gm8407	predicted gene 8407 [Source:MGI Symbol;Acc:MGI:3644362]	MGI:3644362	NA
Gm38188	0	0	0	0	0	0	2.12105	2.29557	5.29189	0	0	1.90586	0.008404	0.287907	4.07739	16.8817	774	ENSMUSG00000103576	Gm38188	antisense	1	191077825	191078680	-	H6	Gm38188	predicted gene, 38188 [Source:MGI Symbol;Acc:MGI:5611416]	MGI:5611416	NA
Gm37674	0	1.87218	2.93267	2.89564	6.07726	2.89011	12.7263	10.3301	13.2297	3.8198	7.15448	4.76465	0.00723705	0.268013	1.62196	3.07793	716	ENSMUSG00000102621	Gm37674	TEC	1	194669673	194671506	+	H6	Gm37674	predicted gene, 37674 [Source:MGI Symbol;Acc:MGI:5610902]	MGI:5610902	NA
Gm37891	5.52358	5.61654	3.91023	1.93043	3.03863	3.85348	12.7263	16.069	30.8693	14.0059	5.11034	29.5409	9.91263e-05	0.0307922	2.15149	4.44287	84	ENSMUSG00000104271	Gm37891	TEC	2	14966198	14967523	+	A2	Gm37891	predicted gene, 37891 [Source:MGI Symbol;Acc:MGI:5611119]	MGI:5611119	NA
Gm13340	11.0472	20.594	27.3716	11.5826	27.3477	52.9853	19.0894	29.8425	72.3225	34.3782	115.494	118.163	0.00779614	0.274532	1.36644	2.57834	753	ENSMUSG00000083563	Gm13340	unprocessed_pseudogene	2	22588103	22589647	-	A3	Gm13340	predicted gene 13340 [Source:MGI Symbol;Acc:MGI:3650227]	MGI:3650227	NA
Kcnt1	25.7767	57.1014	33.2369	17.3738	15.1931	14.4505	48.7841	115.927	71.4405	38.198	32.7062	80.9991	0.00489357	0.226454	1.24555	2.37108	573	ENSMUSG00000058740	Kcnt1	protein_coding	2	25863734	25918273	+	A3	Kcnt1	potassium channel, subfamily T, member 1 [Source:MGI Symbol;Acc:MGI:1924627]	MGI:1924627	227632	Q6ZPR4; C0KTP6; A0A0G2JG91; A2AHB7; A0A0G2JER3; A0A0G2JDW4; A2AHB9; A2AHB8; A0A0G2JG99	NM_001145403; NM_001302351; NM_175462				abnormal mechanical nociception; abnormal sensory neuron physiology; decreased channel response intensity; impaired ability to fire action potentials; increased pruritus; no abnormal phenotype detected
Phyhd1	14.7296	16.8496	46.9227	13.513	15.1931	26.011	54.0867	49.3548	52.0369	50.9307	37.8165	46.6936	0.00382029	0.201389	1.12315	2.17823	503	ENSMUSG00000079484	Phyhd1	protein_coding	2	30266203	30282149	+	B	Phyhd1	phytanoyl-CoA dioxygenase domain containing 1 [Source:MGI Symbol;Acc:MGI:3612860]	MGI:3612860	227696	Q9DB26; A0A0A0MQG9; A2AQZ7; A0A0R4J137; A2AQZ2; D6RI61; D6RIQ3; A2AQZ5	NM_001252570; NM_001281829; ; NM_001252571; NM_172267; NM_001252568
Galnt13	27.6179	29.0188	0.977557	9.65213	27.3477	16.3773	66.813	63.1283	24.6955	68.7565	110.383	121.975	0.000121322	0.0328536	2.02953	4.08271	97	ENSMUSG00000060988	Galnt13	protein_coding	2	54436317	55118309	+	C1.1	Galnt13	polypeptide N-acetylgalactosaminyltransferase 13 [Source:MGI Symbol;Acc:MGI:2139447]	MGI:2139447	271786	Q8CF93; A2RRI8; B1AY79	NM_173030				no abnormal phenotype detected
Nr4a2	152.819	177.857	528.858	185.321	423.382	306.351	1011.74	592.258	553.002	492.755	909.641	789.98	3.55889e-05	0.0154701	1.29349	2.4512	61	ENSMUSG00000026826	Nr4a2	protein_coding	2	57106830	57124003	-	C1.1	Nr4a2	nuclear receptor subfamily 4, group A, member 2 [Source:MGI Symbol;Acc:MGI:1352456]	MGI:1352456	18227	Q06219; Q9R1W4; Q3TYI4; A2AQQ8	NM_013613; NM_001139509;				abnormal midbrain development; abnormal motor capabilities/coordination/movement; abnormal nervous system development; abnormal substantia nigra morphology; abnormal suckling behavior; abnormal tegmentum morphology; akinesia; decreased dopamine level; decreased dopaminergic neuron number; decreased noradrenaline level; dehydration; hypoactivity; impaired righting response; increased midbrain apop…
Gm13622	2.76179	4.68045	4.88778	0	0	2.89011	13.7868	11.4779	29.1054	3.8198	8.17655	2.85879	0.00339873	0.190689	2.13597	4.39534	468	ENSMUSG00000082345	Gm13622	processed_pseudogene	2	69737357	69737789	-	C2	Gm13622	predicted gene 13622 [Source:MGI Symbol;Acc:MGI:3652182]	MGI:3652182	NA
D930015M05Rik	3.68239	5.61654	8.79801	3.86085	3.03863	3.85348	24.3921	25.2513	44.0991	6.36634	8.17655	21.9174	0.000118163	0.0326377	2.15439	4.45179	96	ENSMUSG00000084781	D930015M05Rik	processed_transcript	2	92408892	92432308	+	E1	D930015M05Rik	RIKEN cDNA D930015M05 gene [Source:MGI Symbol;Acc:MGI:3612068]	MGI:3612068	NA			NR_040621
Gm22865	0.920597	1.87218	4.88778	1.93043	2.02575	2.89011	5.30262	11.4779	7.93783	6.36634	3.06621	10.4822	0.00834658	0.286681	1.57785	2.98525	772	ENSMUSG00000065883	Gm22865	snoRNA	2	121004089	121004302	+	E5	Gm22865	predicted gene, 22865 [Source:MGI Symbol;Acc:MGI:5452642]	MGI:5452642	NA
Usp50	0	4.68045	0.977557	0	0	0	7.42367	5.73894	11.4658	3.8198	5.11034	6.67052	0.000978354	0.105886	2.67289	6.37707	245	ENSMUSG00000027364	Usp50	protein_coding	2	126709096	126783470	-	F1	Usp50	ubiquitin specific peptidase 50 [Source:MGI Symbol;Acc:MGI:1922333]	MGI:1922333	75083	Q6P8X6; B0QZZ0; D6RCG3	NM_029163				irregularly shaped pupil; preweaning lethality complete penetrance
Acoxl	212.658	184.41	435.99	313.694	504.413	356.447	511.173	452.228	402.183	710.483	1100.77	870.979	0.000772482	0.0922432	1.01171	2.01631	222	ENSMUSG00000027380	Acoxl	protein_coding	2	127838876	128123873	+	F1	Acoxl	acyl-Coenzyme A oxidase-like [Source:MGI Symbol;Acc:MGI:1921371]	MGI:1921371	74121	Q9DBS4	NM_028765;
Gm23172	0.920597	1.87218	0.977557	0.965213	1.01288	2.89011	7.42367	10.3301	9.70179	1.27327	12.2648	0.952931	0.002621	0.174944	2.19093	4.56601	397	ENSMUSG00000087785	Gm23172	snoRNA	2	128780376	128780499	+	F1	Gm23172	predicted gene, 23172 [Source:MGI Symbol;Acc:MGI:5452949]	MGI:5452949	NA
9830144P21Rik	18.4119	29.9549	58.6534	10.6173	29.3734	21.1941	64.692	103.301	132.297	33.105	36.7945	69.564	0.0023882	0.16534	1.3857	2.613	383	ENSMUSG00000087528	9830144P21Rik	processed_transcript	2	129205958	129230579	-	F1	9830144P21Rik	RIKEN cDNA 9830144P21 gene [Source:MGI Symbol;Acc:MGI:3041171]	MGI:3041171	NA
Bpifa2	0	0	0	0	2.02575	0	0	0	0	882.375	86.8758	15.2469	1.43287e-05	0.00825956	8.49581	360.989	46	ENSMUSG00000042459	Bpifa2	protein_coding	2	154008265	154016079	+	H1	Bpifa2	BPI fold containing family A, member 2 [Source:MGI Symbol;Acc:MGI:97787]	MGI:97787	19194	P07743; B7ZCG3	NM_008953;				abnormal epididymis morphology; abnormal seminal vesicle morphology; enlarged epididymis
Dpm1	92.9803	117.011	143.701	64.6693	67.8627	65.5091	170.744	245.626	324.569	100.588	127.759	230.609	0.00119874	0.117725	1.12105	2.17506	270	ENSMUSG00000078919	Dpm1	protein_coding	2	168209048	168230591	-	H3	Dpm1	dolichol-phosphate (beta-D) mannosyltransferase 1 [Source:MGI Symbol;Acc:MGI:1330239]	MGI:1330239	13480	O70152; A2BDX2	NM_001310084; NM_010072;				increased caudal vertebrae number; increased grip strength; preweaning lethality complete penetrance; prenatal lethality prior to heart atrial septation
Gm37123	20.2531	20.594	70.3841	40.539	41.5279	54.9121	68.9341	70.015	78.4963	90.402	124.692	103.869	0.00281326	0.182387	1.11115	2.16018	409	ENSMUSG00000103039	Gm37123	TEC	3	32454587	32455757	+	A3	Gm37123	predicted gene, 37123 [Source:MGI Symbol;Acc:MGI:5610351]	MGI:5610351	NA
Aadac	0.920597	1.87218	0	0	0	2.89011	2.12105	8.03451	6.17387	7.63961	6.13241	10.4822	0.000470403	0.0729427	2.66956	6.36235	171	ENSMUSG00000027761	Aadac	protein_coding	3	60025717	60040160	+	D	Aadac	arylacetamide deacetylase [Source:MGI Symbol;Acc:MGI:1915008]	MGI:1915008	67758	Q99PG0	NM_023383
Fgg	8.28537	21.5301	24.4389	5.79128	34.4378	11.5604	43.4815	97.5619	14.1117	92.9486	47.0152	56.2229	0.000746086	0.0907639	1.71955	3.29333	217	ENSMUSG00000033860	Fgg	protein_coding	3	83007724	83015049	+	E3	Fgg	fibrinogen gamma chain [Source:MGI Symbol;Acc:MGI:95526]	MGI:95526	99571	Q8VCM7; Q3UER8; Q3UEM7	NM_133862; NM_001317105				abnormal blood coagulation; abnormal circulating fibrinogen level; abnormal miscarriage rate; abnormal neutrophil physiology; abnormal placenta development; abnormal placenta labyrinth morphology; abnormal placenta morphology; abnormal thrombolysis; abnormal thrombosis; abnormal visceral yolk sac morphology; decreased embryo size; decreased hematocrit; decreased mean corpuscular volume; decreased…
Fga	0	10.297	6.8429	1.93043	17.2189	6.74359	11.6658	110.188	7.93783	45.8376	28.6179	59.0817	0.000239213	0.0484197	2.59465	6.04042	131	ENSMUSG00000028001	Fga	protein_coding	3	83026076	83033627	+	E3	Fga	fibrinogen alpha chain [Source:MGI Symbol;Acc:MGI:1316726]	MGI:1316726	14161	E9PV24	NM_010196; NM_001111048				abnormal blood coagulation; abnormal circulating fibrinogen level; abnormal myelination; abnormal uterine environment; abnormal wound healing; decreased platelet aggregation; female infertility; focal hepatic necrosis; gastrointestinal hemorrhage; hemarthrosis; hemoperitoneum; liver hemorrhage; pancreas cysts; premature death; skin hemorrhage; uterine hemorrhage
Fgb	0	17.7857	2.93267	1.93043	21.2704	5.78022	5.30262	172.168	2.64594	70.0297	15.331	77.1874	0.00200848	0.153759	2.76745	6.80904	345	ENSMUSG00000033831	Fgb	protein_coding	3	83040141	83049863	-	E3	Fgb	fibrinogen beta chain [Source:MGI Symbol;Acc:MGI:99501]	MGI:99501	110135	Q8K0E8; Q3TGR2	NM_181849				abnormal embryo size; abnormal seminal vesicle morphology; decreased circulating phosphate level; edema; enlarged heart; preweaning lethality incomplete penetrance
4731419I09Rik	11.0472	6.55262	14.6634	7.72171	6.07726	3.85348	66.813	28.6947	58.2108	5.09307	14.309	11.4352	0.00171001	0.140729	1.87468	3.66721	322	ENSMUSG00000097004	4731419I09Rik	antisense	3	89337850	89347831	+	F1	4731419I09Rik	RIKEN cDNA 4731419I09 gene [Source:MGI Symbol;Acc:MGI:3704222]	MGI:3704222	NA
Gm43328	14.7296	33.6992	19.5511	9.65213	6.07726	10.5971	61.5104	59.6849	117.303	6.36634	28.6179	34.3055	0.00257929	0.173146	1.70067	3.25052	395	ENSMUSG00000105677	Gm43328	sense_intronic	3	105732444	105733877	-	F2.2	Gm43328	predicted gene 43328 [Source:MGI Symbol;Acc:MGI:5663465]	MGI:5663465	NA
Ntng1	15.6501	14.0413	46.9227	20.2695	39.5022	38.5348	50.9052	51.6504	51.1549	58.5703	73.5889	68.611	0.00754223	0.27221	1.01852	2.02584	733	ENSMUSG00000059857	Ntng1	protein_coding	3	109780040	110144011	-	F3	Ntng1	netrin G1 [Source:MGI Symbol;Acc:MGI:1934028]	MGI:1934028	80883	Q8R4G0; Q8BPN6; F8WJ48; F8WJ50; F7CVQ1; F8WJ51	NM_133488; NM_001163349; ; NM_001163350; NM_030699; NM_001163348
Gm43283	0	0	0	0	0	0	2.12105	6.88672	3.52792	0	0	0.952931	0.00882407	0.296068	4.24854	19.0081	790	ENSMUSG00000106490	Gm43283	TEC	3	123209400	123211947	-	G1	Gm43283	predicted gene 43283 [Source:MGI Symbol;Acc:MGI:5663420]	MGI:5663420	NA
Gm25965	9.20597	9.36089	6.8429	5.79128	3.03863	6.74359	11.6658	11.4779	43.2171	2.54654	24.5296	24.7762	0.00768146	0.272323	1.5216	2.87109	747	ENSMUSG00000087795	Gm25965	snoRNA	3	142795102	142795194	+	H1	Gm25965	predicted gene, 25965 [Source:MGI Symbol;Acc:MGI:5455742]	MGI:5455742	NA
Negr1	52.474	46.8045	161.297	131.269	150.919	187.857	266.192	294.981	298.11	346.329	641.859	470.748	4.29019e-06	0.00366963	1.66562	3.17249	31	ENSMUSG00000040037	Negr1	protein_coding	3	156561794	157316445	+	H4	Negr1	neuronal growth regulator 1 [Source:MGI Symbol;Acc:MGI:2444846]	MGI:2444846	320840	Q80Z24; A0A4W9; H3BKU7; D3Z4T6	NM_001039094; NM_177274;				abnormal behavior; abnormal eye morphology; abnormal heart morphology; abnormal seminal vesicle morphology; decreased basophil cell number; decreased body length; decreased bone mineral content; decreased circulating insulin level; decreased eosinophil cell number; decreased grip strength; decreased lean body mass; decreased mean platelet volume; enlarged heart; abnormal energy homeostasis; decre…
Gm43362	4.60299	7.48871	9.77557	5.79128	4.05151	5.78022	19.0894	18.3646	44.0991	8.91287	5.11034	12.3881	0.0055657	0.243531	1.51781	2.86356	606	ENSMUSG00000105201	Gm43362	TEC	3	158033940	158036409	-	H4	Gm43362	predicted gene 43362 [Source:MGI Symbol;Acc:MGI:5663499]	MGI:5663499	NA
Aldob	0	4.68045	0	2.89564	6.07726	3.85348	3.18157	81.4929	0.881981	25.4654	12.2648	36.2114	0.00042084	0.0684601	3.13476	8.78331	163	ENSMUSG00000028307	Aldob	protein_coding	4	49535995	49549546	-	B1	Aldob	aldolase B, fructose-bisphosphate [Source:MGI Symbol;Acc:MGI:87995]	MGI:87995	230163	Q91Y97; Q3UER1	NM_144903;				decreased body length; decreased bone mineral content; decreased bone mineral density; decreased lean body mass; decreased total body fat amount; preweaning lethality incomplete penetrance; abnormal liver morphology; abnormal portal triad morphology; decreased body size; hepatic steatosis; increased sensitivity to induced morbidity/mortality; liver fibrosis; liver inflammation; pale liver
Mup20	0	0	0	0.965213	0	0	0	104.449	0	1.27327	0	0	0.00222073	0.160359	5.95473	62.0231	366	ENSMUSG00000078672	Mup20	protein_coding	4	62050234	62054158	-	B3	Mup20	major urinary protein 20 [Source:MGI Symbol;Acc:MGI:3651981]	MGI:3651981	381530	Q5FW60	NM_001012323
Ambp	0	4.68045	0	0.965213	6.07726	4.81685	4.2421	60.8327	2.64594	10.1861	1.02207	14.294	0.00851947	0.290951	2.44089	5.42975	776	ENSMUSG00000028356	Ambp	protein_coding	4	63143275	63154799	-	B3	Ambp	alpha 1 microglobulin/bikunin precursor [Source:MGI Symbol;Acc:MGI:88002]	MGI:88002	11699	Q07456; I7HIQ9	NM_007443;				abnormal maternal nurturing; abnormal oocyte morphology; abnormal ovulation; absent cumulus expansion; absent zona pellucida; decreased litter size; failure of zygotic cell division; female infertility; impaired fertilization; reduced female fertility
Angptl3	0	1.87218	3.91023	2.89564	3.03863	1.92674	4.2421	16.069	9.70179	8.91287	7.15448	9.52931	0.000763972	0.0920795	1.97668	3.93587	220	ENSMUSG00000028553	Angptl3	protein_coding	4	99030954	99046111	+	C6	Angptl3	angiopoietin-like 3 [Source:MGI Symbol;Acc:MGI:1353627]	MGI:1353627	30924	Q9R182; Q3UEF5	NM_013913;				abnormal liver physiology; decreased circulating HDL cholesterol level; decreased circulating LDL cholesterol level; decreased circulating VLDL cholesterol level; decreased circulating cholesterol level; decreased circulating free fatty acid level; decreased circulating triglyceride level; decreased epididymal fat pad weight; decreased gonadal fat pad weight; decreased triglyceride level; increas…
Ermap	30.3797	54.2932	44.9676	56.9476	94.1975	76.1062	171.805	246.774	108.484	136.24	77.6772	50.5053	0.00419982	0.210515	1.14664	2.21398	529	ENSMUSG00000028644	Ermap	protein_coding	4	119175457	119190011	-	D2.1	Ermap	erythroblast membrane-associated protein [Source:MGI Symbol;Acc:MGI:1349816]	MGI:1349816	27028	Q9JLN5; E9QKE5; D6RCV8; A2A7P8; D6RFS7; A2A7P6; A2A7P7; A2A7P5	NM_001369066; NM_013848;	NR_160957			decreased effector memory CD4-positive alpha-beta T cell number
Gpr3	0	2.80827	26.394	10.6173	9.11589	14.4505	46.6631	35.5814	53.8008	16.5525	21.4634	15.2469	0.00984855	0.312	1.5728	2.97482	837	ENSMUSG00000049649	Gpr3	protein_coding	4	133209340	133212536	-	D2.3	Gpr3	G-protein coupled receptor 3 [Source:MGI Symbol;Acc:MGI:101908]	MGI:101908	14748	P35413; B1AUM8	NM_008154				abnormal female meiosis; abnormal female reproductive system physiology; abnormal oocyte morphology; abnormal oogenesis; decreased litter size; increased circulating follicle stimulating hormone level; increased thermal nociceptive threshold; maternal effect; reduced female fertility; short estrous cycle
Rhd	16.5707	15.9135	9.77557	20.2695	47.6052	34.6813	119.839	64.2761	78.4963	115.867	33.7283	35.2584	0.000433864	0.0688882	1.62253	3.07915	167	ENSMUSG00000028825	Rhd	protein_coding	4	134864536	134896172	+	D3	Rhd	Rh blood group, D antigen [Source:MGI Symbol;Acc:MGI:1202882]	MGI:1202882	19746	A0A0R4J0A2	NM_011270;				abnormal skin condition; decreased circulating HDL cholesterol level; decreased circulating cholesterol level; decreased circulating iron level; decreased mean corpuscular hemoglobin; decreased mean corpuscular hemoglobin concentration; decreased mean corpuscular volume; abnormal erythrocyte physiology; decreased circulating alkaline phosphatase level; decreased hemoglobin content; increased circ…
Ube4bos2	0	0	0	0	0	0	6.36315	4.59115	4.40991	0	0	2.85879	0.00150598	0.132452	4.67239	25.4993	300	ENSMUSG00000085807	Ube4bos2	antisense	4	149338087	149338531	+	E2	Ube4bos2	ubiquitination factor E4B, opposite strand 2 [Source:MGI Symbol;Acc:MGI:3651969]	MGI:3651969	NA
Gm13067	0	3.74436	0.977557	0.965213	1.01288	2.89011	10.6052	11.4779	2.64594	0	6.13241	9.52931	0.00988419	0.312383	1.99392	3.98319	839	ENSMUSG00000086665	Gm13067	lincRNA	4	150049013	150056976	+	E2	Gm13067	predicted gene 13067 [Source:MGI Symbol;Acc:MGI:3651968]	MGI:3651968	NA
Gm37795	29.4591	24.3383	34.2145	10.6173	22.2833	13.4872	88.0235	71.1628	53.8008	22.9188	42.9269	46.6936	0.00229773	0.16109	1.27245	2.41572	377	ENSMUSG00000102813	Gm37795	TEC	4	150068539	150070997	+	E2	Gm37795	predicted gene, 37795 [Source:MGI Symbol;Acc:MGI:5611023]	MGI:5611023	NA
Gm10563	0	0	0	0	1.01288	0	1.06052	6.88672	3.52792	0	2.04414	1.90586	0.00951009	0.307183	3.24002	9.44805	820	ENSMUSG00000073682	Gm10563	protein_coding	4	155614413	155645408	-	E2	Gm10563	predicted gene 10563 [Source:MGI Symbol;Acc:MGI:3642630]	MGI:3642630	NA	F6WIE4
1700109H08Rik	26.6973	83.3119	171.072	27.9912	66.8499	87.6666	206.802	304.164	410.121	48.3842	80.7434	114.352	0.00918033	0.300526	1.32862	2.51162	810	ENSMUSG00000008307	1700109H08Rik	protein_coding	5	3571566	3584356	+	A1	1700109H08Rik	RIKEN cDNA 1700109H08 gene [Source:MGI Symbol;Acc:MGI:1924286]	MGI:1924286	77036	Q9D9C0; F6YAH5; D6RH70	NM_029843
Abcb4	34.0621	10.297	4.88778	7.72171	18.2318	21.1941	63.6315	58.5371	52.9189	50.9307	14.309	16.1998	0.00708155	0.265832	1.4016	2.64194	705	ENSMUSG00000042476	Abcb4	protein_coding	5	8893717	8959231	+	A1	Abcb4	ATP-binding cassette, sub-family B (MDR/TAP), member 4 [Source:MGI Symbol;Acc:MGI:97569]	MGI:97569	18670	P21440; A0A0G2JDM4	NM_008830;				abnormal behavior; decreased body weight; decreased grip strength; hypoactivity; increased body weight; increased startle reflex; abnormal bile canaliculus morphology; abnormal bile composition; abnormal bile duct morphology; abnormal bile secretion; abnormal blood homeostasis; abnormal bone remodeling; abnormal circulating alanine transaminase level; abnormal circulating alkaline phosphatase lev…
Gm26648	10.1266	29.0188	19.5511	7.72171	13.1674	19.2674	36.0578	48.2071	49.3909	22.9188	25.5517	36.2114	0.00586965	0.246501	1.13951	2.20305	628	ENSMUSG00000097275	Gm26648	antisense	5	24696902	24704690	-	A3	Gm26648	predicted gene, 26648 [Source:MGI Symbol;Acc:MGI:5477142]	MGI:5477142	NA
En2	0	0	0	0.965213	0	0.963369	2.12105	3.44336	3.52792	5.09307	0	3.81172	0.00636944	0.255597	2.79784	6.95398	660	ENSMUSG00000039095	En2	protein_coding	5	28165694	28172166	+	B1	En2	engrailed 2 [Source:MGI Symbol;Acc:MGI:95390]	MGI:95390	13799	P09066; Q3TZM2	NM_010134				abnormal cerebellar foliation; abnormal cerebellar granule layer morphology; abnormal cerebellum development; abnormal cerebellum hemisphere lobule morphology; abnormal cerebellum morphology; abnormal cerebellum posterior vermis morphology; abnormal cerebellum vermis lobule morphology; abnormal cerebellum vermis morphology; abnormal grip strength; abnormal grooming behavior; abnormal locomotor ac…
Plk-ps1	14.7296	14.9774	26.394	16.4086	34.4378	24.0842	47.7236	53.946	74.9684	28.0119	26.5738	44.7878	0.00662419	0.257925	1.07702	2.10967	681	ENSMUSG00000083907	Plk-ps1	processed_pseudogene	5	35554184	35555970	+	B2	Plk-ps1	polo like kinase, pseudogene 1 [Source:MGI Symbol;Acc:MGI:103247]	MGI:103247	NA
Cytl1	35.9033	31.827	43.0125	58.878	19.2447	12.5238	46.6631	30.9903	58.2108	70.0297	159.443	154.375	0.00358746	0.195644	1.36549	2.57663	486	ENSMUSG00000062329	Cytl1	protein_coding	5	37735519	37739820	+	B3	Cytl1	cytokine-like 1 [Source:MGI Symbol;Acc:MGI:2684993]	MGI:2684993	231162	A1E5L0	NM_001081106;				increased susceptibility to induced arthritis
Ppargc1a	318.527	302.357	940.41	458.476	719.142	623.3	1582.3	1410.63	2110.58	819.984	1290.87	1402.71	1.58911e-06	0.00193059	1.35806	2.5634	21	ENSMUSG00000029167	Ppargc1a	protein_coding	5	51454250	51567726	-	C1	Ppargc1a	peroxisome proliferative activated receptor, gamma, coactivator 1 alpha [Source:MGI Symbol;Acc:MGI:1342774]	MGI:1342774	19017	O70343; Q3LIG2; A0A0G2JGG3; D3YZS8	NM_008904;	NR_027710; ; NR_132764			abnormal basal ganglion morphology; abnormal behavioral response to amphetamine; abnormal blood circulation; abnormal body weight; abnormal brainstem morphology; abnormal brown adipose tissue morphology; abnormal cellular respiration; abnormal cerebellum morphology; abnormal cerebral cortex morphology; abnormal crypts of Lieberkuhn morphology; abnormal fat cell morphology; abnormal gluconeogenesi…
Gm42615	0	0.936089	3.91023	1.93043	0	0.963369	11.6658	16.069	46.745	0	7.15448	3.81172	0.000384682	0.0649696	3.35687	10.2452	157	ENSMUSG00000105622	Gm42615	TEC	5	51491097	51492916	-	C1	Gm42615	predicted gene 42615 [Source:MGI Symbol;Acc:MGI:5662752]	MGI:5662752	NA
Hmgn2-ps1	10.1266	9.36089	12.7082	11.5826	15.1931	24.0842	21.2105	19.5124	52.0369	33.105	31.6841	21.9174	0.00763867	0.272323	1.11019	2.15875	742	ENSMUSG00000079067	Hmgn2-ps1	processed_pseudogene	5	84123313	84123591	+	E1	Hmgn2-ps1	high mobility group nucleosomal binding domain 2, pseudogene 1 [Source:MGI Symbol;Acc:MGI:3783162]	MGI:3783162	NA
Prol1	0	0	0	0	0	0	0	0	0	101.861	7.15448	1.90586	0.000113127	0.0325527	7.21117	148.176	90	ENSMUSG00000064156	Prol1	protein_coding	5	88317312	88328814	+	E1	Prol1	proline rich, lacrimal 1 [Source:MGI Symbol;Acc:MGI:107496]	MGI:107496	17830	E9PYQ4	NM_008644
Alb	25.7767	103.906	33.2369	40.539	270.438	88.63	108.173	2025.84	37.0432	771.6	251.429	1044.41	4.8905e-05	0.0191193	2.91217	7.52748	67	ENSMUSG00000029368	Alb	protein_coding	5	90460897	90476602	+	E1	Alb	albumin [Source:MGI Symbol;Acc:MGI:87991]	MGI:87991	11657	P07724; Q546G4	NM_009654;				decreased circulating serum albumin level
Afp	1.84119	11.2331	5.86534	6.75649	68.8756	12.5238	53.0262	436.159	14.9937	255.927	72.5669	301.126	1.36829e-05	0.00806257	3.3977	10.5392	45	ENSMUSG00000054932	Afp	protein_coding	5	90490737	90508907	+	E1	Afp	alpha fetoprotein [Source:MGI Symbol;Acc:MGI:87951]	MGI:87951	11576	P02772; A0A0J9YU60	NM_007423;				abnormal ovary morphology; abnormal sexual interaction; absent corpus luteum; absent estrous cycle; anovulation; decreased circulating progesterone level; endometrium hyperplasia; female infertility; increased circulating follicle stimulating hormone level; increased circulating luteinizing hormone level
Cxcl3	5.52358	0.936089	0	0	0	0.963369	4.2421	2.29557	6.17387	6.36634	17.3752	3.81172	0.00567802	0.244932	2.30521	4.94241	614	ENSMUSG00000029379	Cxcl3	protein_coding	5	90786103	90789600	+	E1	Cxcl3	chemokine (C-X-C motif) ligand 3 [Source:MGI Symbol;Acc:MGI:3037818]	MGI:3037818	330122	Q6W5C0	NM_203320;				decreased vertical activity
Cxcl1	0.920597	0.936089	3.91023	7.72171	7.09014	2.89011	8.4842	6.88672	29.9874	11.4594	16.3531	6.67052	0.00430939	0.213585	1.75354	3.37184	535	ENSMUSG00000029380	Cxcl1	protein_coding	5	90891241	90893115	+	E1	Cxcl1	chemokine (C-X-C motif) ligand 1 [Source:MGI Symbol;Acc:MGI:108068]	MGI:108068	14825	P12850; A2RTH0	NM_008176;
Ibsp	4.60299	0.936089	1.95511	0.965213	5.06438	8.67032	6.36315	20.6602	30.8693	12.7327	16.3531	3.81172	0.00199654	0.153759	2.00173	4.00479	342	ENSMUSG00000029306	Ibsp	protein_coding	5	104299171	104311469	+	E5	Ibsp	integrin binding sialoprotein [Source:MGI Symbol;Acc:MGI:96389]	MGI:96389	15891	Q61711	NM_008318				abnormal acellular cementum morphology; abnormal bone mineralization; abnormal bone remodeling; abnormal cementum mineralization; abnormal incisor morphology; abnormal junctional epithelium morphology; abnormal mandible morphology; abnormal molar morphology; abnormal molar root morphology; abnormal osteoblast morphology; abnormal osteoclast morphology; abnormal osteoid morphology; abnormal period…
Gm32051	3.68239	31.827	9.77557	26.0608	11.1416	9.63369	85.9025	29.8425	127.005	58.5703	13.2869	21.9174	0.00152768	0.132452	1.86176	3.63451	305	ENSMUSG00000106438	Gm32051	lincRNA	5	105409367	105415670	+	E5	Gm32051	predicted gene, 32051 [Source:MGI Symbol;Acc:MGI:5591210]	MGI:5591210	NA
Gm14508	5.52358	23.4022	14.6634	9.65213	15.1931	2.89011	42.421	28.6947	52.9189	25.4654	9.19862	26.6821	0.00776349	0.273745	1.37233	2.58888	752	ENSMUSG00000085376	Gm14508	antisense	5	116009316	116016105	+	F	Gm14508	predicted gene 14508 [Source:MGI Symbol;Acc:MGI:3705279]	MGI:3705279	NA
Hpd	0	2.80827	0	0	1.01288	0	1.06052	19.5124	0	8.91287	2.04414	4.76465	0.00892218	0.296096	2.99822	7.99013	799	ENSMUSG00000029445	Hpd	protein_coding	5	123171807	123182727	-	F	Hpd	4-hydroxyphenylpyruvic acid dioxygenase [Source:MGI Symbol;Acc:MGI:96213]	MGI:96213	15445	P49429; D3Z1U3	NM_008277;				abnormal urine homeostasis; decreased circulating tyrosine level
Gm15751	37.7445	34.6353	40.0798	21.2347	19.2447	20.2308	34.9973	72.3106	119.067	34.3782	54.1696	53.3641	0.00678363	0.261536	1.08834	2.12629	687	ENSMUSG00000086753	Gm15751	sense_overlapping	5	123508395	123514011	+	F	Gm15751	predicted gene 15751 [Source:MGI Symbol;Acc:MGI:3783193]	MGI:3783193	NA
Cldn4	1170.08	1387.28	3079.3	2407.24	3266.53	3892.98	7237.02	3536.33	3341.83	4712.36	7367.07	6329.37	0.000147385	0.0355278	1.09712	2.13927	110	ENSMUSG00000047501	Cldn4	protein_coding	5	134945119	134946934	-	G2	Cldn4	claudin 4 [Source:MGI Symbol;Acc:MGI:1313314]	MGI:1313314	12740	O35054; Q3UM35	NM_009903				abnormal kidney pelvis urothelium morphology; abnormal renal calcium reabsorbtion; abnormal renal reabsorbtion; abnormal renal/urinary system morphology; abnormal ureter physiology; decreased circulating calcium level; hydronephrosis; increased kidney cell proliferation; increased urine calcium level; increased urine chloride ion level; no abnormal phenotype detected; premature death; ureter urot…
Gm42636	17.4913	13.1052	31.2818	11.5826	20.2575	24.0842	50.9052	57.3894	51.1549	38.198	33.7283	44.7878	0.000871685	0.098776	1.22589	2.339	234	ENSMUSG00000104682	Gm42636	TEC	5	145292770	145295008	+	G2	Gm42636	predicted gene 42636 [Source:MGI Symbol;Acc:MGI:5662773]	MGI:5662773	NA
Cyp3a11	0	0	0	0	1.01288	0	0	83.7885	0	7.63961	1.02207	7.62345	0.000141011	0.0354709	5.86204	58.1633	104	ENSMUSG00000056035	Cyp3a11	protein_coding	5	145854426	145879964	-	G2	Cyp3a11	cytochrome P450, family 3, subfamily a, polypeptide 11 [Source:MGI Symbol;Acc:MGI:88609]	MGI:88609	13112	Q64459; Q3UEN8	NM_007818;
Gm20186	394.016	324.823	1672.6	779.892	1517.29	1558.73	3557	1341.76	1198.61	1408.23	2842.37	2409.01	0.0063199	0.255384	1.03	2.04203	654	ENSMUSG00000106874	Gm20186	lincRNA	6	18845910	18848207	-	A2	Gm20186	predicted gene, 20186 [Source:MGI Symbol;Acc:MGI:5012371]	MGI:5012371	NA
Gm25580	0	0	0	0	0	0	16.9684	5.73894	5.29189	0	0	0	0.00178598	0.143442	5.2622	38.3778	330	ENSMUSG00000065343	Gm25580	misc_RNA	6	30143801	30144127	-	A3.3	Gm25580	predicted gene, 25580 [Source:MGI Symbol;Acc:MGI:5455357]	MGI:5455357	NA
Pip	0	0	0	0	0	0	0	0	0	35.6515	5.11034	0.952931	0.00156661	0.133635	5.80708	55.9895	309	ENSMUSG00000058499	Pip	protein_coding	6	41847535	41852065	+	B2.1	Pip	prolactin induced protein [Source:MGI Symbol;Acc:MGI:102696]	MGI:102696	18716	P02816; Q3UU48; A0A0N4SV85	NM_008843;				abnormal intestinal mucosa morphology; abnormal prostate gland dorsolateral lobe morphology; abnormal thymus corticomedullary boundary morphology; arteritis; colitis; enlarged submandibular lymph nodes; enlarged thymus; enlarged thymus medulla; increased apoptosis; increased cell proliferation
Gm45738	12.8884	23.4022	34.2145	5.79128	24.309	13.4872	41.3605	89.5274	110.248	28.0119	23.5076	41.929	0.00164628	0.136653	1.54947	2.92709	319	ENSMUSG00000108101	Gm45738	sense_intronic	6	48045548	48045955	-	B2.3	Gm45738	predicted gene 45738 [Source:MGI Symbol;Acc:MGI:5804853]	MGI:5804853	NA
Grid2	13.809	9.36089	24.4389	27.026	17.2189	23.1209	37.1184	42.4681	22.9315	28.0119	54.1696	50.5053	0.00891859	0.296096	1.02987	2.04184	798	ENSMUSG00000071424	Grid2	protein_coding	6	63255876	64704323	+	C1	Grid2	glutamate receptor, ionotropic, delta 2 [Source:MGI Symbol;Acc:MGI:95813]	MGI:95813	14804	Q61625; A0A1B0GRX8	NM_001370966; NM_008167				abnormal CNS synapse formation; abnormal CNS synaptic transmission; abnormal GABA-mediated receptor currents; abnormal Purkinje cell dendrite morphology; abnormal Purkinje cell innervation; abnormal Purkinje cell morphology; abnormal action potential; abnormal cerebellar cortex morphology; abnormal cerebellar granule layer morphology; abnormal cerebellar molecular layer; abnormal cerebellum devel…
Hk2	314.844	300.485	681.357	300.181	302.85	507.696	1354.29	829.85	543.3	643	889.2	868.12	6.02215e-05	0.0215788	1.09066	2.12972	74	ENSMUSG00000000628	Hk2	protein_coding	6	82725025	82774454	-	C3	Hk2	hexokinase 2 [Source:MGI Symbol;Acc:MGI:1315197]	MGI:1315197	15277	O08528; E9Q5B5; E9Q9M6	NM_013820;				embryonic growth retardation; embryonic lethality between somite formation and embryo turning complete penetrance; no abnormal phenotype detected
Gm42600	1.84119	7.48871	7.82046	3.86085	7.09014	10.5971	5.30262	28.6947	39.6892	6.36634	15.331	13.341	0.00968945	0.310002	1.48317	2.79563	828	ENSMUSG00000107278	Gm42600	TEC	6	85679277	85682864	+	C3	Gm42600	predicted gene 42600 [Source:MGI Symbol;Acc:MGI:5662737]	MGI:5662737	NA
Gm44065	22.0943	17.7857	29.3267	20.2695	19.2447	21.1941	38.1789	83.7885	65.2666	43.2911	22.4855	23.8233	0.00763972	0.272323	1.08593	2.12274	743	ENSMUSG00000107502	Gm44065	TEC	6	97148194	97151720	+	D3	Gm44065	predicted gene, 44065 [Source:MGI Symbol;Acc:MGI:5690457]	MGI:5690457	NA
Rimklb	57.077	48.6766	49.8554	51.1563	24.309	26.011	81.6604	83.7885	137.589	82.7624	108.339	159.139	0.000107267	0.0323214	1.34402	2.53857	88	ENSMUSG00000040649	Rimklb	protein_coding	6	122447296	122498761	-	F1	Rimklb	ribosomal modification protein rimK-like family member B [Source:MGI Symbol;Acc:MGI:1918325]	MGI:1918325	108653	Q80WS1; A0A0N4SVI6; A0A0N4SUL3	NM_027664				abnormal behavior; abnormal behavioral response to light; abnormal sleep behavior; decreased total body fat amount; hyperactivity; increased bone mineral content; increased heart weight; increased lean body mass; male infertility
Clec4b1	0.920597	2.80827	0.977557	0.965213	2.02575	2.89011	2.12105	5.73894	3.52792	11.4594	9.19862	10.4822	0.00297719	0.185312	1.92334	3.79301	426	ENSMUSG00000030147	Clec4b1	protein_coding	6	123049962	123071555	+	F2	Clec4b1	C-type lectin domain family 4, member b1 [Source:MGI Symbol;Acc:MGI:1917060]	MGI:1917060	69810	Q9D8Q7; Q7TS58	NM_027218; NM_001190310
Fgf23	0	0	2.93267	3.86085	2.02575	1.92674	15.9079	9.1823	4.40991	14.0059	4.08827	5.71759	0.00158343	0.134142	2.23061	4.69331	313	ENSMUSG00000000182	Fgf23	protein_coding	6	127072902	127081408	+	F3	Fgf23	fibroblast growth factor 23 [Source:MGI Symbol;Acc:MGI:1891427]	MGI:1891427	64654	Q9EPC2; Q3U1V5	NM_022657				abnormal axial skeleton morphology; abnormal blood urea nitrogen level; abnormal bone mineralization; abnormal bone structure; abnormal bronchus morphology; abnormal circulating calcium level; abnormal circulating phosphate level; abnormal compact bone morphology; abnormal femur morphology; abnormal kidney morphology; abnormal long bone hypertrophic chondrocyte zone; abnormal long bone metaphysis…
Pzp	3.68239	6.55262	4.88778	1.93043	16.206	4.81685	6.36315	68.8672	7.05585	25.4654	6.13241	57.1759	0.00208275	0.15522	2.14811	4.43246	354	ENSMUSG00000030359	Pzp	protein_coding	6	128483567	128526720	-	F3	Pzp	PZP, alpha-2-macroglobulin like [Source:MGI Symbol;Acc:MGI:87854]	MGI:87854	11287	Q61838; D3YUI3	NM_007376;				abnormal bile color; abnormal cytokine level; abnormal cytokine secretion; abnormal enzyme/coenzyme activity; abnormal pancreatic acinar cell morphology; abnormal pancreatic acinus morphology; decreased heart rate; decreased sensitivity to induced morbidity/mortality; decreased susceptibility to weight gain; disheveled coat; enlarged liver; gallstones; greasy coat; hepatic necrosis; hepatic steat…
Gm44243	3.68239	4.68045	3.91023	0	3.03863	3.85348	14.8473	29.8425	4.40991	8.91287	11.2428	12.3881	0.000646216	0.084101	2.03882	4.1091	203	ENSMUSG00000107997	Gm44243	TEC	6	129540221	129540912	+	F3	Gm44243	predicted gene, 44243 [Source:MGI Symbol;Acc:MGI:5690635]	MGI:5690635	NA
Gm22362	1.84119	3.74436	9.77557	0	4.05151	10.5971	27.5736	50.5026	36.1612	7.63961	11.2428	19.0586	0.000260292	0.0503789	2.31828	4.98737	137	ENSMUSG00000065036	Gm22362	snoRNA	6	131380273	131380406	-	F3	Gm22362	predicted gene, 22362 [Source:MGI Symbol;Acc:MGI:5452139]	MGI:5452139	NA
Gm6375	0	0	0	0	0	0	2.12105	3.44336	0.881981	2.54654	0	9.52931	0.00149722	0.132452	4.68835	25.7831	298	ENSMUSG00000107950	Gm6375	processed_pseudogene	6	133761445	133763062	-	G1	Gm6375	predicted gene 6375 [Source:MGI Symbol;Acc:MGI:3644303]	MGI:3644303	NA
Gm25780	0	1.87218	1.95511	0	1.01288	2.89011	7.42367	17.2168	23.8135	1.27327	3.06621	8.57638	0.000430951	0.0688501	2.88758	7.40031	165	ENSMUSG00000084477	Gm25780	misc_RNA	6	140530963	140531215	+	G2	Gm25780	predicted gene, 25780 [Source:MGI Symbol;Acc:MGI:5455557]	MGI:5455557	NA
Far2	22.0943	43.9962	75.2719	31.852	44.5666	78.9963	60.4499	120.518	328.097	44.5644	103.229	163.904	0.00156991	0.133635	1.46822	2.76681	311	ENSMUSG00000030303	Far2	protein_coding	6	148047259	148182758	+	G3	Far2	fatty acyl CoA reductase 2 [Source:MGI Symbol;Acc:MGI:2687035]	MGI:2687035	330450	Q7TNT2	NM_001347516; ; NM_178797				abnormal coat appearance; abnormal sleep behavior; cardiovascular system phenotype; decreased circulating HDL cholesterol level; decreased circulating cholesterol level; decreased coping response; decreased heart rate variability; decreased total body fat amount; decreased vertical activity; increased heart rate; increased lean body mass; shortened RR interval; abnormal hair follicle morphology; …
Gm43913	0	0	0	0	0	0	3.18157	5.73894	5.29189	0	2.04414	0	0.00283325	0.182789	4.51295	22.8315	411	ENSMUSG00000108258	Gm43913	lincRNA	6	148915215	148920535	-	G3	Gm43913	predicted gene, 43913 [Source:MGI Symbol;Acc:MGI:5690305]	MGI:5690305	NA
Gm16184	26.6973	24.3383	26.394	6.75649	8.10301	13.4872	55.1473	79.1973	82.9062	12.7327	13.2869	43.8348	0.0067533	0.261036	1.43495	2.70372	686	ENSMUSG00000089886	Gm16184	processed_pseudogene	7	19911825	19912397	+	A3	Gm16184	predicted gene 16184 [Source:MGI Symbol;Acc:MGI:3802154]	MGI:3802154	NA
D930028M14Rik	0	0	0	0.965213	0	0	2.12105	2.29557	1.76396	6.36634	0	2.85879	0.00766921	0.272323	3.20608	9.22842	745	ENSMUSG00000074274	D930028M14Rik	lincRNA	7	25152457	25156627	+	A3	D930028M14Rik	RIKEN cDNA D930028M14 gene [Source:MGI Symbol;Acc:MGI:3687343]	MGI:3687343	NA			NR_045847; NR_045848			preweaning lethality complete penetrance; abnormal brachial plexus formation; abnormal eye muscle morphology; abnormal hypoglossal nerve topology; abnormal pulmonary valve cusp morphology; absent abducens nerve; absent hypoglossal canal; absent hypoglossal nerve; herniated liver; retropleural edema; umbilical vein stenosis; vagus nerve compression
Gm45442	4.60299	0	0.977557	0	1.01288	0	2.12105	5.73894	13.2297	5.09307	3.06621	5.71759	0.00789662	0.276236	2.27967	4.85567	758	ENSMUSG00000110208	Gm45442	antisense	7	45922215	45924174	-	B3	Gm45442	predicted gene 45442 [Source:MGI Symbol;Acc:MGI:5791278]	MGI:5791278	NA
Fam189a1	23.9355	15.9135	20.5287	9.65213	20.2575	7.70695	71.0551	36.7292	34.3973	29.2852	51.1034	36.2114	0.000583227	0.0806285	1.3947	2.62934	191	ENSMUSG00000030518	Fam189a1	protein_coding	7	64756091	65156570	-	C	Fam189a1	family with sequence similarity 189, member A1 [Source:MGI Symbol;Acc:MGI:1917888]	MGI:1917888	70638	Q6A044; D3Z6Z5; D3YX96	NM_183087;
Gm21269	0	0.936089	0.977557	0	0	0	5.30262	5.73894	6.17387	2.54654	0	5.71759	0.00109022	0.112923	3.30497	9.88316	256	ENSMUSG00000108448	Gm21269	lincRNA	7	73816546	73838898	+	D1	Gm21269	predicted gene, 21269 [Source:MGI Symbol;Acc:MGI:5434624]	MGI:5434624	NA
Gm45845	0	0	0	0	0	0	2.12105	4.59115	4.40991	0	1.02207	0	0.00972374	0.31027	4.11619	17.3419	831	ENSMUSG00000109427	Gm45845	TEC	7	81789738	81790319	-	D3	Gm45845	predicted gene 45845 [Source:MGI Symbol;Acc:MGI:5804960]	MGI:5804960	NA
Gm45221	12.8884	93.6089	222.883	21.2347	56.7211	98.2637	259.828	373.031	513.313	52.204	205.436	253.48	0.00211625	0.156308	1.71212	3.27642	359	ENSMUSG00000109005	Gm45221	TEC	7	90185927	90188198	+	D3	Gm45221	predicted gene 45221 [Source:MGI Symbol;Acc:MGI:5753797]	MGI:5753797	NA
Gm44672	1.84119	1.87218	0.977557	2.89564	3.03863	3.85348	4.2421	12.6257	11.4658	17.8257	3.06621	1.90586	0.00872437	0.29426	1.75416	3.3733	786	ENSMUSG00000108720	Gm44672	antisense	7	128744179	128745276	-	F3	Gm44672	predicted gene 44672 [Source:MGI Symbol;Acc:MGI:5753248]	MGI:5753248	NA
Gm44891	0	0	0	0	0	0	0	1.14779	4.40991	3.8198	2.04414	7.62345	0.00064231	0.084101	4.73723	26.6715	201	ENSMUSG00000109555	Gm44891	TEC	7	132311856	132314078	-	F3	Gm44891	predicted gene 44891 [Source:MGI Symbol;Acc:MGI:5753467]	MGI:5753467	NA
Insyn2a	4.60299	8.4248	32.2594	26.0608	20.2575	42.3883	58.3288	33.2858	41.4531	30.5584	109.361	66.7052	0.00692664	0.262412	1.3406	2.53257	699	ENSMUSG00000073805	Insyn2a	protein_coding	7	134881926	134938430	-	F3	Insyn2a	inhibitory synaptic factor 2A [Source:MGI Symbol;Acc:MGI:3605068]	MGI:3605068	627214	E9PZW7	NM_001143802
1700029H14Rik	0	0	0.977557	0	0	0	1.06052	8.03451	2.64594	1.27327	1.02207	0.952931	0.00969193	0.310002	3.18488	9.09378	829	ENSMUSG00000031452	1700029H14Rik	protein_coding	8	13550733	13562461	-	A1.1	1700029H14Rik	RIKEN cDNA 1700029H14 gene [Source:MGI Symbol;Acc:MGI:1913751]	MGI:1913751	66501	G3X906; Q9D9Y4; E9PY36	NM_001080781; NM_025601
Pde4c	63.5212	102.034	56.6983	61.7737	40.5151	63.5824	118.779	243.331	236.371	77.6693	86.8758	81.9521	0.00317847	0.188759	1.12106	2.17506	445	ENSMUSG00000031842	Pde4c	protein_coding	8	70723720	70751186	+	B3.3	Pde4c	phosphodiesterase 4C, cAMP specific [Source:MGI Symbol;Acc:MGI:99556]	MGI:99556	110385	Q3UEI1; D3Z2G1; A0A286YD02	NM_201607; NM_001310465				decreased grip strength
Gm26397	4.60299	0	3.91023	0.965213	0	0.963369	8.4842	9.1823	17.6396	6.36634	2.04414	5.71759	0.00331421	0.190689	2.1643	4.48249	460	ENSMUSG00000065637	Gm26397	snoRNA	8	126944847	126944980	-	E2	Gm26397	predicted gene, 26397 [Source:MGI Symbol;Acc:MGI:5456174]	MGI:5456174	NA
Mmp13	0.920597	2.80827	0.977557	0	0	4.81685	1.06052	8.03451	84.6702	3.8198	2.04414	0	0.00433592	0.214258	3.29235	9.79706	536	ENSMUSG00000050578	Mmp13	protein_coding	9	7272514	7283331	+	A1	Mmp13	matrix metallopeptidase 13 [Source:MGI Symbol;Acc:MGI:1340026]	MGI:1340026	17386	P33435; Q3U9V5	NM_008607				abnormal bone healing; abnormal cartilage development; abnormal long bone hypertrophic chondrocyte zone; abnormal trabecular bone morphology; decreased angiogenesis; decreased cell proliferation; delayed bone ossification; delayed wound healing; increased long bone epiphyseal plate size; increased trabecular bone mass; increased width of hypertrophic chondrocyte zone; short femur
Fat3	115.995	54.2932	204.309	70.4606	89.1331	88.63	207.863	258.252	153.465	197.357	244.274	247.762	0.00110139	0.113196	1.07063	2.10035	258	ENSMUSG00000074505	Fat3	protein_coding	9	15910189	16501285	-	A2	Fat3	FAT atypical cadherin 3 [Source:MGI Symbol;Acc:MGI:2444314]	MGI:2444314	270120	Q8BNA6; E9QK16	NM_001080814				abnormal amacrine cell morphology; abnormal retina morphology; abnormal retinal neuronal layer morphology; abnormal retinal rod bipolar cell morphology; thick retinal ganglion layer
Glb1l3	2.76179	5.61654	6.8429	3.86085	8.10301	8.67032	9.54472	28.6947	16.7576	22.9188	10.2207	10.4822	0.00358421	0.195644	1.43557	2.70489	485	ENSMUSG00000031966	Glb1l3	protein_coding	9	26817953	26860890	-	A4	Glb1l3	galactosidase, beta 1 like 3 [Source:MGI Symbol;Acc:MGI:1918143]	MGI:1918143	70893	F8WIH9; A0A1B0GSK9	NM_001113323;
Opcml	151.899	126.372	257.097	212.347	282.593	280.34	292.705	446.489	362.494	327.23	810.5	704.216	0.000145096	0.0354709	1.16759	2.24636	107	ENSMUSG00000062257	Opcml	protein_coding	9	27790775	28925410	+	A4	Opcml	opioid binding protein/cell adhesion molecule-like [Source:MGI Symbol;Acc:MGI:97397]	MGI:97397	330908	Q6DFY2; G5E8G3	NM_177906
Robo3	5.52358	9.36089	16.6185	13.513	6.07726	3.85348	24.3921	50.5026	43.2171	24.1921	3.06621	24.7762	0.00391329	0.20386	1.61837	3.07027	509	ENSMUSG00000032128	Robo3	protein_coding	9	37415669	37433246	-	A4	Robo3	roundabout guidance receptor 3 [Source:MGI Symbol;Acc:MGI:1343102]	MGI:1343102	19649	E9QPQ1; D3Z4M6; A0A1L1SU85	NM_001164767				abnormal axon guidance; abnormal brain commissure morphology; abnormal breathing pattern; abnormal floor plate morphology; abnormal pre-Botzinger complex physiology; ataxia; cyanosis; impaired balance; neonatal lethality complete penetrance; perinatal lethality complete penetrance
Apoa1	0.920597	14.9774	3.91023	13.513	42.5408	13.4872	41.3605	297.277	14.9937	119.687	34.7503	103.869	0.000117301	0.0326377	2.76698	6.80684	95	ENSMUSG00000032083	Apoa1	protein_coding	9	46228580	46230466	+	A5.2	Apoa1	apolipoprotein A-I [Source:MGI Symbol;Acc:MGI:88049]	MGI:88049	11806	Q00623; A0A1L1STX7	NM_009692;				abnormal cellular cholesterol metabolism; abnormal cholesterol homeostasis; abnormal liver physiology; abnormal vascular wound healing; decreased cholesterol efflux; decreased circulating HDL cholesterol level; decreased circulating LDL cholesterol level; decreased circulating VLDL cholesterol level; decreased circulating cholesterol level; decreased circulating phospholipid level; increased circ…
Cyp1a2	0	0.936089	0	0	0	0	0	30.9903	8.81981	0	0	0	0.0080813	0.280476	4.57228	23.79	764	ENSMUSG00000032310	Cyp1a2	protein_coding	9	57676937	57683703	-	B	Cyp1a2	cytochrome P450, family 1, subfamily a, polypeptide 2 [Source:MGI Symbol;Acc:MGI:88589]	MGI:88589	13077	P00186; B6VGH4	NM_009993;				abnormal liver physiology; abnormal lung development; abnormal physiological response to xenobiotic; abnormal pulmonary alveolar duct morphology; abnormal surfactant secretion; abnormal type II pneumocyte morphology; abnormal xenobiotic pharmacokinetics; absent gastric milk in neonates; atelectasis; cyanosis; decreased body temperature; decreased incidence of tumors by chemical induction; decreas…
Gm37637	10.1266	14.9774	33.2369	6.75649	18.2318	19.2674	48.7841	68.8672	141.117	20.3723	38.8386	37.1643	0.000354129	0.0619619	1.78936	3.45663	151	ENSMUSG00000102861	Gm37637	antisense	9	98590495	98591750	+	E3.3	Gm37637	predicted gene, 37637 [Source:MGI Symbol;Acc:MGI:5610865]	MGI:5610865	NA
Gm38344	4.60299	6.55262	10.7531	5.79128	2.02575	2.89011	15.9079	25.2513	26.4594	6.36634	4.08827	16.1998	0.00730073	0.269244	1.51501	2.858	719	ENSMUSG00000102452	Gm38344	TEC	9	101186556	101187908	-	E4	Gm38344	predicted gene, 38344 [Source:MGI Symbol;Acc:MGI:5611572]	MGI:5611572	NA
Gm38077	23.9355	35.5714	99.7108	17.3738	50.6438	69.3626	137.868	198.567	209.912	56.0238	52.1255	79.0933	0.00544304	0.240546	1.30583	2.47226	600	ENSMUSG00000104344	Gm38077	TEC	9	105064777	105068021	+	F1	Gm38077	predicted gene, 38077 [Source:MGI Symbol;Acc:MGI:5611305]	MGI:5611305	NA
Camp	49.7122	106.714	88.9577	93.6257	180.292	55.8754	199.379	103.301	172.868	320.863	242.23	197.257	0.00204892	0.154907	1.10264	2.14747	350	ENSMUSG00000038357	Camp	protein_coding	9	109847379	109849617	-	F2	Camp	cathelicidin antimicrobial peptide [Source:MGI Symbol;Acc:MGI:108443]	MGI:108443	12796	P51437	NM_009921				abnormal cell chemotaxis; decreased dendritic cell number; increased incidence of corneal inflammation; increased neutrophil cell number; increased susceptibility to bacterial infection; increased susceptibility to bacterial infection induced morbidity/mortality; increased susceptibility to fungal infection
Ngp	171.231	777.89	459.452	334.929	755.606	341.996	1355.35	680.638	683.535	1312.74	1441.12	1012.01	0.000182578	0.0403437	1.19055	2.2824	120	ENSMUSG00000032484	Ngp	protein_coding	9	110419747	110423012	+	F2	Ngp	neutrophilic granule protein [Source:MGI Symbol;Acc:MGI:105983]	MGI:105983	18054	O08692	NM_008694				corneal opacity
Slc22a13	0	0	0	0	0	0	5.30262	4.59115	0.881981	0	3.06621	0	0.00630681	0.255384	4.2762	19.3761	653	ENSMUSG00000074028	Slc22a13	protein_coding	9	119192974	119209098	-	F3	Slc22a13	solute carrier family 22 (organic cation transporter), member 13 [Source:MGI Symbol;Acc:MGI:2143107]	MGI:2143107	102570	Q6A4L0	NM_133980
Gm16153	7.36478	21.5301	6.8429	1.93043	6.07726	11.5604	14.8473	43.6159	62.6207	16.5525	14.309	15.2469	0.00520721	0.235403	1.5844	2.99883	586	ENSMUSG00000085687	Gm16153	processed_transcript	10	4409033	4423369	+	A1	Gm16153	predicted gene 16153 [Source:MGI Symbol;Acc:MGI:3802057]	MGI:3802057	NA
Rgs17	23.9355	26.2105	46.9227	28.9564	87.1074	109.824	181.35	133.143	198.446	80.2159	122.648	76.2345	0.00249813	0.170578	1.29428	2.45255	388	ENSMUSG00000019775	Rgs17	protein_coding	10	5825663	5922400	-	A1	Rgs17	regulator of G-protein signaling 17 [Source:MGI Symbol;Acc:MGI:1927469]	MGI:1927469	56533	Q9QZB0; G5E8E0; F8WH97	NM_019958; ; NM_001161822
Gm20149	0	0	0.977557	2.89564	0	0.963369	4.2421	4.59115	16.7576	1.27327	0	6.67052	0.00959434	0.309117	2.64226	6.24308	823	ENSMUSG00000111227	Gm20149	antisense	10	21034304	21048899	-	A3	Gm20149	predicted gene, 20149 [Source:MGI Symbol;Acc:MGI:5012334]	MGI:5012334	NA
Gm26740	1.84119	5.61654	0	2.89564	2.02575	1.92674	8.4842	11.4779	18.5216	5.09307	3.06621	12.3881	0.00185673	0.146964	1.99624	3.9896	335	ENSMUSG00000097705	Gm26740	antisense	10	22187013	22302835	-	A3	Gm26740	predicted gene, 26740 [Source:MGI Symbol;Acc:MGI:5477234]	MGI:5477234	NA
Gm47508	1.84119	4.68045	7.82046	3.86085	11.1416	11.5604	12.7263	14.9212	29.1054	10.1861	22.4855	13.341	0.00951113	0.307183	1.32859	2.51156	821	ENSMUSG00000110791	Gm47508	TEC	10	34293558	34296573	+	B1	Gm47508	predicted gene, 47508 [Source:MGI Symbol;Acc:MGI:6096495]	MGI:6096495	NA
Lilrb4a	102.186	125.436	83.0923	27.9912	57.734	73.2161	125.142	192.828	291.054	70.0297	109.361	183.916	0.00772827	0.273231	1.04977	2.0702	750	ENSMUSG00000112148	Lilrb4a	protein_coding	10	51490956	51496611	+	B3	Lilrb4a	leukocyte immunoglobulin-like receptor, subfamily B, member 4A [Source:MGI Symbol;Acc:MGI:102701]	MGI:102701	14728	Q64281; A0A1W2P7B2; A0A1W2P6K5; A0A1W2P6F1	NM_001291894; NM_013532				abnormal cellular extravasation; abnormal cytokine level; abnormal dendritic cell antigen presentation; abnormal immune system cell morphology; abnormal immune system physiology; abnormal interferon level; abnormal interleukin level; abnormal leukocyte physiology; abnormal mast cell physiology; abnormal respiratory system physiology; decreased IgE level; increased inflammatory response; increased…
Elane	0.920597	0.936089	0.977557	0	9.11589	0.963369	21.2105	18.3646	7.93783	3.8198	4.08827	8.57638	0.00373886	0.198677	2.26305	4.80004	499	ENSMUSG00000020125	Elane	protein_coding	10	79886247	79888215	+	C1	Elane	elastase, neutrophil expressed [Source:MGI Symbol;Acc:MGI:2679229]	MGI:2679229	50701	Q3UP87	NM_015779				abnormal inflammatory response; abnormal neutrophil physiology; decreased physiological sensitivity to xenobiotic; decreased susceptibility to bacterial infection induced morbidity/mortality; decreased tumor necrosis factor secretion; impaired neutrophil recruitment; increased susceptibility to bacterial infection; increased susceptibility to bacterial infection induced morbidity/mortality; incre…
Gm24119	2.76179	9.36089	10.7531	1.93043	5.06438	2.89011	10.6052	19.5124	46.745	6.36634	12.2648	10.4822	0.00493092	0.227186	1.68292	3.21077	575	ENSMUSG00000077167	Gm24119	snoRNA	10	91118291	91118536	-	C2	Gm24119	predicted gene, 24119 [Source:MGI Symbol;Acc:MGI:5453896]	MGI:5453896	NA
Gm49783	3.68239	20.594	13.6858	4.82607	2.02575	11.5604	30.7552	39.0248	86.4342	3.8198	15.331	15.2469	0.0075889	0.272323	1.74799	3.3589	738	ENSMUSG00000111740	Gm49783	TEC	10	92717508	92723688	-	C2	Gm49783	predicted gene, 49783 [Source:MGI Symbol;Acc:MGI:6215303]	MGI:6215303	NA
Gm40787	0.920597	0	0	0	0	0	4.2421	1.14779	4.40991	1.27327	1.02207	1.90586	0.00674407	0.261036	3.13843	8.80568	685	ENSMUSG00000112539	Gm40787	lincRNA	10	121488986	121490147	+	D2	Gm40787	predicted gene, 40787 [Source:MGI Symbol;Acc:MGI:5623672]	MGI:5623672	NA
Tafa2	3.68239	1.87218	4.88778	5.79128	14.1803	7.70695	30.7552	30.9903	21.1675	16.5525	26.5738	15.2469	0.000115186	0.0325527	1.87794	3.6755	93	ENSMUSG00000044071	Tafa2	protein_coding	10	123263996	123741204	+	D2	Tafa2	TAFA chemokine like family member 2 [Source:MGI Symbol;Acc:MGI:2143691]	MGI:2143691	268354	Q7TPG7; A0A0R4J0M7	NM_182807; NM_001252387	NR_045514; ; NR_153334			increased anxiety-related response; increased freezing behavior
Igfbp1	3.68239	2.80827	7.82046	12.5478	20.2575	22.1575	13.7868	188.237	16.7576	72.5763	38.8386	70.5169	9.74343e-05	0.0307922	2.52002	5.7359	83	ENSMUSG00000020429	Igfbp1	protein_coding	11	7197782	7202546	+	A1	Igfbp1	insulin-like growth factor binding protein 1 [Source:MGI Symbol;Acc:MGI:96436]	MGI:96436	16006	P47876	NM_008341				decreased liver regeneration; focal hepatic necrosis; hepatic necrosis; hepatic steatosis; increased hepatocyte apoptosis; liver inflammation
Abca13	11.9678	14.0413	9.77557	2.89564	2.02575	3.85348	13.7868	12.6257	20.2856	17.8257	22.4855	33.3526	0.0052667	0.236298	1.41684	2.67001	591	ENSMUSG00000004668	Abca13	protein_coding	11	9191942	9684259	+	A1	Abca13	ATP-binding cassette, sub-family A (ABC1), member 13 [Source:MGI Symbol;Acc:MGI:2388707]	MGI:2388707	268379	Q5SSE9; A2AAW4	NM_178259;				abnormal male genitalia morphology; decreased blood urea nitrogen level; decreased mean corpuscular volume; increased mean corpuscular volume
Btnl10	3.68239	1.87218	7.82046	2.89564	9.11589	10.5971	29.6947	36.7292	21.1675	26.7386	3.06621	6.67052	0.00418623	0.210231	1.76324	3.3946	528	ENSMUSG00000020490	Btnl10	protein_coding	11	58917908	58927158	+	B1.3	Btnl10	butyrophilin-like 10 [Source:MGI Symbol;Acc:MGI:2182073]	MGI:2182073	192194	Q9JK39; A0A0R4J1C6	NM_001363414; ; NM_138678
Rasd1	47.871	61.7819	174.005	205.59	275.502	240.842	493.144	296.129	486.854	253.38	549.873	223.939	0.00240101	0.165795	1.19592	2.29091	384	ENSMUSG00000049892	Rasd1	protein_coding	11	59963181	59964944	-	B1.3	Rasd1	RAS, dexamethasone-induced 1 [Source:MGI Symbol;Acc:MGI:1270848]	MGI:1270848	19416	O35626; Q5SWR8	NM_009026				abnormal heart morphology; abnormal seminal vesicle morphology; decreased circulating total protein level; enlarged heart; increased circulating total protein level; abnormal behavior; abnormal circardian behavior entrainment; abnormal iron homeostasis; advanced circadian behavior phase; decreased susceptibility to neuronal excitotoxicity; decreased vertical activity; shortened circadian behavior…
Mir212	0	0	0	0	0	0	6.36315	2.29557	0.881981	0	1.02207	1.90586	0.00657717	0.25738	4.14352	17.6736	677	ENSMUSG00000065590	Mir212	miRNA	11	75173388	75173478	+	B5	Mir212	microRNA 212 [Source:MGI Symbol;Acc:MGI:2676888]	MGI:2676888	NA			NR_029794	MI0000696	mmu-mir-212
Serpinf2	2.76179	0.936089	2.93267	1.93043	7.09014	5.78022	4.2421	35.5814	4.40991	28.0119	4.08827	16.1998	0.00287696	0.18471	2.06655	4.18885	413	ENSMUSG00000038224	Serpinf2	protein_coding	11	75431732	75439591	-	B5	Serpinf2	serine (or cysteine) peptidase inhibitor, clade F, member 2 [Source:MGI Symbol;Acc:MGI:107173]	MGI:107173	18816	Q61247; Q5ND36; Q5ND35; E9PXE0	NM_008878				abnormal blood coagulation
Mpo	7.36478	19.6579	14.6634	15.4434	43.5537	7.70695	89.0841	36.7292	38.8072	36.9248	42.9269	45.7407	0.002235	0.160359	1.41887	2.67375	369	ENSMUSG00000009350	Mpo	protein_coding	11	87793581	87804413	+	C	Mpo	myeloperoxidase [Source:MGI Symbol;Acc:MGI:97137]	MGI:97137	17523	P11247; A0A0A0MQL9; F8WGZ9; F7DC05	NM_010824;				abnormal metabolism; abnormal muscle fiber morphology; abnormal neutrophil physiology; abnormal response to injury; atherosclerotic lesions; decreased inflammatory response; increased monocyte cell number; increased physiological sensitivity to xenobiotic; increased sensitivity to induced morbidity/mortality; increased susceptibility to experimental autoimmune encephalomyelitis; increased suscept…
Nog	63.5212	41.1879	242.434	90.7301	155.983	204.234	519.657	222.671	172.868	235.555	270.848	254.433	0.0074944	0.27221	1.07009	2.09957	726	ENSMUSG00000048616	Nog	protein_coding	11	89300638	89302332	-	C	Nog	noggin [Source:MGI Symbol;Acc:MGI:104327]	MGI:104327	18121	P97466; A2RTJ4	NM_008711				abnormal Rathke's pouch apoptosis; abnormal Rathke's pouch development; abnormal axial skeleton morphology; abnormal basicranium morphology; abnormal bone mineralization; abnormal cochlea morphology; abnormal craniofacial morphology; abnormal diencephalon morphology; abnormal ear development; abnormal esophagus development; abnormal eye development; abnormal foregut morphology; abnormal frontal b…
4933428G20Rik	0.920597	2.80827	1.95511	1.93043	0	0	3.18157	8.03451	7.93783	10.1861	2.04414	1.90586	0.00681658	0.261536	2.00118	4.00328	691	ENSMUSG00000047988	4933428G20Rik	protein_coding	11	97490783	97500340	-	D	4933428G20Rik	RIKEN cDNA 4933428G20 gene [Source:MGI Symbol;Acc:MGI:1918475]	MGI:1918475	100141474	Q9D3X4	NM_001289118				prolonged QRS complex duration; decreased vertical activity; increased circulating alkaline phosphatase level
Gm27326	2.76179	1.87218	0	2.89564	0	0	7.42367	8.03451	18.5216	0	4.08827	4.76465	0.00493511	0.227186	2.39876	5.27349	576	ENSMUSG00000098813	Gm27326	snoRNA	11	97780182	97780276	-	D	Gm27326	predicted gene, 27326 [Source:MGI Symbol;Acc:MGI:5530708]	MGI:5530708	NA
Apoh	2.76179	6.55262	4.88778	6.75649	12.1545	5.78022	7.42367	88.3796	2.64594	33.105	5.11034	26.6821	0.00429276	0.213559	2.04636	4.13063	533	ENSMUSG00000000049	Apoh	protein_coding	11	108343354	108414396	+	E1	Apoh	apolipoprotein H [Source:MGI Symbol;Acc:MGI:88058]	MGI:88058	11818	Q01339; J3JS85; I7HPW5; I7HJR3	NM_013475;				abnormal blood homeostasis; prenatal lethality incomplete penetrance
6030468B19Rik	3.68239	0.936089	0	1.93043	0	0	6.36315	2.29557	9.70179	12.7327	0	7.62345	0.00635715	0.255597	2.41309	5.32615	659	ENSMUSG00000025573	6030468B19Rik	protein_coding	11	117797660	117807301	+	E2	6030468B19Rik	RIKEN cDNA 6030468B19 gene [Source:MGI Symbol;Acc:MGI:1924977]	MGI:1924977	77727		NM_029964				no abnormal phenotype detected
Greb1	32.2209	49.6127	90.9128	57.9128	42.5408	56.8388	92.2656	254.809	196.682	68.7565	140.023	106.728	0.000271069	0.0520845	1.37954	2.60186	138	ENSMUSG00000036523	Greb1	protein_coding	12	16670615	16800886	-	A1.1	Greb1	gene regulated by estrogen in breast cancer protein [Source:MGI Symbol;Acc:MGI:2149712]	MGI:2149712	268527	Q3UHK3; E0CYD8; E0CXG4	NM_015764; NM_001252071;				decreased body length; decreased lean body mass; decreased total body fat amount
5730507C01Rik	2.76179	8.4248	5.86534	14.4782	12.1545	8.67032	12.7263	25.2513	34.3973	19.099	23.5076	11.4352	0.00752648	0.27221	1.26634	2.4055	732	ENSMUSG00000073197	5730507C01Rik	protein_coding	12	18514510	18535254	+	A1.2	5730507C01Rik	RIKEN cDNA 5730507C01 gene [Source:MGI Symbol;Acc:MGI:1917882]	MGI:1917882	236366	Q3UT17; J3QPX0	NM_001201330; NM_001033157
Gm48617	0	1.87218	9.77557	0	0	0	5.30262	11.4779	20.2856	2.54654	9.19862	12.3881	0.00983743	0.312	2.33451	5.04379	835	ENSMUSG00000113764	Gm48617	sense_intronic	12	37049217	37147149	+	A3	Gm48617	predicted gene, 48617 [Source:MGI Symbol;Acc:MGI:6098210]	MGI:6098210	NA
Adam21	0	0	1.95511	0.965213	2.02575	1.92674	4.2421	6.88672	7.93783	7.63961	7.15448	4.76465	0.00049516	0.0746004	2.38735	5.23197	176	ENSMUSG00000008438	Adam21	protein_coding	12	81558584	81568474	-	D1	Adam21	a disintegrin and metallopeptidase domain 21 [Source:MGI Symbol;Acc:MGI:1861229]	MGI:1861229	56622	Q9JI76	NM_020330				no abnormal phenotype detected
Serpina1b	0	7.48871	0	0	7.09014	4.81685	12.7263	84.9362	7.93783	33.105	6.13241	45.7407	0.00010465	0.0318953	3.24817	9.50161	87	ENSMUSG00000071178	Serpina1b	protein_coding	12	103728156	103830373	-	E	Serpina1b	serine (or cysteine) preptidase inhibitor, clade A, member 1B [Source:MGI Symbol;Acc:MGI:891970]	MGI:891970	20701	P22599; A0A087WSE0	NM_009244;				preweaning lethality incomplete penetrance
Serpina1d	0	0.936089	0	0	10.1288	1.92674	4.2421	49.3548	0	16.5525	4.08827	24.7762	0.00754283	0.27221	2.87003	7.3108	734	ENSMUSG00000071177	Serpina1d	protein_coding	12	103763594	103773592	-	E	Serpina1d	serine (or cysteine) peptidase inhibitor, clade A, member 1D [Source:MGI Symbol;Acc:MGI:891968]	MGI:891968	20703	Q00897	NM_009246
Serpina1a	0	1.87218	0	0	8.10301	0	1.06052	86.084	0.881981	19.099	7.15448	32.3997	0.000992992	0.106784	3.79316	13.8629	246	ENSMUSG00000066366	Serpina1a	protein_coding	12	103853589	103863562	-	E	Serpina1a	serine (or cysteine) peptidase inhibitor, clade A, member 1A [Source:MGI Symbol;Acc:MGI:891971]	MGI:891971	20700	P07758; D3YZL0; A0A0A0MQA3	NM_001252569; NM_009243;				preweaning lethality complete penetrance
Serpina1e	0.920597	15.9135	0	0.965213	16.206	0.963369	22.271	258.252	4.40991	122.234	31.6841	153.422	2.19191e-05	0.0107631	4.05467	16.6179	54	ENSMUSG00000072849	Serpina1e	protein_coding	12	103946931	103958975	-	E	Serpina1e	serine (or cysteine) peptidase inhibitor, clade A, member 1E [Source:MGI Symbol;Acc:MGI:891967]	MGI:891967	20704	Q00898	NM_009247
Serpina3k	0	0	0	0	0	0.963369	1.06052	53.946	0	2.54654	0	1.90586	0.00125382	0.118736	5.12928	34.9999	280	ENSMUSG00000058207	Serpina3k	protein_coding	12	104338486	104346144	+	E	Serpina3k	serine (or cysteine) peptidase inhibitor, clade A, member 3K [Source:MGI Symbol;Acc:MGI:98377]	MGI:98377	20714	A0A0R4J0I1	NM_011458
Dio3	6.44418	0.936089	4.88778	11.5826	7.09014	10.5971	33.9368	9.1823	13.2297	24.1921	14.309	20.9645	0.0045444	0.218419	1.46242	2.7557	551	ENSMUSG00000075707	Dio3	protein_coding	12	110279068	110281097	+	F1	Dio3	deiodinase, iodothyronine type III [Source:MGI Symbol;Acc:MGI:1306782]	MGI:1306782	107585	Q91ZI8; K3W4Q2	NM_172119;				abnormal pituitary hormone level; abnormal thyroid hormone level; decreased circulating thyroid-stimulating hormone level; decreased circulating thyroxine level; decreased circulating triiodothyronine level; increased circulating thyroid-stimulating hormone level; increased triiodothyronine level; maternal imprinting; perinatal lethality incomplete penetrance; postnatal growth retardation; prenat…
Gm36423	0.920597	0	0	0	1.01288	0	2.12105	4.59115	4.40991	0	2.04414	4.76465	0.00680004	0.261536	2.83006	7.11103	688	ENSMUSG00000114138	Gm36423	antisense	13	9684226	9689544	+	A1	Gm36423	predicted gene, 36423 [Source:MGI Symbol;Acc:MGI:5595582]	MGI:5595582	NA
Gm17083	1.84119	7.48871	23.4614	0.965213	5.06438	4.81685	23.3315	50.5026	62.6207	2.54654	16.3531	25.7291	0.00344471	0.190689	2.04034	4.11342	479	ENSMUSG00000090628	Gm17083	processed_pseudogene	13	34006966	34008331	-	A3.3	Gm17083	predicted gene 17083 [Source:MGI Symbol;Acc:MGI:4937910]	MGI:4937910	NA
Gm16984	6.44418	9.36089	4.88778	0	5.06438	2.89011	11.6658	9.1823	18.5216	8.91287	14.309	14.294	0.0072256	0.267964	1.40676	2.65142	715	ENSMUSG00000085962	Gm16984	antisense	13	34963982	34990452	+	A3.3	Gm16984	predicted gene, 16984 [Source:MGI Symbol;Acc:MGI:4439908]	MGI:4439908	NA
Msx2	0.920597	2.80827	4.88778	6.75649	4.05151	5.78022	10.6052	5.73894	13.2297	12.7327	11.2428	16.1998	0.00537154	0.238373	1.45314	2.73802	597	ENSMUSG00000021469	Msx2	protein_coding	13	53466884	53473074	-	B1	Msx2	msh homeobox 2 [Source:MGI Symbol;Acc:MGI:97169]	MGI:97169	17702	Q03358; Q3UZH5	NM_013601;				abnormal appendicular skeleton morphology; abnormal axial skeleton morphology; abnormal bone ossification; abnormal cerebellum anterior vermis morphology; abnormal cerebellum development; abnormal cornea morphology; abnormal enamel organ morphology; abnormal eye development; abnormal eye morphology; abnormal frontal bone morphology; abnormal hair shedding; abnormal lens morphology; abnormal lens …
Mir7-1	16.5707	21.5301	40.0798	22.1999	46.5923	33.7179	51.9657	39.0248	119.067	40.7446	55.1917	79.0933	0.00662057	0.257925	1.09534	2.13663	680	ENSMUSG00000065434	Mir7-1	miRNA	13	58392779	58392886	-	B1	Mir7-1	microRNA 7-1 [Source:MGI Symbol;Acc:MGI:3619436]	MGI:3619436	NA			NR_029825	MI0000728	mmu-mir-7a-1
Bhmt	0	1.87218	0	0	1.01288	0	1.06052	35.5814	0	7.63961	5.11034	8.57638	0.000501155	0.0750769	4.00523	16.0581	177	ENSMUSG00000074768	Bhmt	protein_coding	13	93616675	93637961	-	C3	Bhmt	betaine-homocysteine methyltransferase [Source:MGI Symbol;Acc:MGI:1339972]	MGI:1339972	12116	O35490	NM_016668;				decreased total body fat amount; increased lean body mass; abnormal amino acid level; abnormal circulating lipid level; abnormal lipid level; abnormal liver morphology; abnormal phospholipid level; abnormal urine homeostasis; decreased choline level; decreased circulating HDL cholesterol level; decreased circulating cholesterol level; decreased circulating phospholipid level; hepatic steatosis; i…
Hcn1	25.7767	15.9135	19.5511	19.3043	15.1931	17.3406	26.5131	26.3991	28.2234	35.6515	61.3241	53.3641	0.00689947	0.262412	1.02933	2.04107	695	ENSMUSG00000021730	Hcn1	protein_coding	13	117602320	117987418	+	D2.3	Hcn1	hyperpolarization activated cyclic nucleotide gated potassium channel 1 [Source:MGI Symbol;Acc:MGI:1096392]	MGI:1096392	15165	O88704	NM_010408				abnormal behavior; hypoactivity; increased heart weight; abnormal RR interval; abnormal action potential; abnormal depression-related behavior; abnormal eye blink conditioning behavior; abnormal heartbeat; abnormal learning/memory/conditioning; abnormal motor learning; abnormal myocardial fiber physiology; abnormal nervous system electrophysiology; abnormal pain threshold; abnormal sinoatrial nod…
Gm17210	1.84119	0	3.91023	1.93043	1.01288	0.963369	9.54472	14.9212	13.2297	6.36634	5.11034	5.71759	0.000113971	0.0325527	2.42412	5.36703	91	ENSMUSG00000090459	Gm17210	antisense	14	32292924	32294974	-	B	Gm17210	predicted gene 17210 [Source:MGI Symbol;Acc:MGI:4938037]	MGI:4938037	NA
Prrxl1	9.20597	4.68045	19.5511	16.4086	12.1545	14.4505	39.2394	25.2513	24.6955	21.6456	58.2579	16.1998	0.00520665	0.235403	1.27172	2.4145	585	ENSMUSG00000041730	Prrxl1	protein_coding	14	32599407	32649246	+	B	Prrxl1	paired related homeobox protein-like 1 [Source:MGI Symbol;Acc:MGI:2148204]	MGI:2148204	107751	Q8BYH0; B7ZW86	NM_001347590; NM_001001796				abnormal embryonic tissue morphology; abnormal sensory neuron innervation pattern; abnormal sensory neuron morphology; decreased body weight; hyporesponsive to tactile stimuli; increased chemical nociceptive threshold; increased grooming behavior; increased thermal nociceptive threshold; postnatal lethality complete penetrance; premature death
Gm2832	4.60299	0	0.977557	1.93043	0	1.92674	7.42367	12.6257	14.1117	0	20.4414	16.1998	0.000282345	0.0527699	2.80886	7.00729	141	ENSMUSG00000091110	Gm2832	protein_coding	14	41278805	41288815	+	B	Gm2832	predicted gene 2832 [Source:MGI Symbol;Acc:MGI:3781004]	MGI:3781004	100040545
Gm48949	8.28537	7.48871	11.7307	6.75649	4.05151	2.89011	11.6658	28.6947	25.5775	12.7327	10.2207	15.2469	0.00648972	0.256893	1.32269	2.50132	669	ENSMUSG00000115417	Gm48949	sense_intronic	14	46844813	46845480	+	C1	Gm48949	predicted gene, 48949 [Source:MGI Symbol;Acc:MGI:6118274]	MGI:6118274	NA
Gm49067	0	0	0.977557	0	1.01288	0.963369	4.2421	1.14779	6.17387	3.8198	3.06621	6.67052	0.00114996	0.114633	2.84745	7.19729	266	ENSMUSG00000115154	Gm49067	antisense	14	55681918	55712282	+	C3	Gm49067	predicted gene, 49067 [Source:MGI Symbol;Acc:MGI:6118449]	MGI:6118449	NA
Mcpt8	10.1266	4.68045	2.93267	0.965213	4.05151	0.963369	46.6631	35.5814	50.2729	3.8198	15.331	39.0702	3.15549e-06	0.00298825	2.96622	7.81484	28	ENSMUSG00000022157	Mcpt8	protein_coding	14	56082166	56085273	-	C3	Mcpt8	mast cell protease 8 [Source:MGI Symbol;Acc:MGI:1261780]	MGI:1261780	17231	P43430; Q3UWB6; A0A286YDN6	NM_008572;				decreased basophil cell number; increased susceptibility to parasitic infection
Mir17hg	85.6155	57.1014	184.758	81.0779	110.404	91.5201	218.468	215.784	208.148	136.24	152.288	344.961	0.00142924	0.130232	1.06401	2.09074	291	ENSMUSG00000089726	Mir17hg	lincRNA	14	115042879	115046727	+	E4	Mir17hg	Mir17 host gene (non-protein coding) [Source:MGI Symbol;Acc:MGI:1923207]	MGI:1923207	NA
Apol8	6.44418	9.36089	44.9676	9.65213	26.3348	21.1941	128.323	96.4141	77.6143	44.5644	24.5296	41.929	0.000480962	0.0738417	1.80512	3.49459	172	ENSMUSG00000056656	Apol8	protein_coding	15	77747798	77757003	-	E1	Apol8	apolipoprotein L 8 [Source:MGI Symbol;Acc:MGI:2444921]	MGI:2444921	239552	A2VDH7; A0A2R8VHV6; A0A2R8VHH5	NM_001081970; NM_001357896; NM_001357895;
Pim3	1056.85	2516.21	5806.69	4157.17	5891.9	6782.12	10346.5	6971.66	10758.4	6670.65	9856.83	8607.82	0.00125077	0.118736	1.0216	2.03018	277	ENSMUSG00000035828	Pim3	protein_coding	15	88862186	88865726	+	E3	Pim3	proviral integration site 3 [Source:MGI Symbol;Acc:MGI:1355297]	MGI:1355297	223775	P58750; Q3TX64	NM_145478;				no abnormal phenotype detected
Chkb	9.20597	10.297	14.6634	7.72171	9.11589	8.67032	27.5736	24.1035	36.1612	16.5525	11.2428	21.9174	0.00453614	0.218419	1.20108	2.29912	550	ENSMUSG00000022617	Chkb	protein_coding	15	89426360	89429908	-	E3	Chkb	choline kinase beta [Source:MGI Symbol;Acc:MGI:1328313]	MGI:1328313	12651	O55229; F6RRT7; F6SKI6; Q54AG5	NM_007692	NR_037153; NR_037154			abnormal enzyme/coenzyme level; abnormal forelimb morphology; abnormal joint morphology; abnormal lipid level; abnormal muscle fiber morphology; abnormal muscle physiology; abnormal sarcolemma morphology; abnormal skeletal muscle fiber morphology; bowed radius; bowed ulna; centrally nucleated skeletal muscle fibers; dystrophic muscle; muscle degeneration; paraparesis; short radius; short ulna
CN725425	2.76179	0	1.95511	0.965213	1.01288	3.85348	9.54472	3.44336	7.05585	7.63961	13.2869	3.81172	0.00213028	0.156907	2.00879	4.02444	360	ENSMUSG00000078932	CN725425	protein_coding	15	91199494	91260894	+	E3	CN725425	cDNA sequence CN725425 [Source:MGI Symbol;Acc:MGI:3613655]	MGI:3613655	545126	F8VQ66; A0A087WRU1
Smgc	0	0	0	0	0	0	0	0	0	918.026	89.942	12.3881	1.23641e-06	0.00176351	10.4103	1360.85	18	ENSMUSG00000047295	Smgc	protein_coding	15	91838265	91861438	+	E3	Smgc	submandibular gland protein C [Source:MGI Symbol;Acc:MGI:1859618]	MGI:1859618	223809	Q6JHY2; D3Z1E5; D3Z0U8; F6VRN1	NM_198927
Cntn1	22.0943	14.9774	4.88778	23.1651	26.3348	20.2308	73.1762	48.2071	37.0432	35.6515	24.5296	39.0702	0.00461262	0.218419	1.20035	2.29795	559	ENSMUSG00000055022	Cntn1	protein_coding	15	92051165	92341967	+	E3	Cntn1	contactin 1 [Source:MGI Symbol;Acc:MGI:105980]	MGI:105980	12805	P12960	NM_007727; NM_001159647; NM_001358051; NM_001159648				abnormal Purkinje cell morphology; abnormal axon fasciculation; abnormal axon guidance; abnormal cerebellar Golgi cell morphology; abnormal cerebellar granule cell morphology; abnormal cerebellar granule layer morphology; abnormal cerebellar molecular layer; abnormal cerebellum morphology; abnormal dendrite morphology; abnormal gait; abnormal limb posture; abnormal motor capabilities/coordination…
B130046B21Rik	11.0472	14.0413	6.8429	6.75649	3.03863	6.74359	14.8473	27.5469	40.5711	12.7327	13.2869	16.1998	0.00513853	0.234112	1.35702	2.56156	582	ENSMUSG00000097414	B130046B21Rik	antisense	15	98807024	98816077	+	F1	B130046B21Rik	RIKEN cDNA B130046B21 gene [Source:MGI Symbol;Acc:MGI:3704458]	MGI:3704458	NA
Nr4a1	556.961	680.537	1219.99	803.058	945.014	959.516	2163.47	1717.09	1464.09	1371.31	2812.73	2450.94	2.16901e-07	0.000958558	1.21383	2.31952	6	ENSMUSG00000023034	Nr4a1	protein_coding	15	101254269	101274795	+	F1	Nr4a1	nuclear receptor subfamily 4, group A, member 1 [Source:MGI Symbol;Acc:MGI:1352454]	MGI:1352454	15370	P12813; Q545Q1	NM_010444				abnormal uterus physiology; abnormal vascular permeability; decreased Ly6C low monocyte number; increased susceptibility to endotoxin shock; increased tumor growth/size; no abnormal phenotype detected
Igll1	2.76179	5.61654	2.93267	2.89564	2.02575	1.92674	6.36315	11.4779	7.93783	5.09307	13.2869	11.4352	0.00393719	0.204703	1.57662	2.9827	510	ENSMUSG00000075370	Igll1	protein_coding	16	16860671	16863985	-	A3	Igll1	immunoglobulin lambda-like polypeptide 1 [Source:MGI Symbol;Acc:MGI:96529]	MGI:96529	16136	P20764	NM_001190325;				abnormal B cell morphology; abnormal B-1 B cell number; abnormal lymphopoiesis; abnormal pre-B cell morphology; decreased B cell number; decreased IgG level; decreased IgG1 level; decreased IgG2b level; decreased IgG3 level; increased pro-B cell number; spleen hypoplasia
Gm15798	0	6.55262	1.95511	3.86085	4.05151	0.963369	8.4842	22.9557	33.5153	7.63961	7.15448	4.76465	0.0011177	0.11346	2.24188	4.73012	260	ENSMUSG00000083658	Gm15798	processed_pseudogene	16	18944258	18944665	-	A3	Gm15798	predicted gene 15798 [Source:MGI Symbol;Acc:MGI:3802099]	MGI:3802099	NA
Hrg	0	1.87218	0	0	1.01288	0	3.18157	8.03451	0	5.09307	3.06621	2.85879	0.00929583	0.302256	2.63296	6.20296	814	ENSMUSG00000022877	Hrg	protein_coding	16	22951072	22961656	+	B1	Hrg	histidine-rich glycoprotein [Source:MGI Symbol;Acc:MGI:2146636]	MGI:2146636	94175	A0A338P6H8; A0A0R4J039	NM_053176;				abnormal blood coagulation; abnormal circulating fibrinogen level; abnormal thrombolysis; decreased bleeding time; increased monocyte cell number
Kng1	0	5.61654	0	0	7.09014	4.81685	6.36315	105.596	0.881981	29.2852	5.11034	35.2584	0.000862084	0.0986585	3.32706	10.0356	230	ENSMUSG00000022875	Kng1	protein_coding	16	23057865	23082078	+	B1	Kng1	kininogen 1 [Source:MGI Symbol;Acc:MGI:1097705]	MGI:1097705	16644	D3YTY9; A0A0R4J038; D3Z2B2	NM_023125; NM_001102411; NM_001102412				abnormal blood coagulation; abnormal thrombosis
Csta2	51.5534	120.756	167.162	127.408	244.103	169.553	287.402	169.872	310.457	417.632	392.474	333.526	0.00078752	0.0932226	1.11811	2.17062	224	ENSMUSG00000095620	Csta2	protein_coding	16	36221468	36257444	+	B3	Csta2	cystatin A family member 2 [Source:MGI Symbol;Acc:MGI:1924020]	MGI:1924020	76770	Q9D8D6	NM_029733;
Cstdc5	123.36	565.398	378.315	258.677	605.7	445.077	429.512	364.996	618.269	921.846	1372.64	1191.16	0.00421868	0.210796	1.04345	2.06115	530	ENSMUSG00000071561	Cstdc5	protein_coding	16	36359382	36367748	-	B3	Cstdc5	cystatin domain containing 5 [Source:MGI Symbol;Acc:MGI:3696883]	MGI:3696883	100034684	Q497J0; D6REU3	NM_001082546;
Stfa3	43.2681	215.301	136.858	115.826	259.296	208.088	214.226	188.237	308.693	384.527	599.954	527.924	0.0020875	0.15522	1.18399	2.27205	356	ENSMUSG00000054905	Stfa3	protein_coding	16	36450537	36455392	-	B3	Stfa3	stefin A3 [Source:MGI Symbol;Acc:MGI:106196]	MGI:106196	20863	P35173	NM_025288
Cadm2	9.20597	7.48871	16.6185	7.72171	23.2962	22.1575	27.5736	16.069	32.6333	29.2852	37.8165	52.4112	0.00763113	0.272323	1.17917	2.26447	741	ENSMUSG00000064115	Cadm2	protein_coding	16	66655421	67620908	-	C2	Cadm2	cell adhesion molecule 2 [Source:MGI Symbol;Acc:MGI:2442722]	MGI:2442722	239857	Q8BLQ9; G3UZM4; D3Z0N3	NM_178721; NM_001347247; NM_001145977;
Gm15964	6.44418	7.48871	11.7307	8.68692	4.05151	8.67032	11.6658	21.808	49.3909	14.0059	10.2207	14.294	0.00797094	0.277372	1.36179	2.57005	762	ENSMUSG00000085337	Gm15964	antisense	16	91611468	91623861	+	C3.3	Gm15964	predicted gene 15964 [Source:MGI Symbol;Acc:MGI:3802003]	MGI:3802003	NA
Gm49092	1.84119	0.936089	2.93267	0	1.01288	0	7.42367	12.6257	7.05585	0	4.08827	7.62345	0.0035719	0.195644	2.41131	5.31956	484	ENSMUSG00000115842	Gm49092	lincRNA	17	23572492	23573427	-	A3.3	Gm49092	predicted gene, 49092 [Source:MGI Symbol;Acc:MGI:6118483]	MGI:6118483	NA
Cldn6	58.9182	67.3984	97.7557	55.0172	130.661	88.63	253.465	88.3796	67.0306	239.374	327.062	232.515	0.00106317	0.111427	1.27606	2.42177	253	ENSMUSG00000023906	Cldn6	protein_coding	17	23679249	23682446	+	A3.3	Cldn6	claudin 6 [Source:MGI Symbol;Acc:MGI:1859284]	MGI:1859284	54419	Q9Z262; Q0GH64	NM_018777;				no abnormal phenotype detected
Prss34	11.0472	6.55262	4.88778	6.75649	22.2833	0.963369	79.5393	41.3203	37.9252	16.5525	33.7283	41.929	3.38969e-05	0.0149802	2.24697	4.74685	60	ENSMUSG00000056399	Prss34	protein_coding	17	25298394	25300165	+	A3.3	Prss34	protease, serine 34 [Source:MGI Symbol;Acc:MGI:2681414]	MGI:2681414	328780	Q80UR4	NM_178372
Tff3	0	0	0	0	0	0	1.06052	12.6257	0.881981	5.09307	0	2.85879	0.00104783	0.110695	4.93358	30.5602	251	ENSMUSG00000024029	Tff3	protein_coding	17	31125306	31129646	-	A3.3	Tff3	trefoil factor 3, intestinal [Source:MGI Symbol;Acc:MGI:104638]	MGI:104638	21786	Q62395	NM_011575				abnormal intestinal epithelium morphology; increased susceptibility to induced colitis; increased susceptibility to injury
Zfp955a	233.832	218.109	429.148	203.66	445.666	579.948	494.204	575.041	1319.44	574.244	822.765	673.722	0.000406423	0.0669362	1.0798	2.11375	161	ENSMUSG00000094441	Zfp955a	protein_coding	17	33239718	33255145	-	B1	Zfp955a	zinc finger protein 955A [Source:MGI Symbol;Acc:MGI:4834570]	MGI:4834570	77652	Q80XR7	NM_029952
Ly6g5b	6.44418	7.48871	26.394	9.65213	8.10301	18.304	29.6947	57.3894	52.0369	11.4594	16.3531	32.3997	0.00629164	0.255384	1.37992	2.60253	651	ENSMUSG00000043807	Ly6g5b	protein_coding	17	35113948	35115428	-	B1	Ly6g5b	lymphocyte antigen 6 complex, locus G5B [Source:MGI Symbol;Acc:MGI:2385809]	MGI:2385809	266614	Q8K1T4; N0E6I7	NM_001371035; NM_148939
Gm6659	1.84119	2.80827	2.93267	1.93043	3.03863	3.85348	2.12105	8.03451	11.4658	12.7327	11.2428	5.71759	0.0055791	0.243617	1.60052	3.03252	607	ENSMUSG00000092289	Gm6659	processed_pseudogene	17	36157988	36158534	+	B1	Gm6659	predicted gene 6659 [Source:MGI Symbol;Acc:MGI:3648914]	MGI:3648914	NA
Rhag	18.4119	12.1692	2.93267	15.4434	20.2575	32.7546	54.0867	70.015	45.863	63.6634	30.6621	13.341	0.00371232	0.19806	1.43498	2.70379	497	ENSMUSG00000023926	Rhag	protein_coding	17	40811126	40840754	+	B2	Rhag	Rhesus blood group-associated A glycoprotein [Source:MGI Symbol;Acc:MGI:1202713]	MGI:1202713	19743	Q9QUT0; A0A3B2WBH6	NM_011269;				abnormal blood homeostasis; abnormal erythrocyte physiology; increased circulating iron level
Tspo2	30.3797	59.9097	30.3043	34.7477	26.3348	44.315	109.234	63.1283	92.608	117.141	43.949	51.4583	0.00362384	0.195729	1.07421	2.10557	490	ENSMUSG00000023995	Tspo2	protein_coding	17	48447907	48451522	-	C	Tspo2	translocator protein 2 [Source:MGI Symbol;Acc:MGI:1917276]	MGI:1917276	70026	Q9CRZ8; E0CX84; E0CYC8	NM_027292
Gm17133	0.920597	1.87218	3.91023	1.93043	1.01288	1.92674	6.36315	11.4779	10.5838	5.09307	2.04414	6.67052	0.00405313	0.206011	1.80942	3.50501	519	ENSMUSG00000091160	Gm17133	antisense	17	64748850	64754096	-	E1.1	Gm17133	predicted gene 17133 [Source:MGI Symbol;Acc:MGI:4937960]	MGI:4937960	NA
Snord53	0	0.936089	0	0	4.05151	13.4872	16.9684	32.138	15.8757	6.36634	7.15448	9.52931	0.00755296	0.27221	2.21106	4.63017	735	ENSMUSG00000092887	Snord53	snoRNA	17	71640879	71640956	+	E1.3	Snord53	small nucleolar RNA, C/D box 53 [Source:MGI Symbol;Acc:MGI:3819542]	MGI:3819542	NA			NR_028551
Slc3a1	2.76179	1.87218	0.977557	0.965213	0	0	3.18157	5.73894	9.70179	2.54654	2.04414	5.71759	0.00641956	0.256077	2.01898	4.05296	664	ENSMUSG00000024131	Slc3a1	protein_coding	17	85028376	85064236	+	E4	Slc3a1	solute carrier family 3, member 1 [Source:MGI Symbol;Acc:MGI:1195264]	MGI:1195264	20532	Q91WV7	NM_009205				abnormal kidney morphology; abnormal spleen morphology; abnormal urinary bladder morphology; cystolithiasis; enlarged kidney; enlarged spleen; enlarged urinary bladder; polycystic kidney; small kidney; abnormal bladder urine volume; abnormal kidney cortex morphology; abnormal renal glomerulus morphology; abnormal urinary bladder detrusor smooth muscle morphology; abnormal urinary bladder physiolo…
Ttr	0	2.80827	5.86534	4.82607	6.07726	3.85348	7.42367	91.823	1.76396	48.3842	12.2648	45.7407	6.36607e-05	0.022507	3.10735	8.61801	75	ENSMUSG00000061808	Ttr	protein_coding	18	20665280	20674321	+	A2	Ttr	transthyretin [Source:MGI Symbol;Acc:MGI:98865]	MGI:98865	22139	P07309; Q5M9K1	NM_013697				abnormal blood homeostasis; abnormal circulating protein level; abnormal retinol level; abnormal retinol metabolism; amyloidosis; decreased circulating levels of thyroid hormone; decreased circulating thyroxine level; decreased circulating triiodothyronine level; opacity of vitreous body; vitreous body deposition
Gm33228	92.9803	92.6728	645.188	345.546	413.254	532.743	3450.95	936.594	881.099	756.321	1545.37	1040.6	8.04935e-06	0.00570228	2.0203	4.05668	37	ENSMUSG00000117604	Gm33228	processed_transcript	18	26007557	26215653	+	A2	Gm33228	predicted gene, 33228 [Source:MGI Symbol;Acc:MGI:5592387]	MGI:5592387	NA
Gm49966	0.920597	0	0.977557	0	1.01288	0	4.2421	5.73894	2.64594	1.27327	6.13241	7.62345	0.000532798	0.0772003	2.97537	7.8646	183	ENSMUSG00000117481	Gm49966	processed_pseudogene	18	32112041	32112307	-	B1	Gm49966	predicted gene, 49966 [Source:MGI Symbol;Acc:MGI:6275232]	MGI:6275232	NA
Gm19466	1.84119	1.87218	0.977557	0	0	0.963369	2.12105	5.73894	7.05585	2.54654	2.04414	8.57638	0.00798222	0.277401	2.17154	4.50505	763	ENSMUSG00000118362	Gm19466	lincRNA	18	53639106	53705420	+	D1	Gm19466	predicted gene, 19466 [Source:MGI Symbol;Acc:MGI:5011651]	MGI:5011651	NA			NR_040349
Gnal	56.1564	53.3571	176.938	114.86	168.138	198.454	301.189	276.617	296.346	226.642	252.451	194.398	0.00297017	0.185311	1.01117	2.01554	425	ENSMUSG00000024524	Gnal	protein_coding	18	67088216	67226792	+	E1	Gnal	guanine nucleotide binding protein, alpha stimulating, olfactory type [Source:MGI Symbol;Acc:MGI:95774]	MGI:95774	14680	Q8CGK7; Q8C040; Q66L47; Q8BHK8; A0A494BA65	NM_177137; ; NM_010307				abnormal maternal nurturing; abnormal olfaction; abnormal pup retrieval; abnormal response to novel odor; abnormal suckling behavior; absent maternal crouching; decreased body size; hyperactivity; postnatal lethality incomplete penetrance
Cnih2	22.0943	26.2105	100.688	55.9824	63.8112	81.8864	145.292	226.114	311.339	85.3089	67.4565	73.3757	0.00272435	0.179253	1.37377	2.59147	403	ENSMUSG00000024873	Cnih2	protein_coding	19	5092868	5098521	-	A	Cnih2	cornichon family AMPA receptor auxiliary protein 2 [Source:MGI Symbol;Acc:MGI:1277225]	MGI:1277225	12794	O35089; Q3SYI8; A0A494B9S6	NM_009920; NM_001302333;				abnormal bone structure; decreased body length; decreased circulating calcium level; abnormal AMPA-mediated synaptic currents; abnormal miniature excitatory postsynaptic currents; no abnormal phenotype detected; reduced AMPA-mediated synaptic currents
Fosl1	4.60299	0	5.86534	1.93043	5.06438	3.85348	49.8447	13.7734	2.64594	5.09307	10.2207	14.294	0.00291572	0.185311	2.13338	4.38744	415	ENSMUSG00000024912	Fosl1	protein_coding	19	5447547	5455946	+	A	Fosl1	fos-like antigen 1 [Source:MGI Symbol;Acc:MGI:107179]	MGI:107179	14283	P48755; Q3UMK5; A0A494BAK3	NM_010235;				abnormal chorionic plate morphology; abnormal embryonic erythrocyte morphology; abnormal parietal yolk sac morphology; abnormal placenta labyrinth morphology; abnormal placenta morphology; abnormal placenta vasculature; abnormal placental labyrinth vasculature morphology; abnormal visceral endoderm morphology; abnormal visceral yolk sac endoderm morphology; abnormal visceral yolk sac morphology; …
Cyp2c69	0	0	0	0	0	0	0	3.44336	0	10.1861	1.02207	4.76465	0.00307284	0.187617	4.72227	26.3964	434	ENSMUSG00000092008	Cyp2c69	protein_coding	19	39842814	39886799	-	C3	Cyp2c69	cytochrome P450, family 2, subfamily c, polypeptide 69 [Source:MGI Symbol;Acc:MGI:3721049]	MGI:3721049	100043108	E9PXC3; A0A494B9A4	NM_001104525
Cyp2c70	0	0	0	0.965213	0	0	0	10.3301	0	3.8198	1.02207	7.62345	0.00728979	0.269214	3.7711	13.6526	718	ENSMUSG00000060613	Cyp2c70	protein_coding	19	40153353	40187333	-	C3	Cyp2c70	cytochrome P450, family 2, subfamily c, polypeptide 70 [Source:MGI Symbol;Acc:MGI:2385878]	MGI:2385878	226105	Q91W64; E9Q8U5; E9Q2L0	NM_145499;
Scd1	5924.04	5671.76	23337.2	12732.1	22337	21516.9	44104	36905.9	16112.9	46899.5	73556.2	64361.9	1.2079e-05	0.00740115	1.62325	3.08067	43	ENSMUSG00000037071	Scd1	protein_coding	19	44394455	44407879	-	C3	Scd1	stearoyl-Coenzyme A desaturase 1 [Source:MGI Symbol;Acc:MGI:98239]	MGI:98239	20249	P13516; Q547C4; A0A494B9N5	NM_009127;				Meibomian gland atrophy; abnormal cholesterol homeostasis; abnormal cutaneous collagen fibril morphology; abnormal cutaneous elastic fiber morphology; abnormal dermal layer morphology; abnormal eating behavior; abnormal estrous cycle; abnormal glucose homeostasis; abnormal hair cycle; abnormal hair follicle bulb morphology; abnormal hair follicle development; abnormal hair follicle inner root she…
Gm6020	0	0.936089	1.95511	1.93043	3.03863	0.963369	3.18157	10.3301	3.52792	10.1861	5.11034	6.67052	0.00338852	0.190689	2.05114	4.14432	466	ENSMUSG00000069475	Gm6020	protein_coding	19	61183890	61183955	+	D3	Gm6020	predicted gene 6020 [Source:MGI Symbol;Acc:MGI:3643428]	MGI:3643428	NA	O88222
Bex1	70.886	48.6766	182.803	163.121	127.622	105.007	296.947	135.439	146.409	322.137	259.605	283.02	0.00301455	0.186326	1.04736	2.06674	429	ENSMUSG00000050071	Bex1	protein_coding	X	136213972	136215513	-	F1	Bex1	brain expressed X-linked 1 [Source:MGI Symbol;Acc:MGI:1328321]	MGI:1328321	19716	Q9R224	NM_009052;				abnormal skeletal muscle regeneration; impaired exercise endurance
Phex	257.767	186.282	571.871	426.624	603.674	652.201	774.183	680.638	639.436	869.642	1242.84	1217.85	0.000602756	0.0815613	1.0075	2.01042	195	ENSMUSG00000057457	Phex	protein_coding	X	157162075	157415312	-	F4	Phex	phosphate regulating endopeptidase homolog, X-linked [Source:MGI Symbol;Acc:MGI:107489]	MGI:107489	18675	P70669; Q3TYM9; A2AC80	NM_011077				abnormal bone mineralization; abnormal bone structure; abnormal femur morphology; abnormal joint morphology; abnormal radius morphology; abnormal tail morphology; abnormal tail movements; abnormal tibia morphology; abnormal ulna morphology; abnormal vertebrae morphology; abnormal vertebral arch morphology; decreased blood urea nitrogen level; decreased body length; decreased body weight; decrease…
mt-Te	19.3325	49.6127	71.3617	19.3043	55.7082	74.1794	39.2394	73.4584	111.13	77.6693	202.37	182.01	0.00599151	0.25019	1.2443	2.36904	635	ENSMUSG00000064369	mt-Te	Mt_tRNA	MT	14071	14139	-		mt-Te	mitochondrially encoded tRNA glutamic acid [Source:MGI Symbol;Acc:MGI:102488]	MGI:102488	NA
