# Supplementary material for: HIF3A gene disruption causes abnormal alveoli structure and early neonatal death
Source: PLoS One. 2024 May 8;19(5):e0300751. doi: 10.1371/journal.pone.0300751 (PMC11078382; doi:10.1371/journal.pone.0300751)
Supplement: S3 Table — (XLSX) [file pone.0300751.s003.xlsx]

## Sheet: commonly down-regulated
	isec	ensembl_gene_id	external_gene_name	gene_biotype	chromosome_name	start_position	end_position	strand	band	mgi_symbol	description	mgi_id	entrezgene_id	uniprot_gn_id	refseq_mrna	refseq_ncrna	mirbase_accession	mirbase_id	phenotype_description
1	Aox3	ENSMUSG00000064294	Aox3	protein_coding	1	58113130	58200698	+	C1.3	Aox3	aldehyde oxidase 3 [Source:MGI Symbol;Acc:MGI:1918974]	MGI:1918974	71724	G3X982; A0A087WQC8	; NM_023617
2	Crb1	ENSMUSG00000063681	Crb1	protein_coding	1	139197056	139377100	-	E4	Crb1	crumbs family member 1, photoreceptor morphogenesis associated [Source:MGI Symbol;Acc:MGI:2136343]	MGI:2136343	170788	Q8VHS2; A0A0G2JDY0; A0A0G2JEU4	NM_133239;				abnormal Muller cell morphology; abnormal ocular fundus morphology; abnormal photoreceptor inner segment morphology; abnormal retina morphology; abnormal retina outer limiting membrane morphology; abnormal retinal photoreceptor morphology; abnormal retinal pigment epithelium morphology; abnormal retinal pigmentation; abnormal retinal vasculature morphology; decreased retinal photoreceptor cell nu…
3	Fmo1	ENSMUSG00000040181	Fmo1	protein_coding	1	162829561	162866610	-	H2.1	Fmo1	flavin containing monooxygenase 1 [Source:MGI Symbol;Acc:MGI:1310002]	MGI:1310002	14261	P50285; Q8C9C1; Q3UNX7; A0A0A6YVP9; D3Z0T2	NM_010231; NM_001330291; ; NM_001330318
4	E030013I19Rik	ENSMUSG00000086843	E030013I19Rik	antisense	2	12300946	12312315	+	A1	E030013I19Rik	RIKEN cDNA E030013I19 gene [Source:MGI Symbol;Acc:MGI:2443735]	MGI:2443735	NA			; NR_040353
5	Gm38273	ENSMUSG00000103050	Gm38273	TEC	2	14735546	14737927	-	A2	Gm38273	predicted gene, 38273 [Source:MGI Symbol;Acc:MGI:5611501]	MGI:5611501	NA
6	Ass1	ENSMUSG00000076441	Ass1	protein_coding	2	31470207	31520672	+	B	Ass1	argininosuccinate synthetase 1 [Source:MGI Symbol;Acc:MGI:88090]	MGI:88090	11898	P16460; Q3UJ34	NM_007494;				abnormal Bergmann glial cell morphology; abnormal cerebellar granule cell migration; abnormal circulating amino acid level; abnormal enzyme/coenzyme activity; abnormal gait; abnormal hair follicle development; abnormal hair follicle morphology; abnormal hair shaft morphology; alopecia; circling; decreased body length; decreased body size; decreased brain weight; decreased circulating arginine lev…
7	Calcrl	ENSMUSG00000059588	Calcrl	protein_coding	2	84330626	84425411	-	D	Calcrl	calcitonin receptor-like [Source:MGI Symbol;Acc:MGI:1926944]	MGI:1926944	54598	Q9R1W5; A2AR99	NM_018782;				abnormal fetal cardiomyocyte proliferation; abnormal lymph organ development; abnormal myocardium compact layer morphology; abnormal myocardium layer morphology; abnormal placenta labyrinth morphology; abnormal skin condition; abnormal uterine spiral artery remodeling; abnormal vascular smooth muscle morphology; decreased uterine NK cell number; disorganized myocardium; edema; hydrops fetalis; in…
8	Fads2b	ENSMUSG00000075217	Fads2b	protein_coding	2	85483594	85519024	-	D	Fads2b	fatty acid desaturase 2B [Source:MGI Symbol;Acc:MGI:2687041]	MGI:2687041	228151	Q0VAX3	NM_001081664
9	Ckmt1	ENSMUSG00000000308	Ckmt1	protein_coding	2	121357714	121363737	+	E5	Ckmt1	creatine kinase, mitochondrial 1, ubiquitous [Source:MGI Symbol;Acc:MGI:99441]	MGI:99441	12716	P30275; Q545N7; B0R0F0; B0R0E8; D6RG68; D6RET9; B0R0E9; A2ARP5	; NM_001355069; NM_009897				abnormal hearing physiology; abnormal prepulse inhibition; abnormal spatial learning; decreased exploration in new environment; decreased grooming behavior; decreased startle reflex; decreased vertical activity; increased defecation amount
10	Prom2	ENSMUSG00000027376	Prom2	protein_coding	2	127526473	127541467	-	F1	Prom2	prominin 2 [Source:MGI Symbol;Acc:MGI:2138997]	MGI:2138997	192212	Q3UUY6	NM_138750; NM_178047;				abnormal nail morphology; abnormal retina morphology; decreased circulating insulin level; decreased grip strength; decreased mean corpuscular volume; hyperactivity; increased erythrocyte cell number; increased hemoglobin content; anemia; decreased erythrocyte cell number; decreased hematocrit; decreased mean corpuscular hemoglobin
11	Tgm3	ENSMUSG00000027401	Tgm3	protein_coding	2	130012349	130050399	+	F1	Tgm3	transglutaminase 3, E polypeptide [Source:MGI Symbol;Acc:MGI:98732]	MGI:98732	21818	Q08189	NM_009374				abnormal kidney morphology; increased mature B cell number; abnormal hair cortex keratinization; abnormal hair cuticle; abnormal hair shaft morphology; abnormal hair texture; abnormal skin physiology; abnormal vibrissa morphology; abnormal zigzag hair morphology; brittle hair; curly vibrissae; decreased zigzag hair amount; delayed skin barrier formation; impaired skin barrier function; increased …
12	Hck	ENSMUSG00000003283	Hck	protein_coding	2	153108468	153151441	+	H1	Hck	hemopoietic cell kinase [Source:MGI Symbol;Acc:MGI:96052]	MGI:96052	15162	F6UND7	; NM_010407; NM_001172117				abnormal alveolar macrophage morphology; abnormal enzyme/coenzyme activity; abnormal immune system physiology; abnormal inflammatory response; abnormal macrophage physiology; abnormal neutrophil physiology; abnormal pulmonary alveolus morphology; abnormal respiratory epithelium morphology; atelectasis; decreased lung elastance; emphysema; impaired macrophage phagocytosis; increased circulating tu…
13	Tnfsf10	ENSMUSG00000039304	Tnfsf10	protein_coding	3	27317028	27342427	+	A3	Tnfsf10	tumor necrosis factor (ligand) superfamily, member 10 [Source:MGI Symbol;Acc:MGI:107414]	MGI:107414	22035	P50592; Q3U5H0; G3UY25	NM_009425;				enlarged heart; abnormal negative T cell selection; decreased susceptibility to bacterial infection; decreased susceptibility to bacterial infection induced morbidity/mortality; decreased vertical activity; impaired natural killer cell mediated cytotoxicity; increased IgG1 level; increased IgG2a level; increased incidence of induced tumors; increased incidence of tumors by chemical induction; inc…
14	Gask1b	ENSMUSG00000027955	Gask1b	protein_coding	3	79884533	79946280	+	E3	Gask1b	golgi associated kinase 1B [Source:MGI Symbol;Acc:MGI:1915909]	MGI:1915909	68659	Q3UPI1; D3YXF7	; NM_133187
15	Ivl	ENSMUSG00000049128	Ivl	protein_coding	3	92570902	92573735	-	F1	Ivl	involucrin [Source:MGI Symbol;Acc:MGI:96626]	MGI:96626	16447	G3X9D9	NM_008412				abnormal heart morphology; decreased circulating insulin level; enlarged heart; male infertility; decreased vertical activity; no abnormal phenotype detected
16	Olfr1342	ENSMUSG00000043383	Olfr1342	protein_coding	4	118687486	118692756	-	D2.1	Olfr1342	olfactory receptor 1342 [Source:MGI Symbol;Acc:MGI:3031176]	MGI:3031176	258708	Q8VFY3	; NM_146713
17	Padi1	ENSMUSG00000025329	Padi1	protein_coding	4	140812983	140845778	-	D3	Padi1	peptidyl arginine deiminase, type I [Source:MGI Symbol;Acc:MGI:1338893]	MGI:1338893	18599	Q9Z185; Q544I4	NM_011059
18	Spon2	ENSMUSG00000037379	Spon2	protein_coding	5	33198184	33218455	-	B1	Spon2	spondin 2, extracellular matrix protein [Source:MGI Symbol;Acc:MGI:1923724]	MGI:1923724	100689	Q8BMS2; A0A0J9YUZ7	; NM_133903				abnormal interleukin level; abnormal tumor necrosis factor level; altered susceptibility to infection
19	Sod3	ENSMUSG00000072941	Sod3	protein_coding	5	52363791	52371418	+	C1	Sod3	superoxide dismutase 3, extracellular [Source:MGI Symbol;Acc:MGI:103181]	MGI:103181	20657	O09164; Q542X9	NM_011435				arthritis; increased sensitivity to induced morbidity/mortality; increased susceptibility to induced arthritis; increased susceptibility to injury; increased tumor necrosis factor secretion; no abnormal phenotype detected
20	Cckar	ENSMUSG00000029193	Cckar	protein_coding	5	53697776	53707705	-	C1	Cckar	cholecystokinin A receptor [Source:MGI Symbol;Acc:MGI:99478]	MGI:99478	12425	O08786; Q3TPL0	NM_001347354; NM_009827;				enlarged urinary bladder; abnormal bile composition; abnormal bile salt homeostasis; abnormal body temperature homeostasis; abnormal cholesterol homeostasis; abnormal food intake; abnormal forebrain morphology; abnormal neuronal migration; abnormal olfactory sensory neuron morphology; abnormal pancreas secretion; abnormal postnatal subventricular zone morphology; abnormal rostral migratory stream…
21	Oasl2	ENSMUSG00000029561	Oasl2	protein_coding	5	114896936	114912234	+	F	Oasl2	2'-5' oligoadenylate synthetase-like 2 [Source:MGI Symbol;Acc:MGI:1344390]	MGI:1344390	23962	Q9Z2F2; D3Z324; D3Z352; F6VMV6	NM_011854; ; NM_001359181				decreased circulating glucose level
22	Myl2	ENSMUSG00000013936	Myl2	protein_coding	5	122100951	122113472	+	F	Myl2	myosin, light polypeptide 2, regulatory, cardiac, slow [Source:MGI Symbol;Acc:MGI:97272]	MGI:97272	17906	P51667; E9Q8Y0; D3YW14; D3Z0I3; D3YUI7; A0A0G2JE15	NM_010861;				decreased mean corpuscular volume; preweaning lethality complete penetrance; abnormal Z line morphology; abnormal myocardial fiber physiology; cardiac fibrosis; congestive heart failure; decreased ventricle muscle contractility; dilated cardiomyopathy; dilated heart ventricle; dystrophic cardiac calcinosis; enlarged myocardial fiber; increased heart left ventricle size; increased heart weight; in…
23	Hcar1	ENSMUSG00000049241	Hcar1	protein_coding	5	123876736	123880020	-	F	Hcar1	hydrocarboxylic acid receptor 1 [Source:MGI Symbol;Acc:MGI:2441671]	MGI:2441671	243270	E9PZR8	NM_175520				impaired lipolysis
24	Upk3bl	ENSMUSG00000006143	Upk3bl	protein_coding	5	136054492	136064326	+	G2	Upk3bl	uroplakin 3B-like [Source:MGI Symbol;Acc:MGI:1916915]	MGI:1916915	69665	F8WJ60; D3YZ16; F7BUZ0	; NM_027158; NM_001359361	; NR_153102
25	Pon1	ENSMUSG00000002588	Pon1	protein_coding	6	5168090	5193946	-	A1	Pon1	paraoxonase 1 [Source:MGI Symbol;Acc:MGI:103295]	MGI:103295	18979	P52430; H3BK03; H3BLB8	NM_011134;				abnormal enzyme/coenzyme activity; increased circulating LDL cholesterol level; increased circulating VLDL cholesterol level; increased physiological sensitivity to xenobiotic; increased susceptibility to atherosclerosis; oxidative stress
26	Slc13a4	ENSMUSG00000029843	Slc13a4	protein_coding	6	35267957	35308131	-	B1	Slc13a4	solute carrier family 13 (sodium/sulfate symporters), member 4 [Source:MGI Symbol;Acc:MGI:2442367]	MGI:2442367	243755	Q8BZ82	NM_172892;				abnormal craniofacial morphology; abnormal developmental vascular remodeling; abnormal lens morphology; abnormal mineral level; abnormal palate development; abnormal placental transport; abnormal skeleton morphology; cleft palate; coloboma; failure of bone ossification; hemorrhage; iris coloboma; lethality throughout fetal growth and development complete penetrance; pallor; subcutaneous edema
27	Itprid1	ENSMUSG00000037973	Itprid1	protein_coding	6	55836895	55978735	+	B3	Itprid1	ITPR interacting domain containing 1 [Source:MGI Symbol;Acc:MGI:2685304]	MGI:2685304	232016	Q14B48	NM_001081665;				decreased lymphocyte cell number; increased neutrophil cell number
28	Ndnf	ENSMUSG00000049001	Ndnf	protein_coding	6	65671590	65712326	+	C1	Ndnf	neuron-derived neurotrophic factor [Source:MGI Symbol;Acc:MGI:1915419]	MGI:1915419	68169	Q8C119	NM_172399;
29	Actg2	ENSMUSG00000059430	Actg2	protein_coding	6	83512905	83536265	-	C3	Actg2	actin, gamma 2, smooth muscle, enteric [Source:MGI Symbol;Acc:MGI:104589]	MGI:104589	11468	P63268; Q3UJ36; D3YZY0; A0A0U1RQ96; D3Z2K3	NM_009610;				cataract; increased total body fat amount
30	Cidec	ENSMUSG00000030278	Cidec	protein_coding	6	113424634	113435760	-	E3	Cidec	cell death-inducing DFFA-like effector c [Source:MGI Symbol;Acc:MGI:95585]	MGI:95585	14311	P56198; D3Z1A6; E9QMZ0	NM_001372264; NM_001301295; NM_178373;				abnormal tail movements; decreased CD4-positive alpha beta T cell number; decreased IgG1 level; decreased T cell number; decreased body weight; decreased bone mineral density; decreased granulocyte number; decreased monocyte cell number; increased B cell number; increased circulating amylase level; increased circulating cholesterol level; increased circulating serum albumin level; increased heart…
31	Atp2b2	ENSMUSG00000030302	Atp2b2	protein_coding	6	113743831	114042613	-	E3	Atp2b2	ATPase, Ca++ transporting, plasma membrane 2 [Source:MGI Symbol;Acc:MGI:105368]	MGI:105368	11941	Q9R0K7; Q3UHH0; Q3UHJ3; S4R1C4; F8WHB1	NM_009723; NM_001036684; ; NM_001347365				decreased circulating amylase level; abnormal Purkinje cell differentiation; abnormal Purkinje cell innervation; abnormal auditory brainstem response; abnormal auditory cortex morphology; abnormal calcium ion homeostasis; abnormal cell death; abnormal cerebellar granule cell morphology; abnormal cerebellum morphology; abnormal cerebral cortex morphology; abnormal cochlear VIII nucleus morphology;…
32	Clec1a	ENSMUSG00000033082	Clec1a	protein_coding	6	129424772	129452000	-	F3	Clec1a	C-type lectin domain family 1, member a [Source:MGI Symbol;Acc:MGI:2444151]	MGI:2444151	243653	Q8BWY2; A0A0N4SWF3; A0A0N4SV03; A0A0N4SVE6	NM_001347475; NM_175526;
33	AU018091	ENSMUSG00000054753	AU018091	protein_coding	7	3154658	3169203	-	A1	AU018091	expressed sequence AU018091 [Source:MGI Symbol;Acc:MGI:2142124]	MGI:2142124	245128	E9PWS4; A0A0N4SUR9	; NM_001004153
34	Cacng6	ENSMUSG00000078815	Cacng6	protein_coding	7	3424195	3435667	+	A1	Cacng6	calcium channel, voltage-dependent, gamma subunit 6 [Source:MGI Symbol;Acc:MGI:1859168]	MGI:1859168	54378	Q8VHW3; Q14C42; A0A0A0MQD3	NM_133183;				decreased bone mineral content; decreased bone mineral density; increased bone mineral density; no abnormal phenotype detected
35	Gipr	ENSMUSG00000030406	Gipr	protein_coding	7	19156061	19166127	-	A3	Gipr	gastric inhibitory polypeptide receptor [Source:MGI Symbol;Acc:MGI:1352753]	MGI:1352753	381853	Q0P543; A0A0U1RP73	NM_001080815;				abnormal glucose homeostasis; abnormal pancreas secretion; decreased circulating insulin level; hyperglycemia; impaired glucose tolerance; increased circulating glucose level
36	Ckm	ENSMUSG00000030399	Ckm	protein_coding	7	19404776	19422841	+	A3	Ckm	creatine kinase, muscle [Source:MGI Symbol;Acc:MGI:88413]	MGI:88413	12715	P07310; A2RTA0; A0A0J9YKD4	; NM_007710				abnormal cellular respiration; abnormal muscle physiology; decreased cardiac muscle contractility; decreased systemic arterial blood pressure; impaired skeletal muscle contractility; increased glycogen catabolism rate; increased left ventricle weight; increased skeletal muscle glycogen level
37	Cnfn	ENSMUSG00000063651	Cnfn	protein_coding	7	25367620	25369724	-	A3	Cnfn	cornifelin [Source:MGI Symbol;Acc:MGI:1919633]	MGI:1919633	72383	Q6PCW6; G3UWC9	NM_028219; NM_001081375
38	Cyp2f2	ENSMUSG00000052974	Cyp2f2	protein_coding	7	27119909	27133660	+	A3	Cyp2f2	cytochrome P450, family 2, subfamily f, polypeptide 2 [Source:MGI Symbol;Acc:MGI:88608]	MGI:88608	13107	P33267; A0A0U1RPL9	NM_007817;				decreased physiological sensitivity to xenobiotic
39	Ryr1	ENSMUSG00000030592	Ryr1	protein_coding	7	29003344	29125179	-	B1	Ryr1	ryanodine receptor 1, skeletal muscle [Source:MGI Symbol;Acc:MGI:99659]	MGI:99659	20190	E9PZQ0; K3W4M2; A0A1L1SQG7	; NM_009109				impaired glucose tolerance; increased respiratory quotient; increased spleen weight; preweaning lethality complete penetrance; abnormal axial skeleton morphology; abnormal calcium ion homeostasis; abnormal cell physiology; abnormal coronary artery morphology; abnormal dermal layer morphology; abnormal diaphragm morphology; abnormal interventricular groove morphology; abnormal limb morphology; abn…
40	Saa3	ENSMUSG00000040026	Saa3	protein_coding	7	46711998	46715700	-	B3	Saa3	serum amyloid A 3 [Source:MGI Symbol;Acc:MGI:98223]	MGI:98223	20210	P04918; A0A1B0GT10	NM_011315;				abnormal circulating serum amyloid protein level; decreased circulating LDL cholesterol level; decreased circulating cholesterol level; decreased circulating triglyceride level; decreased liver weight; decreased susceptibility to diet-induced obesity; increased white fat cell size; preweaning lethality complete penetrance
41	Atp2a1	ENSMUSG00000030730	Atp2a1	protein_coding	7	126445858	126463108	-	F3	Atp2a1	ATPase, Ca++ transporting, cardiac muscle, fast twitch 1 [Source:MGI Symbol;Acc:MGI:105058]	MGI:105058	11937	Q8R429	NM_007504;				preweaning lethality complete penetrance; abnormal diaphragm morphology; abnormal lung morphology; abnormal muscle physiology; cyanosis; impaired muscle relaxation; impaired skeletal muscle contractility; muscle fatigue; neonatal lethality complete penetrance; respiratory failure
42	Mrgprf	ENSMUSG00000031070	Mrgprf	protein_coding	7	145300828	145309557	+	F5	Mrgprf	MAS-related GPR, member F [Source:MGI Symbol;Acc:MGI:2384823]	MGI:2384823	211577	Q8VCJ6; D3Z3Y0	NM_145379;
43	Hpgd	ENSMUSG00000031613	Hpgd	protein_coding	8	56294585	56321043	+	B2	Hpgd	hydroxyprostaglandin dehydrogenase 15 (NAD) [Source:MGI Symbol;Acc:MGI:108085]	MGI:108085	15446	Q8VCC1	NM_008278				abnormal corpus luteum morphology; abnormal prostaglandin level; abnormal vascular regression; congestive heart failure; early parturition; increased circulating progesterone level; increased prostaglandin level; neonatal lethality complete penetrance; patent ductus arteriosus
44	Ucp1	ENSMUSG00000031710	Ucp1	protein_coding	8	83290352	83298452	+	C2	Ucp1	uncoupling protein 1 (mitochondrial, proton carrier) [Source:MGI Symbol;Acc:MGI:98894]	MGI:98894	22227	P12242	NM_009463				abnormal lens morphology; cataract; decreased circulating creatinine level; abnormal body temperature homeostasis; abnormal lipid homeostasis; abnormal mitochondrial physiology; abnormal oxygen consumption; abnormal physiological response to xenobiotic; decreased body weight; decreased circulating free fatty acid level; decreased circulating thyroxine level; decreased circulating triglyceride lev…
45	Misp3	ENSMUSG00000074217	Misp3	protein_coding	8	84010222	84012171	-	C2	Misp3	MISP family member 3 [Source:MGI Symbol;Acc:MGI:1917384]	MGI:1917384	70134	A0A087WQ89; A0A087WQV6; A0A087WQC3; F6WBA1; A0A087WR51	NM_001291292;
46	Acta1	ENSMUSG00000031972	Acta1	protein_coding	8	123891769	123894751	-	E2	Acta1	actin, alpha 1, skeletal muscle [Source:MGI Symbol;Acc:MGI:87902]	MGI:87902	11459	P68134; A0A1D5RM20	NM_009606; NM_001272041;				abnormal muscle development; abnormal muscle physiology; abnormal skeletal muscle fiber morphology; decreased body size; decreased body weight; decreased brown adipose tissue amount; decreased glycogen level; decreased liver glycogen level; decreased skeletal muscle fiber diameter; decreased skeletal muscle glycogen level; muscle weakness; postnatal lethality complete penetrance; scoliosis
47	Col5a3	ENSMUSG00000004098	Col5a3	protein_coding	9	20770050	20815067	-	A3	Col5a3	collagen, type V, alpha 3 [Source:MGI Symbol;Acc:MGI:1858212]	MGI:1858212	53867	Q9JLI2	NM_001317388; NM_016919;				abnormal glucose homeostasis; abnormal pancreas physiology; decreased adipocyte glucose uptake; decreased body weight; decreased circulating insulin level; decreased insulin secretion; decreased muscle cell glucose uptake; decreased pancreas weight; decreased pancreatic beta cell mass; decreased pancreatic beta cell number; decreased subcutaneous adipose tissue amount; decreased susceptibility to…
48	Clmp	ENSMUSG00000032024	Clmp	protein_coding	9	40685962	40785319	+	A5.1	Clmp	CXADR-like membrane protein [Source:MGI Symbol;Acc:MGI:1918816]	MGI:1918816	71566	Q8R373	; NM_133733				abnormal behavior; abnormal blood homeostasis; abnormal cecum position; abnormal digestive system morphology; abnormal duodenum topology; abnormal gastrointestinal motility; abnormal intestinal peristalsis; abnormal intestinal smooth muscle morphology; abnormal intestine physiology; abnormal intestine placement; abnormal muscle tone; abnormal renal tubule morphology; abnormal reproductive system …
49	Plscr2	ENSMUSG00000032372	Plscr2	protein_coding	9	92275602	92297752	+	E3.3	Plscr2	phospholipid scramblase 2 [Source:MGI Symbol;Acc:MGI:1270860]	MGI:1270860	18828	Q9DCW2; D3Z2S8; D3Z7J3	; NM_001195084; NM_008880				decreased food intake; increased caudal vertebrae number
50	Cx3cr1	ENSMUSG00000052336	Cx3cr1	protein_coding	9	119901616	120069879	-	F4	Cx3cr1	chemokine (C-X3-C motif) receptor 1 [Source:MGI Symbol;Acc:MGI:1333815]	MGI:1333815	13051	Q9Z0D9; Q543X3	NM_009987;				abnormal NK cell physiology; abnormal dendritic cell physiology; abnormal leukocyte physiology; abnormal microglial cell physiology; abnormal response to transplant; abnormal retina morphology; abnormal retinal photoreceptor layer morphology; abnormal small intestinal villus morphology; abnormal splenocyte physiology; abnormal vascular smooth muscle physiology; abnormal vascular wound healing; br…
51	Fabp7	ENSMUSG00000019874	Fabp7	protein_coding	10	57784881	57788450	+	B4	Fabp7	fatty acid binding protein 7, brain [Source:MGI Symbol;Acc:MGI:101916]	MGI:101916	12140	P51880; E9Q0H6	NM_021272;				decreased erythrocyte cell number; abnormal dentate gyrus morphology; abnormal hippocampus morphology; abnormal response/metabolism to endogenous compounds; decreased fatty acid level; decreased prepulse inhibition; enhanced contextual conditioning behavior; increased anxiety-related response; induced hyperactivity; reduced NMDA-mediated synaptic currents
52	Gm5424	ENSMUSG00000046687	Gm5424	processed_pseudogene	10	62071123	62072362	+	B4	Gm5424	predicted gene 5424 [Source:MGI Symbol;Acc:MGI:3643173]	MGI:3643173	NA			NR_002687
53	Cfd	ENSMUSG00000061780	Cfd	protein_coding	10	79890853	79892655	+	C1	Cfd	complement factor D (adipsin) [Source:MGI Symbol;Acc:MGI:87931]	MGI:87931	11537	P03953; Q3UP47; B7ZNS9	NM_001291915; NM_013459; NM_001329541				impaired complement alternative pathway; increased susceptibility to bacterial infection
54	Mybpc1	ENSMUSG00000020061	Mybpc1	protein_coding	10	88518279	88605152	-	C1	Mybpc1	myosin binding protein C, slow-type [Source:MGI Symbol;Acc:MGI:1336213]	MGI:1336213	109272	Q6P6L5; A0A571BEN1; D3YU50	NM_175418; ; NM_001252372
55	Wnt3a	ENSMUSG00000009900	Wnt3a	protein_coding	11	59248033	59290752	-	B1.3	Wnt3a	wingless-type MMTV integration site family, member 3A [Source:MGI Symbol;Acc:MGI:98956]	MGI:98956	22416	P27467	NM_009522				abnormal bone ossification; abnormal caudal vertebrae morphology; abnormal cervical axis morphology; abnormal cervical vertebrae morphology; abnormal gastrulation; abnormal mesoderm development; abnormal nervous system morphology; abnormal neural tube morphology; abnormal rostral-caudal axis patterning; abnormal somite development; abnormal spinal cord morphology; abnormal tail bud morphology; ab…
56	Aldh3a1	ENSMUSG00000019102	Aldh3a1	protein_coding	11	61207537	61218421	+	B2	Aldh3a1	aldehyde dehydrogenase family 3, subfamily A1 [Source:MGI Symbol;Acc:MGI:1353451]	MGI:1353451	11670	P47739; B1ATI6	; NM_001112725; NM_001331112; NM_007436				decreased bone mineral content; decreased lean body mass; decreased neutrophil cell number; no abnormal phenotype detected
57	Myh3	ENSMUSG00000020908	Myh3	protein_coding	11	67078300	67102291	+	B3	Myh3	myosin, heavy polypeptide 3, skeletal muscle, embryonic [Source:MGI Symbol;Acc:MGI:1339709]	MGI:1339709	17883	P13541	NM_001099635;
58	Myh8	ENSMUSG00000055775	Myh8	protein_coding	11	67277124	67308634	+	B3	Myh8	myosin, heavy polypeptide 8, skeletal muscle, perinatal [Source:MGI Symbol;Acc:MGI:1339712]	MGI:1339712	17885	P13542; Q8BGE8	NM_177369;
59	Krt15	ENSMUSG00000054146	Krt15	protein_coding	11	100131758	100135928	-	D	Krt15	keratin 15 [Source:MGI Symbol;Acc:MGI:96689]	MGI:96689	16665	B1AQ77	NM_008469;				abnormal response to injury; esophageal epithelium hyperplasia; impaired wound healing
60	Prcd	ENSMUSG00000075410	Prcd	protein_coding	11	116653534	116668389	+	E2	Prcd	photoreceptor disc component [Source:MGI Symbol;Acc:MGI:3649529]	MGI:3649529	100038570	Q00LT2; J3QJU7	; NM_001163318
61	Egln3	ENSMUSG00000035105	Egln3	protein_coding	12	54178981	54203860	-	C1	Egln3	egl-9 family hypoxia-inducible factor 3 [Source:MGI Symbol;Acc:MGI:1932288]	MGI:1932288	112407	A0A0R4J0H9	NM_028133				abnormal bone structure; increased bone mineral content; abnormal adrenal chromaffin cell morphology; abnormal adrenal gland secretion; abnormal adrenal medulla morphology; abnormal axon morphology; abnormal carotid body morphology; abnormal innervation; abnormal nervous system development; abnormal neuron morphology; abnormal neuron physiology; abnormal physiological response to xenobiotic; abno…
62	Ahnak2	ENSMUSG00000072812	Ahnak2	protein_coding	12	112772194	112802657	-	F1	Ahnak2	AHNAK nucleoprotein 2 [Source:MGI Symbol;Acc:MGI:2144831]	MGI:2144831	100041194	Q3URZ6; E9PYB0; F7DBB3
63	Calml3	ENSMUSG00000063130	Calml3	protein_coding	13	3802896	3804316	-	A1	Calml3	calmodulin-like 3 [Source:MGI Symbol;Acc:MGI:1917655]	MGI:1917655	70405	Q9D6P8; A0A1Y7VK66	NM_027416;
64	Akr1c14	ENSMUSG00000033715	Akr1c14	protein_coding	13	4049011	4090688	+	A1	Akr1c14	aldo-keto reductase family 1, member C14 [Source:MGI Symbol;Acc:MGI:2145458]	MGI:2145458	105387	Q91WT7; A0A1Y7VNR1	; NM_134072
65	2010001K21Rik	ENSMUSG00000051606	2010001K21Rik	processed_transcript	13	46979908	47011195	+	A5	2010001K21Rik	RIKEN cDNA 2010001K21 gene [Source:MGI Symbol;Acc:MGI:1917079]	MGI:1917079	NA
66	Cxcl14	ENSMUSG00000021508	Cxcl14	protein_coding	13	56288643	56296551	-	B1	Cxcl14	chemokine (C-X-C motif) ligand 14 [Source:MGI Symbol;Acc:MGI:1888514]	MGI:1888514	57266	Q9WUQ5; Q6AXC2	; NM_019568				decreased body length; decreased body weight; decreased circulating cholesterol level; decreased circulating glucose level; decreased circulating insulin level; decreased food intake; decreased kidney weight; decreased litter size; decreased liver triglyceride level; decreased liver weight; decreased macrophage cell number; decreased white adipose tissue amount; impaired glucose tolerance; improv…
67	Rasgrf2	ENSMUSG00000021708	Rasgrf2	protein_coding	13	91880400	92131656	-	C3	Rasgrf2	RAS protein-specific guanine nucleotide-releasing factor 2 [Source:MGI Symbol;Acc:MGI:109137]	MGI:109137	19418	D3Z685; A0A1L1SS23; D3Z6K8	; NM_009027				decreased interleukin-2 secretion; decreased tumor necrosis factor secretion
68	Ankrd34b	ENSMUSG00000045034	Ankrd34b	protein_coding	13	92425896	92441658	+	C3	Ankrd34b	ankyrin repeat domain 34B [Source:MGI Symbol;Acc:MGI:2443245]	MGI:2443245	218440	Q3UUF8; E9Q655	NM_175455;
69	Myh7	ENSMUSG00000053093	Myh7	protein_coding	14	54970684	54994626	-	C3	Myh7	myosin, heavy polypeptide 7, cardiac muscle, beta [Source:MGI Symbol;Acc:MGI:2155600]	MGI:2155600	140781	Q91Z83; Q1WJL6; B2RXX9; B8JJH1; A0A2I3BRL9; A0A2I3BQV3	NM_001361607; NM_080728;
70	Fgf9	ENSMUSG00000021974	Fgf9	protein_coding	14	58070547	58112720	+	C3	Fgf9	fibroblast growth factor 9 [Source:MGI Symbol;Acc:MGI:104723]	MGI:104723	14180	P54130; E9Q2N2; E9Q864	; NM_013518				abnormal body wall morphology; abnormal embryo size; abnormal retinal vasculature morphology; cataract; cleft palate; decreased hematocrit; embryonic lethality prior to tooth bud stage; enlarged heart; increased grip strength; increased mean corpuscular hemoglobin concentration; increased startle reflex; preweaning lethality complete penetrance; abnormal Leydig cell differentiation; abnormal Sert…
71	Scel	ENSMUSG00000022123	Scel	protein_coding	14	103513342	103612797	+	E2.3	Scel	sciellin [Source:MGI Symbol;Acc:MGI:1891228]	MGI:1891228	64929	Q9EQG3; Q14DQ7; Q14DU0	; NM_022886				no abnormal phenotype detected
72	Cela1	ENSMUSG00000023031	Cela1	protein_coding	15	100674421	100687921	-	F1	Cela1	chymotrypsin-like elastase family, member 1 [Source:MGI Symbol;Acc:MGI:95314]	MGI:95314	109901	Q91X79; A0A2R8VHL3; A0A2R8VHA6	; NM_033612
73	Krt4	ENSMUSG00000059668	Krt4	protein_coding	15	101918535	101924735	-	F2	Krt4	keratin 4 [Source:MGI Symbol;Acc:MGI:96701]	MGI:96701	16682	P07744	NM_008475				abnormal corneal epithelium morphology; abnormal dermal layer morphology; abnormal esophageal epithelium morphology; abnormal oral mucosa morphology; abnormal skin pigmentation; abnormal stomach epithelium morphology; abnormal tongue epithelium morphology; abnormal tongue morphology; corneal epithelium hyperplasia; esophageal epithelium hyperplasia; increased corneal epithelium thickness; oral le…
74	Amhr2	ENSMUSG00000023047	Amhr2	protein_coding	15	102445367	102454633	+	F3	Amhr2	anti-Mullerian hormone type 2 receptor [Source:MGI Symbol;Acc:MGI:105062]	MGI:105062	110542	Q8K592; A0A2R8VHE2; A0A2R8W6H9	NM_001356575; NM_144547;				Leydig cell hyperplasia; abnormal Sertoli cell morphology; failure of Mullerian duct regression; male infertility; male pseudohermaphroditism; reduced male fertility; secondary sex reversal; seminiferous tubule degeneration
75	Mx2	ENSMUSG00000023341	Mx2	polymorphic_pseudogene	16	97535308	97560900	+	C4	Mx2	MX dynamin-like GTPase 2 [Source:MGI Symbol;Acc:MGI:97244]	MGI:97244	17858	Q9WVP9	; NM_013606	; NR_003508			absent startle reflex; increased circulating bilirubin level; increased prepulse inhibition
76	Prss27	ENSMUSG00000050762	Prss27	protein_coding	17	24038144	24045954	+	A3.3	Prss27	protease, serine 27 [Source:MGI Symbol;Acc:MGI:2450123]	MGI:2450123	213171	Q8BJR6	NM_175440				decreased circulating alanine transaminase level; decreased circulating aspartate transaminase level; no abnormal phenotype detected
77	Gm9573	ENSMUSG00000090588	Gm9573	protein_coding	17	35617923	35626637	-	B1	Gm9573	predicted gene 9573 [Source:MGI Symbol;Acc:MGI:3779983]	MGI:3779983	672682	F7C950	NM_001244654;
78	Vit	ENSMUSG00000024076	Vit	protein_coding	17	78508064	78627408	+	E3	Vit	vitrin [Source:MGI Symbol;Acc:MGI:1921449]	MGI:1921449	74199	Q8VHI5; A0A3B2WCI9	NM_028813; NM_001197028;				abnormal neural tube morphology; abnormal neuron differentiation; abnormal neuronal stem cell morphology; abnormal spinal cord central canal morphology; abnormal spinal cord ependymal layer morphology; abnormal spinal cord interneuron morphology; decreased motor neuron number; decreased neuronal precursor cell number; decreased spinal cord size
79	Qpct	ENSMUSG00000024084	Qpct	protein_coding	17	79051906	79090378	+	E3	Qpct	glutaminyl-peptide cyclotransferase (glutaminyl cyclase) [Source:MGI Symbol;Acc:MGI:1917786]	MGI:1917786	70536	A0A0R4J0G6; A0A3B2W7G1	NM_027455; NM_001316729;
80	Ifit3	ENSMUSG00000074896	Ifit3	protein_coding	19	34583531	34588731	+	C1	Ifit3	interferon-induced protein with tetratricopeptide repeats 3 [Source:MGI Symbol;Acc:MGI:1101055]	MGI:1101055	15959	Q64345; Q5FW82	NM_010501				preweaning lethality complete penetrance
81	Ifit3b	ENSMUSG00000062488	Ifit3b	protein_coding	19	34607970	34613401	+	C1	Ifit3b	interferon-induced protein with tetratricopeptide repeats 3B [Source:MGI Symbol;Acc:MGI:3698419]	MGI:3698419	667370	E9PV48	NM_001005858
82	Ifit1	ENSMUSG00000034459	Ifit1	protein_coding	19	34640871	34650009	+	C1	Ifit1	interferon-induced protein with tetratricopeptide repeats 1 [Source:MGI Symbol;Acc:MGI:99450]	MGI:99450	15957	Q64282	NM_008331				increased susceptibility to viral infection; increased susceptibility to viral infection induced morbidity/mortality
83	Col17a1	ENSMUSG00000025064	Col17a1	protein_coding	19	47646344	47692094	-	D1	Col17a1	collagen, type XVII, alpha 1 [Source:MGI Symbol;Acc:MGI:88450]	MGI:88450	12821	Q07563	NM_001290825; NM_007732;				abnormal basement membrane morphology; abnormal coat/hair pigmentation; abnormal epidermal layer morphology; abnormal epidermal-dermal junction morphology; abnormal fertility/fecundity; abnormal hair growth; abnormal podocyte morphology; abnormal renal glomerulus basement membrane morphology; abnormal renal glomerulus morphology; abnormal skin condition; abnormal skin morphology; blistering; decr…
84	Pnliprp1	ENSMUSG00000042179	Pnliprp1	protein_coding	19	58728887	58744169	+	D2	Pnliprp1	pancreatic lipase related protein 1 [Source:MGI Symbol;Acc:MGI:97723]	MGI:97723	18946	Q5BKQ4; A0A494B903; A0A494BA59	NM_018874;
85	Tceal7	ENSMUSG00000079428	Tceal7	protein_coding	X	136214779	136226100	+	F1	Tceal7	transcription elongation factor A (SII)-like 7 [Source:MGI Symbol;Acc:MGI:1915746]	MGI:1915746	100040972	A3KGA4; A3KGA3	; NM_001127169

## Sheet: down-regulated(WT vs HIF3A_ins)
ID	WT 1_TMM	WT 2_TMM	WT 3_TMM	WT 4_TMM	WT 5_TMM	WT 6_TMM	HIF3A_ins 1_TMM	HIF3A_ins 2_TMM	HIF3A_ins 3_TMM	HIF3A_ins 4_TMM	HIF3A_ins 5_TMM	HIF3A_ins 6_TMM	p.value	q.value	logFC	FC	ranking	ensembl_gene_id	external_gene_name	gene_biotype	chromosome_name	start_position	end_position	strand	band	mgi_symbol	description	mgi_id	entrezgene_id	uniprot_gn_id	refseq_mrna	refseq_ncrna	mirbase_accession	mirbase_id	phenotype_description
Aox3	639.368	802.301	385.576	365.624	531.038	461.676	148.015	145.924	269.027	180.657	94.771	122.087	1.65195e-09	2.17429e-05	-1.72533	0.30243	2	ENSMUSG00000064294	Aox3	protein_coding	1	58113130	58200698	+	C1.3	Aox3	aldehyde oxidase 3 [Source:MGI Symbol;Acc:MGI:1918974]	MGI:1918974	71724	G3X982; A0A087WQC8	NM_023617
Cdk15	2.92394	0.967794	4.9816	5.02231	5.17581	0.9993	0.980234	0.889781	0	0	0	0	0.00262864	0.197737	-2.92014	0.132114	349	ENSMUSG00000026023	Cdk15	protein_coding	1	59256906	59352993	+	C1.3	Cdk15	cyclin-dependent kinase 15 [Source:MGI Symbol;Acc:MGI:3583944]	MGI:3583944	271697	Q3V3A1; E3W997	NM_001033373; NM_001356389
Gm11575	0	0.967794	0	14.0625	6.21097	0.9993	0	0	0	0	0	0	0.0031099	0.214869	-4.93495	0.0326912	381	ENSMUSG00000081562	Gm11575	processed_pseudogene	1	60522839	60523066	-	C2	Gm11575	predicted gene 11575 [Source:MGI Symbol;Acc:MGI:3649592]	MGI:3649592	NA
Kcnj13	101.363	118.071	93.6541	123.549	136.641	166.883	86.2606	79.1905	74.4628	47.7015	42.3975	36.5002	0.00117792	0.12515	-1.00499	0.498275	247	ENSMUSG00000079436	Kcnj13	protein_coding	1	87386363	87394729	-	C5	Kcnj13	potassium inwardly-rectifying channel, subfamily J, member 13 [Source:MGI Symbol;Acc:MGI:3781032]	MGI:3781032	100040591	P86046; G3UX25	NM_001110227;				abnormal embryo size; abnormal head shape; cleft palate; hemorrhage; preweaning lethality complete penetrance; abnormal lung saccule morphology; abnormal palatal shelf fusion at midline; absent maxillary shelf; absent palatine bone horizontal plate; absent suckling reflex; cleft secondary palate; decreased birth body size; decreased fetal size; neonatal lethality complete penetrance; palatal shel…
Serpinb5	48.7323	1.93559	1.99264	4.01785	0	0	0	0	0	1.01493	0	1.25863	0.00180525	0.160005	-4.32308	0.0499601	297	ENSMUSG00000067006	Serpinb5	protein_coding	1	106861173	106883348	+	E2.1	Serpinb5	serine (or cysteine) peptidase inhibitor, clade B, member 5 [Source:MGI Symbol;Acc:MGI:109579]	MGI:109579	20724	P70124; A0A087WQM9	NM_009257; NM_001360854; NM_001360853;				decreased body length; decreased grip strength; decreased total body fat amount; impaired righting response; increased mean corpuscular volume; abnormal ectoderm development; abnormal endoderm development; abnormal inner cell mass morphology; abnormal visceral endoderm morphology; absent blastocoele; absent inner cell mass proliferation; decreased cell proliferation; decreased inner cell mass pro…
Myog	95.5154	1.93559	0.99632	4.01785	7.24613	7.9944	0.980234	7.11825	0	0	0	5.03452	0.00507973	0.289435	-3.09573	0.116975	462	ENSMUSG00000026459	Myog	protein_coding	1	134289989	134292548	+	E4	Myog	myogenin [Source:MGI Symbol;Acc:MGI:97276]	MGI:97276	17928	P12979	NM_031189				abnormal laryngeal muscle morphology; abnormal lung development; abnormal muscle development; abnormal myogenesis; abnormal reflex; abnormal rib morphology; abnormal sternebra size; abnormal sternum ossification; cyanosis; decreased skeletal muscle fiber density; decreased skeletal muscle mass; edema; fragile skeleton; increased brown adipose tissue amount; kyphosis; muscle hypoplasia; neonatal l…
Pkp1	307.988	10.6457	45.8307	48.2142	34.1603	21.9846	0.980234	11.5672	12.0101	10.1493	17.4578	17.6208	0.000105467	0.0283789	-2.74318	0.149355	97	ENSMUSG00000026413	Pkp1	protein_coding	1	135871395	135919207	-	E4	Pkp1	plakophilin 1 [Source:MGI Symbol;Acc:MGI:1328359]	MGI:1328359	18772	P97350; A0A087WS37	NM_001313701; NM_019645;				abnormal cell adhesion; abnormal corneocyte morphology; abnormal epidermis stratum corneum morphology; abnormal epidermis stratum granulosum morphology; abnormal epidermis suprabasal layer morphology; abnormal keratinocyte morphology; abnormal keratinocyte physiology; absent vibrissae; decreased birth weight; decreased keratinocyte proliferation; decreased skin tensile strength; decreased subcuta…
Platr22	35.0873	45.4863	14.9448	17.0759	22.7735	16.9881	10.7826	6.22847	8.80743	12.1791	1.24699	17.6208	0.00354868	0.229436	-1.4155	0.374879	407	ENSMUSG00000097448	Platr22	lincRNA	1	136696211	136726142	+	E4	Platr22	pluripotency associated transcript 22 [Source:MGI Symbol;Acc:MGI:4439804]	MGI:4439804	NA			NR_037986
Crb1	38.9859	33.8728	3.98528	3.01339	5.17581	14.9895	9.80234	0.889781	4.80405	2.02985	1.24699	3.77589	0.00360077	0.231576	-2.10305	0.232766	409	ENSMUSG00000063681	Crb1	protein_coding	1	139197056	139377100	-	E4	Crb1	crumbs family member 1, photoreceptor morphogenesis associated [Source:MGI Symbol;Acc:MGI:2136343]	MGI:2136343	170788	Q8VHS2; A0A0G2JDY0; A0A0G2JEU4	NM_133239;				abnormal Muller cell morphology; abnormal ocular fundus morphology; abnormal photoreceptor inner segment morphology; abnormal retina morphology; abnormal retina outer limiting membrane morphology; abnormal retinal photoreceptor morphology; abnormal retinal pigment epithelium morphology; abnormal retinal pigmentation; abnormal retinal vasculature morphology; decreased retinal photoreceptor cell nu…
Fmo1	1834.29	2350.77	371.627	401.785	263.966	327.77	539.128	444.001	498.821	246.627	202.012	278.157	0.00504145	0.289131	-1.32851	0.39818	459	ENSMUSG00000040181	Fmo1	protein_coding	1	162829561	162866610	-	H2.1	Fmo1	flavin containing monooxygenase 1 [Source:MGI Symbol;Acc:MGI:1310002]	MGI:1310002	14261	P50285; Q8C9C1; Q3UNX7; A0A0A6YVP9; D3Z0T2	NM_010231; NM_001330291; ; NM_001330318
Cd247	10.7211	14.5169	14.9448	632.811	52.7932	11.9916	16.664	13.3467	4.80405	8.11941	33.6686	66.7073	0.00890519	0.391352	-2.36523	0.194086	599	ENSMUSG00000005763	Cd247	protein_coding	1	165788681	165877277	+	H2.3	Cd247	CD247 antigen [Source:MGI Symbol;Acc:MGI:88334]	MGI:88334	12503	P24161; A2MZG6; Q3UU54; J3QMU3	NM_001113392; NM_001113391; NM_031162; ; NM_001113393	NR_103716			abnormal CD4-positive alpha-beta T cell physiology; abnormal CNS synaptic transmission; abnormal NK T cell morphology; abnormal NK cell morphology; abnormal NK cell physiology; abnormal T cell differentiation; abnormal T cell morphology; abnormal T cell physiology; abnormal T cell proliferation; abnormal T-helper 1 cell differentiation; abnormal T-helper 1 cell morphology; abnormal T-helper 1 phy…
Ifi203	75.0478	204.204	78.7093	99.4417	65.2152	63.9552	80.3791	31.1423	16.0135	50.7463	11.2229	36.5002	0.00233799	0.187068	-1.37209	0.386331	329	ENSMUSG00000039997	Ifi203	protein_coding	1	173920407	173942672	-	H3	Ifi203	interferon activated gene 203 [Source:MGI Symbol;Acc:MGI:96428]	MGI:96428	15950; 102641031	E9PUG6; A0A0R4J0H6; E9QAN9	NM_001302651; NM_001302650; ; NM_001302649
Pdcd5-ps	12.6704	42.5829	36.8638	54.2409	39.3361	69.951	7.84187	23.1343	9.60811	22.3284	19.9518	13.8449	0.00132695	0.132817	-1.3989	0.379217	263	ENSMUSG00000102824	Pdcd5-ps	processed_pseudogene	1	189277443	189277823	-	H6	Pdcd5-ps	programmed cell death 5, pseudogene [Source:MGI Symbol;Acc:MGI:3782009]	MGI:3782009	NA
Gm32200	96.49	90.0048	26.9006	10.0446	15.5274	6.9951	17.6442	8.00803	4.80405	10.1493	2.49397	20.1381	0.00303265	0.214331	-1.95428	0.258049	372	ENSMUSG00000103114	Gm32200	lincRNA	1	191436340	191465048	-	H6	Gm32200	predicted gene, 32200 [Source:MGI Symbol;Acc:MGI:5591359]	MGI:5591359	NA			NR_151615
Il2ra	7.79717	2.90338	17.9338	384.709	25.879	6.9951	13.7233	6.22847	0.800676	4.05971	3.74096	8.8104	0.000280007	0.0508339	-3.55656	0.0849901	145	ENSMUSG00000026770	Il2ra	protein_coding	2	11642807	11693193	+	A1	Il2ra	interleukin 2 receptor, alpha chain [Source:MGI Symbol;Acc:MGI:96549]	MGI:96549	16184	P01590; Q544I2; Q3THW2	NM_008367;				abnormal behavior; abnormal colon morphology; abnormal duodenum morphology; abnormal eye anterior chamber depth; abnormal spleen morphology; abnormal vertebrae morphology; decreased circulating HDL cholesterol level; decreased circulating cholesterol level; decreased circulating glucose level; decreased circulating serum albumin level; decreased heart weight; enlarged lymph nodes; hypoactivity; i…
E030013I19Rik	39.9605	53.2287	4.9816	7.03123	6.21097	1.9986	9.80234	2.66934	8.80743	1.01493	2.49397	1.25863	0.00780469	0.368587	-2.06569	0.238872	557	ENSMUSG00000086843	E030013I19Rik	antisense	2	12300946	12312315	+	A1	E030013I19Rik	RIKEN cDNA E030013I19 gene [Source:MGI Symbol;Acc:MGI:2443735]	MGI:2443735	NA			NR_040353
Gm38273	2.92394	3.87117	5.97792	0	0	4.9965	0	0	0.800676	0	0	0	0.00636209	0.328384	-3.43961	0.0921668	510	ENSMUSG00000103050	Gm38273	TEC	2	14735546	14737927	-	A2	Gm38273	predicted gene, 38273 [Source:MGI Symbol;Acc:MGI:5611501]	MGI:5611501	NA
Entpd8	130.603	166.461	66.7534	31.1383	67.2855	45.9678	57.8338	60.5051	27.223	20.2985	31.1747	37.7589	0.0095273	0.400634	-1.11046	0.463147	626	ENSMUSG00000036813	Entpd8	protein_coding	2	25080304	25085716	+	A3	Entpd8	ectonucleoside triphosphate diphosphohydrolase 8 [Source:MGI Symbol;Acc:MGI:1919340]	MGI:1919340	72090	Q8K0L2; A0A0A6YY80	NM_028093				abnormal heart morphology; enlarged heart
Ass1	603.306	1005.54	3226.08	2396.65	3978.13	3037.87	342.102	807.032	1005.65	947.941	748.192	745.108	6.60419e-06	0.00496711	-1.63195	0.322652	35	ENSMUSG00000076441	Ass1	protein_coding	2	31470207	31520672	+	B	Ass1	argininosuccinate synthetase 1 [Source:MGI Symbol;Acc:MGI:88090]	MGI:88090	11898	P16460; Q3UJ34	NM_007494;				abnormal Bergmann glial cell morphology; abnormal cerebellar granule cell migration; abnormal circulating amino acid level; abnormal enzyme/coenzyme activity; abnormal gait; abnormal hair follicle development; abnormal hair follicle morphology; abnormal hair shaft morphology; alopecia; circling; decreased body length; decreased body size; decreased brain weight; decreased circulating arginine lev…
Cybrd1	971.723	808.108	526.057	350.557	359.201	380.733	338.181	255.367	302.655	307.523	199.518	200.122	0.000149597	0.0357998	-1.08153	0.472526	110	ENSMUSG00000027015	Cybrd1	protein_coding	2	71117923	71142926	+	C2	Cybrd1	cytochrome b reductase 1 [Source:MGI Symbol;Acc:MGI:2654575]	MGI:2654575	73649	Q925G2	NM_028593				decreased heart weight; increased circulating HDL cholesterol level; decreased liver iron level; increased liver weight
Calcrl	11611	13950.7	1670.83	3425.22	2779.41	4236.03	1683.06	2115.01	5152.35	1258.51	1649.76	3420.95	0.00307042	0.214869	-1.30183	0.405611	375	ENSMUSG00000059588	Calcrl	protein_coding	2	84330626	84425411	-	D	Calcrl	calcitonin receptor-like [Source:MGI Symbol;Acc:MGI:1926944]	MGI:1926944	54598	Q9R1W5; A2AR99	NM_018782;				abnormal fetal cardiomyocyte proliferation; abnormal lymph organ development; abnormal myocardium compact layer morphology; abnormal myocardium layer morphology; abnormal placenta labyrinth morphology; abnormal skin condition; abnormal uterine spiral artery remodeling; abnormal vascular smooth muscle morphology; decreased uterine NK cell number; disorganized myocardium; edema; hydrops fetalis; in…
Fads2b	96.49	72.5845	7.97056	12.0535	18.6329	19.986	4.90117	14.2365	13.6115	7.10448	12.4699	10.069	0.00162696	0.151696	-1.85383	0.276657	282	ENSMUSG00000075217	Fads2b	protein_coding	2	85483594	85519024	-	D	Fads2b	fatty acid desaturase 2B [Source:MGI Symbol;Acc:MGI:2687041]	MGI:2687041	228151	Q0VAX3	NM_001081664
Lrrc4c	30.214	45.4863	30.8859	19.0848	22.7735	14.9895	13.7233	8.00803	12.0101	21.3135	6.23493	15.1035	0.00980564	0.407135	-1.09022	0.469689	634	ENSMUSG00000050587	Lrrc4c	protein_coding	2	96318169	97631666	+	E1	Lrrc4c	leucine rich repeat containing 4C [Source:MGI Symbol;Acc:MGI:2442636]	MGI:2442636	241568	Q8C031	NM_001363047; NM_001363048; NM_001289743; NM_001289742; NM_001363049; NM_178725; NM_001289744;				increased circulating interleukin-6 level
Pamr1	926.889	1270.71	578.862	459.039	1025.84	979.314	281.327	357.692	276.233	674.926	619.752	365.002	0.000322041	0.0539963	-1.02588	0.491109	157	ENSMUSG00000027188	Pamr1	protein_coding	2	102550012	102643041	+	E2	Pamr1	peptidase domain containing associated with muscle regeneration 1 [Source:MGI Symbol;Acc:MGI:2445082]	MGI:2445082	210622	Q8BU25	NM_173749;
Ckmt1	384.011	180.01	303.878	171.763	272.247	166.883	85.2803	188.634	111.294	188.776	59.8554	101.949	0.00245184	0.18983	-1.00392	0.498645	340	ENSMUSG00000000308	Ckmt1	protein_coding	2	121357714	121363737	+	E5	Ckmt1	creatine kinase, mitochondrial 1, ubiquitous [Source:MGI Symbol;Acc:MGI:99441]	MGI:99441	12716	P30275; Q545N7; B0R0F0; B0R0E8; D6RG68; D6RET9; B0R0E9; A2ARP5	NM_001355069; NM_009897				abnormal hearing physiology; abnormal prepulse inhibition; abnormal spatial learning; decreased exploration in new environment; decreased grooming behavior; decreased startle reflex; decreased vertical activity; increased defecation amount
Prom2	118.907	69.6811	148.452	110.491	152.169	146.897	24.5058	38.2606	56.0473	21.3135	34.9156	17.6208	3.07382e-08	0.000195624	-1.93885	0.260824	4	ENSMUSG00000027376	Prom2	protein_coding	2	127526473	127541467	-	F1	Prom2	prominin 2 [Source:MGI Symbol;Acc:MGI:2138997]	MGI:2138997	192212	Q3UUY6	NM_138750; NM_178047;				abnormal nail morphology; abnormal retina morphology; decreased circulating insulin level; decreased grip strength; decreased mean corpuscular volume; hyperactivity; increased erythrocyte cell number; increased hemoglobin content; anemia; decreased erythrocyte cell number; decreased hematocrit; decreased mean corpuscular hemoglobin
Tgm3	328.456	6.77456	2.98896	0	0	0.9993	2.9407	0.889781	2.40203	0	3.74096	1.25863	0.000714848	0.0922434	-4.83281	0.0350897	204	ENSMUSG00000027401	Tgm3	protein_coding	2	130012349	130050399	+	F1	Tgm3	transglutaminase 3, E polypeptide [Source:MGI Symbol;Acc:MGI:98732]	MGI:98732	21818	Q08189	NM_009374				abnormal kidney morphology; increased mature B cell number; abnormal hair cortex keratinization; abnormal hair cuticle; abnormal hair shaft morphology; abnormal hair texture; abnormal skin physiology; abnormal vibrissa morphology; abnormal zigzag hair morphology; brittle hair; curly vibrissae; decreased zigzag hair amount; delayed skin barrier formation; impaired skin barrier function; increased …
Pax1	1.94929	4.83897	5.97792	337.499	16.5626	1.9986	2.9407	2.66934	0	4.05971	2.49397	13.8449	0.000851345	0.101867	-3.81157	0.0712203	220	ENSMUSG00000037034	Pax1	protein_coding	2	147361925	147393295	+	G2	Pax1	paired box 1 [Source:MGI Symbol;Acc:MGI:97485]	MGI:97485	18503	P09084; A2ALK0	NM_008780				abnormal bone structure; abnormal caudal vertebrae morphology; abnormal cervical atlas morphology; abnormal cervical axis morphology; abnormal cervical vertebrae morphology; abnormal costovertebral joint morphology; abnormal craniofacial bone morphology; abnormal deltoid tuberosity morphology; abnormal humerus morphology; abnormal intervertebral disk development; abnormal intervertebral disk morp…
Hck	803.109	814.882	158.415	166.741	199.786	184.87	163.699	152.153	219.385	90.3284	162.108	168.656	0.00230917	0.186462	-1.28257	0.411062	326	ENSMUSG00000003283	Hck	protein_coding	2	153108468	153151441	+	H1	Hck	hemopoietic cell kinase [Source:MGI Symbol;Acc:MGI:96052]	MGI:96052	15162	F6UND7	NM_010407; NM_001172117				abnormal alveolar macrophage morphology; abnormal enzyme/coenzyme activity; abnormal immune system physiology; abnormal inflammatory response; abnormal macrophage physiology; abnormal neutrophil physiology; abnormal pulmonary alveolus morphology; abnormal respiratory epithelium morphology; atelectasis; decreased lung elastance; emphysema; impaired macrophage phagocytosis; increased circulating tu…
Sla2	9.74647	2.90338	11.9558	307.365	19.6681	6.9951	0.980234	5.33869	8.00676	4.05971	1.24699	35.2416	0.00635128	0.328384	-2.70384	0.153484	508	ENSMUSG00000027636	Sla2	protein_coding	2	156872457	156887192	-	H1	Sla2	Src-like-adaptor 2 [Source:MGI Symbol;Acc:MGI:1925049]	MGI:1925049	77799	Q8R4L0	NM_029983; NM_001356495
E130018N17Rik	4.87323	4.83897	3.98528	3.01339	2.07032	2.9979	1.96047	0.889781	0	0	0	0	0.00190156	0.166301	-2.59183	0.165875	301	ENSMUSG00000087648	E130018N17Rik	lincRNA	2	168152603	168154513	-	H3	E130018N17Rik	RIKEN cDNA E130018N17 gene [Source:MGI Symbol;Acc:MGI:1924267]	MGI:1924267	NA			NR_040327
Car3	555.549	1.93559	72.7314	94.4194	14.4923	76.9461	9.80234	76.5212	8.80743	20.2985	13.7169	6.29315	0.00236532	0.187346	-2.57985	0.167259	332	ENSMUSG00000027559	Car3	protein_coding	3	14863512	14872523	+	A1	Car3	carbonic anhydrase 3 [Source:MGI Symbol;Acc:MGI:88270]	MGI:88270	12350	P16015	NM_007606				abnormal muscle contractility
Tnfsf10	1184.2	960.051	354.69	324.441	356.096	239.832	355.825	290.958	178.551	118.746	169.59	178.725	0.000252028	0.0487608	-1.40261	0.378244	136	ENSMUSG00000039304	Tnfsf10	protein_coding	3	27317028	27342427	+	A3	Tnfsf10	tumor necrosis factor (ligand) superfamily, member 10 [Source:MGI Symbol;Acc:MGI:107414]	MGI:107414	22035	P50592; Q3U5H0; G3UY25	NM_009425;				enlarged heart; abnormal negative T cell selection; decreased susceptibility to bacterial infection; decreased susceptibility to bacterial infection induced morbidity/mortality; decreased vertical activity; impaired natural killer cell mediated cytotoxicity; increased IgG1 level; increased IgG2a level; increased incidence of induced tumors; increased incidence of tumors by chemical induction; inc…
Sptssb	35.0873	28.066	18.9301	38.1696	18.6329	14.9895	9.80234	14.2365	13.6115	4.05971	9.97589	12.5863	0.00292777	0.210004	-1.24437	0.422093	366	ENSMUSG00000043461	Sptssb	protein_coding	3	69819542	69859940	-	E2	Sptssb	serine palmitoyltransferase, small subunit B [Source:MGI Symbol;Acc:MGI:1913433]	MGI:1913433	66183	Q925E8	NM_001286959; NM_133675; NM_001164210				abnormal coat appearance; decreased fasted circulating glucose level; decreased urine creatinine level; increased fasted circulating glucose level; abnormal cerebellum white matter morphology; abnormal endoplasmic reticulum stress; abnormal lipid homeostasis; abnormal ocular fundus morphology; abnormal retinal inner plexiform layer morphology; abnormal retinal outer plexiform layer morphology; at…
4921511C10Rik	0.974647	1.93559	2.98896	1.00446	0	7.9944	0	0	0	0	0	0	0.00308934	0.214869	-4.38413	0.0478901	378	ENSMUSG00000104585	4921511C10Rik	antisense	3	79212919	79253913	+	E3	4921511C10Rik	RIKEN cDNA 4921511C10 gene [Source:MGI Symbol;Acc:MGI:1918174]	MGI:1918174	NA			NR_045502
Gask1b	1669.57	1895.91	541.002	544.418	378.869	404.716	479.334	312.313	445.176	333.911	248.15	531.141	0.00122728	0.127695	-1.20928	0.432485	253	ENSMUSG00000027955	Gask1b	protein_coding	3	79884533	79946280	+	E3	Gask1b	golgi associated kinase 1B [Source:MGI Symbol;Acc:MGI:1915909]	MGI:1915909	68659	Q3UPI1; D3YXF7	NM_133187
Sh2d2a	14.6197	10.6457	10.9595	203.906	25.879	4.9965	8.8221	3.55912	6.40541	4.05971	6.23493	23.914	0.00310412	0.214869	-2.35277	0.195769	380	ENSMUSG00000028071	Sh2d2a	protein_coding	3	87846755	87855722	+	F1	Sh2d2a	SH2 domain containing 2A [Source:MGI Symbol;Acc:MGI:1351596]	MGI:1351596	27371	Q9QXK9; Q5D0E4	NM_021309; NM_001025571;				decreased T cell proliferation; decreased interferon-gamma secretion; decreased interleukin-2 secretion; increased interleukin-4 secretion
Sprr2a3	26.3155	0	0	4.01785	0	0	0	0	0	0	0	0	0.006934	0.345522	-5.37485	0.0240995	528	ENSMUSG00000074445	Sprr2a3	protein_coding	3	92285417	92291405	+	F1	Sprr2a3	small proline-rich protein 2A3 [Source:MGI Symbol;Acc:MGI:3845028]	MGI:3845028	100042514	Q4KL71; Q9CQK8	NM_001309382
Sprr3	196.879	0	0	0	0	0	0	0	0	0	0	1.25863	0.00206095	0.175574	-6.71613	0.00951141	309	ENSMUSG00000045539	Sprr3	protein_coding	3	92456502	92458720	-	F1	Sprr3	small proline-rich protein 3 [Source:MGI Symbol;Acc:MGI:1330237]	MGI:1330237	20766	O09116	NM_001204427; NM_011478				abnormal bone structure; no abnormal phenotype detected
Sprr1a	210.524	33.8728	96.643	56.2499	106.622	59.958	15.6837	22.2445	23.2196	23.3433	37.4096	36.5002	2.13383e-05	0.0100305	-1.83533	0.280228	56	ENSMUSG00000050359	Sprr1a	protein_coding	3	92483952	92485895	-	F1	Sprr1a	small proline-rich protein 1A [Source:MGI Symbol;Acc:MGI:106660]	MGI:106660	20753	Q62266	NM_009264				hyperactivity
Ivl	67.2506	52.2609	47.8234	38.1696	76.6019	11.9916	37.2489	19.5752	28.0236	5.07463	6.23493	22.6553	0.00909491	0.39494	-1.29411	0.407787	606	ENSMUSG00000049128	Ivl	protein_coding	3	92570902	92573735	-	F1	Ivl	involucrin [Source:MGI Symbol;Acc:MGI:96626]	MGI:96626	16447	G3X9D9	NM_008412				abnormal heart morphology; decreased circulating insulin level; enlarged heart; male infertility; decreased vertical activity; no abnormal phenotype detected
Ampd1	18.5183	1.93559	12.9522	62.2766	20.7032	35.9748	4.90117	4.44891	4.80405	10.1493	14.9638	8.8104	0.00653059	0.334458	-1.66862	0.314554	514	ENSMUSG00000070385	Ampd1	protein_coding	3	103074014	103099720	+	F2.2	Ampd1	adenosine monophosphate deaminase 1 [Source:MGI Symbol;Acc:MGI:88015]	MGI:88015	229665	Q3V1D3; A0A0G2JFD4; H3BLC7	NM_001033303;				decreased neutrophil cell number; enlarged lymph nodes; increased mean platelet volume; preweaning lethality incomplete penetrance; abnormal ammonia homeostasis; abnormal nucleotide metabolism
Clca3b	352.822	1.93559	2.98896	7.03123	1.03516	1.9986	0	5.33869	0.800676	1.01493	0	0	0.000109751	0.0286047	-5.49435	0.0221838	101	ENSMUSG00000037033	Clca3b	protein_coding	3	144822623	144849357	-	H2	Clca3b	chloride channel accessory 3B [Source:MGI Symbol;Acc:MGI:2181989]	MGI:2181989	229927	E9PUL3	NM_139148
Lrriq3	31.1887	25.1626	7.97056	4.01785	11.3868	14.9895	4.90117	7.11825	5.60473	3.04478	3.74096	6.29315	0.0035108	0.228193	-1.59684	0.3306	405	ENSMUSG00000028182	Lrriq3	protein_coding	3	155093434	155194280	+	H4	Lrriq3	leucine-rich repeats and IQ motif containing 3 [Source:MGI Symbol;Acc:MGI:1921685]	MGI:1921685	74435	Q14DL3	NM_028938
Gm43307	0.974647	7.74235	1.99264	1.00446	3.10548	0	0	0	0	0	0	0	0.00302088	0.214331	-4.37892	0.0480633	370	ENSMUSG00000105990	Gm43307	TEC	3	159875846	159878216	+	H4	Gm43307	predicted gene 43307 [Source:MGI Symbol;Acc:MGI:5663444]	MGI:5663444	NA
Slc46a2	5.84788	1.93559	0.99632	194.866	7.24613	2.9979	0	0.889781	0.800676	0	1.24699	3.77589	9.81303e-05	0.0271914	-4.9029	0.0334256	95	ENSMUSG00000028386	Slc46a2	protein_coding	4	59905126	59915056	-	B3	Slc46a2	solute carrier family 46, member 2 [Source:MGI Symbol;Acc:MGI:1353616]	MGI:1353616	30936	Q8CA03	NM_021053				thymus hypoplasia
Gm49890	5.84788	8.71014	30.8859	13.058	44.5119	8.9937	3.92093	8.00803	6.40541	11.1642	3.74096	2.51726	0.00589087	0.317119	-1.60564	0.328589	489	ENSMUSG00000117123	Gm49890	lincRNA	4	88909855	88938521	-	C4	Gm49890	predicted gene, 49890 [Source:MGI Symbol;Acc:MGI:6270578]	MGI:6270578	NA
Slc5a9	26.3155	0.967794	2.98896	17.0759	0	0	0	0	0	1.01493	0	1.25863	0.00183186	0.161277	-4.07128	0.0594869	299	ENSMUSG00000028544	Slc5a9	protein_coding	4	111875375	111902918	-	D1	Slc5a9	solute carrier family 5 (sodium/glucose cotransporter), member 9 [Source:MGI Symbol;Acc:MGI:2140201]	MGI:2140201	230612	Q8VDT1; I7HPX2	NM_145551;
Ptch2	295.318	146.137	80.7019	43.1919	52.7932	64.9545	52.9326	59.6153	40.0338	45.6717	54.8674	55.3797	0.00732427	0.356384	-1.14657	0.451697	541	ENSMUSG00000028681	Ptch2	protein_coding	4	117096075	117116101	+	D1	Ptch2	patched 2 [Source:MGI Symbol;Acc:MGI:1095405]	MGI:1095405	19207	O35595; D6RG83	NM_008958; NM_001312903;				enlarged urinary bladder; increased fasted circulating glucose level; abnormal bone marrow cell number; abnormal erythrocyte morphology; alopecia; anemia; decreased hematocrit; decreased hemoglobin content; dermal hyperplasia; enlarged spleen; epidermal hyperplasia; extramedullary hematopoiesis; increased neutrophil cell number; no abnormal phenotype detected; skin lesions; spontaneous skin ulcer…
Olfr1342	38.9859	32.905	1.99264	1.00446	0	0	0.980234	0	0	0	0	1.25863	0.000600062	0.0814228	-4.72909	0.0377054	194	ENSMUSG00000043383	Olfr1342	protein_coding	4	118687486	118692756	-	D2.1	Olfr1342	olfactory receptor 1342 [Source:MGI Symbol;Acc:MGI:3031176]	MGI:3031176	258708	Q8VFY3	NM_146713
Guca2a	7.79717	7.74235	5.97792	11.0491	7.24613	14.9895	3.92093	0.889781	3.2027	5.07463	1.24699	2.51726	0.00303698	0.214331	-1.64507	0.319731	373	ENSMUSG00000023247	Guca2a	protein_coding	4	119637704	119639471	+	D2.1	Guca2a	guanylate cyclase activator 2a (guanylin) [Source:MGI Symbol;Acc:MGI:102738]	MGI:102738	14915	P33680	NM_008190				abnormal enterocyte proliferation; abnormal large intestine crypts of Lieberkuhn morphology
Lck	26.3155	19.3559	66.7534	2310.26	145.958	31.9776	43.1303	49.8277	33.6284	75.1046	59.8554	240.398	0.00861648	0.389828	-2.37312	0.193027	578	ENSMUSG00000000409	Lck	protein_coding	4	129548344	129573641	-	D2.2	Lck	lymphocyte protein tyrosine kinase [Source:MGI Symbol;Acc:MGI:96756]	MGI:96756	16818	P06240; E9Q696; B2KG65	NM_010693; NM_001162433; ; NM_001162432				abnormal CD4-positive T cell differentiation; abnormal CD4-positive alpha beta T cell morphology; abnormal CD8-positive alpha beta T cell morphology; abnormal CD8-positive alpha-beta T cell differentiation; abnormal T cell differentiation; abnormal T cell morphology; abnormal T cell subpopulation ratio; abnormal alpha-beta intraepithelial T cell morphology; abnormal double-negative T cell morphol…
Padi1	121.831	5.80676	1.99264	4.01785	2.07032	0	2.9407	4.44891	2.40203	0	0	6.29315	0.00851172	0.389828	-3.02113	0.123183	573	ENSMUSG00000025329	Padi1	protein_coding	4	140812983	140845778	-	D3	Padi1	peptidyl arginine deiminase, type I [Source:MGI Symbol;Acc:MGI:1338893]	MGI:1338893	18599	Q9Z185; Q544I4	NM_011059
Tnfrsf8	6.82253	0.967794	7.97056	140.625	12.4219	4.9965	3.92093	2.66934	6.40541	4.05971	6.23493	7.55177	0.00423495	0.259932	-2.47304	0.180111	428	ENSMUSG00000028602	Tnfrsf8	protein_coding	4	145267137	145315164	-	E1	Tnfrsf8	tumor necrosis factor receptor superfamily, member 8 [Source:MGI Symbol;Acc:MGI:99908]	MGI:99908	21941	Q60846; D6RHK4	NM_009401;				decreased susceptibility to graft versus host disease; enlarged thymus; increased thymocyte number
Sema3a	2073.07	2752.41	964.438	550.445	557.952	634.555	848.882	532.089	540.456	617.075	425.222	488.348	0.00170892	0.1562	-1.12544	0.458363	288	ENSMUSG00000028883	Sema3a	protein_coding	5	13125414	13602565	+	A1	Sema3a	sema domain, immunoglobulin domain (Ig), short basic domain, secreted, (semaphorin) 3A [Source:MGI Symbol;Acc:MGI:107558]	MGI:107558	20346	O08665; D3Z2A7; D3Z4Q3; E9Q668	NM_001243072; NM_001243073; NM_009152				abnormal T cell physiology; abnormal axon fasciculation; abnormal cerebral cortex morphology; abnormal cerebral cortex pyramidal cell morphology; abnormal dendritic cell physiology; abnormal dorsal root ganglion morphology; abnormal enteric nervous system morphology; abnormal neuron differentiation; abnormal olfactory bulb morphology; abnormal ophthalmic nerve morphology; abnormal paravertebral g…
Gm43719	241.712	339.696	64.7608	36.1606	30.0197	38.9727	56.8535	41.8197	31.2264	31.4627	22.4458	33.983	0.00125926	0.129994	-1.78174	0.290832	255	ENSMUSG00000105366	Gm43719	TEC	5	13604035	13606233	+	A1	Gm43719	predicted gene 43719 [Source:MGI Symbol;Acc:MGI:5663856]	MGI:5663856	NA
Spon2	1641.31	1201.03	336.756	258.147	201.856	111.922	380.331	231.343	198.568	307.523	133.428	271.864	0.00865204	0.389828	-1.29986	0.406167	582	ENSMUSG00000037379	Spon2	protein_coding	5	33198184	33218455	-	B1	Spon2	spondin 2, extracellular matrix protein [Source:MGI Symbol;Acc:MGI:1923724]	MGI:1923724	100689	Q8BMS2; A0A0J9YUZ7	NM_133903				abnormal interleukin level; abnormal tumor necrosis factor level; altered susceptibility to infection
Sod3	804.084	574.869	244.098	235.044	283.634	119.916	176.442	152.153	196.166	183.702	127.193	119.57	0.000740532	0.0932716	-1.24177	0.422854	209	ENSMUSG00000072941	Sod3	protein_coding	5	52363791	52371418	+	C1	Sod3	superoxide dismutase 3, extracellular [Source:MGI Symbol;Acc:MGI:103181]	MGI:103181	20657	O09164; Q542X9	NM_011435				arthritis; increased sensitivity to induced morbidity/mortality; increased susceptibility to induced arthritis; increased susceptibility to injury; increased tumor necrosis factor secretion; no abnormal phenotype detected
Cckar	1075.04	1096.51	336.756	425.892	333.322	419.706	342.102	288.289	417.152	137.015	231.94	308.364	0.00132424	0.132817	-1.0952	0.468072	262	ENSMUSG00000029193	Cckar	protein_coding	5	53697776	53707705	-	C1	Cckar	cholecystokinin A receptor [Source:MGI Symbol;Acc:MGI:99478]	MGI:99478	12425	O08786; Q3TPL0	NM_001347354; NM_009827;				enlarged urinary bladder; abnormal bile composition; abnormal bile salt homeostasis; abnormal body temperature homeostasis; abnormal cholesterol homeostasis; abnormal food intake; abnormal forebrain morphology; abnormal neuronal migration; abnormal olfactory sensory neuron morphology; abnormal pancreas secretion; abnormal postnatal subventricular zone morphology; abnormal rostral migratory stream…
Phox2b	19.4929	0	4.9816	6.02677	8.28129	0	0	0.889781	0	2.02985	0	2.51726	0.00907275	0.394762	-2.72486	0.151264	605	ENSMUSG00000012520	Phox2b	protein_coding	5	67094399	67099301	-	C3.1	Phox2b	paired-like homeobox 2b [Source:MGI Symbol;Acc:MGI:1100882]	MGI:1100882	18935	O35690; Q8C741	NM_008888;				abnormal area postrema morphology; abnormal autonomic nervous system morphology; abnormal cardiovascular system morphology; abnormal carotid body morphology; abnormal cranial ganglia morphology; abnormal cranial nerve morphology; abnormal enteric ganglia morphology; abnormal enteric nervous system morphology; abnormal geniculate ganglion morphology; abnormal glossopharyngeal ganglion morphology; …
Tmprss11g	62.3774	0	0	0	0	0	0	0	0	0	0	0	0.00426517	0.260015	-6.39609	0.0118736	431	ENSMUSG00000079451	Tmprss11g	protein_coding	5	86485876	86518600	-	E1	Tmprss11g	transmembrane protease, serine 11g [Source:MGI Symbol;Acc:MGI:2444058]	MGI:2444058	320454	Q8BZ10; D3YZU3	NM_177162;
Tmprss11b	91.6168	0	0.99632	0	0	0	0	0	0	0	0	0	0.00101738	0.113964	-6.9605	0.00802938	235	ENSMUSG00000035861	Tmprss11b	protein_coding	5	86657631	86676362	-	E1	Tmprss11b	transmembrane protease, serine 11B [Source:MGI Symbol;Acc:MGI:2442893]	MGI:2442893	319875	Q14C59	NM_177024				increased heart rate; shortened RR interval
Csn2	0.974647	0	0	51.2276	1.03516	0	0.980234	0	0	0	0	1.25863	0.00858232	0.389828	-4.22904	0.0533253	576	ENSMUSG00000063157	Csn2	protein_coding	5	87692624	87699630	-	E1	Csn2	casein beta [Source:MGI Symbol;Acc:MGI:88541]	MGI:88541	12991	P10598; Q8BGL0; A0A0G2JF04; A0A0G2JE86	NM_009972; ; NM_001286020; NM_001286021; NM_001286024; NM_001286023; NM_001286022				abnormal milk composition; maternal effect
Abcg3	34.1126	38.7117	11.9558	91.406	31.0548	12.9909	12.743	9.78759	6.40541	16.2388	13.7169	27.6898	0.00910685	0.39494	-1.3553	0.390853	607	ENSMUSG00000029299	Abcg3	protein_coding	5	104935057	104982718	-	E5	Abcg3	ATP binding cassette subfamily G member 3 [Source:MGI Symbol;Acc:MGI:1351624]	MGI:1351624	27405	Q99P81; D3Z0Z4	NM_030239;
Gbp4	227.093	252.594	80.7019	227.008	112.833	75.9468	84.3001	121.01	76.8649	44.6568	32.4217	83.0695	0.00360682	0.231576	-1.13807	0.454366	410	ENSMUSG00000079363	Gbp4	protein_coding	5	105115767	105139586	-	E5	Gbp4	guanylate binding protein 4 [Source:MGI Symbol;Acc:MGI:97072]	MGI:97072	17472	A4UUI3; A4UUI4; A0A0G2JDT5; A0A0G2JGT4; A0A0G2JEJ5	NM_001359081; NM_001359080; NM_001359082; NM_008620; NM_001256005; NM_001359079
Gm35315	9.74647	7.74235	1.99264	7.03123	1.03516	3.9972	2.9407	0	0	0	0	2.51726	0.00506949	0.289435	-2.44929	0.183101	460	ENSMUSG00000109771	Gm35315	protein_coding	5	110076136	110094420	-	F	Gm35315	predicted gene, 35315 [Source:MGI Symbol;Acc:MGI:5594474]	MGI:5594474	102638847	A0A1B0GSM0; A0A1B0GRI2
Oasl2	540.929	961.987	325.797	284.263	246.368	235.835	455.809	180.626	121.703	150.209	96.018	186.277	0.00486484	0.28346	-1.1233	0.459043	451	ENSMUSG00000029561	Oasl2	protein_coding	5	114896936	114912234	+	F	Oasl2	2'-5' oligoadenylate synthetase-like 2 [Source:MGI Symbol;Acc:MGI:1344390]	MGI:1344390	23962	Q9Z2F2; D3Z324; D3Z352; F6VMV6	NM_011854; ; NM_001359181				decreased circulating glucose level
Nos1	35.0873	22.2593	9.9632	5.02231	3.10548	5.9958	6.86163	1.77956	3.2027	0	6.23493	5.03452	0.00995686	0.412114	-1.80939	0.285311	636	ENSMUSG00000029361	Nos1	protein_coding	5	117781032	117958840	+	F	Nos1	nitric oxide synthase 1, neuronal [Source:MGI Symbol;Acc:MGI:97360]	MGI:97360	18125	Q9Z0J4; S4R255; S4R1D5; F8WGF2	NM_008712				abnormal behavioral response to addictive substance; abnormal blood circulation; abnormal blood-brain barrier function; abnormal brain morphology; abnormal brain wave pattern; abnormal breathing pattern; abnormal carbon dioxide production; abnormal cardiac muscle relaxation; abnormal dendrite morphology; abnormal digestion; abnormal gastroesophageal sphincter physiology; abnormal hepatocyte morph…
Myl2	15.5943	6.77456	1164.7	1852.23	61.0745	28.9797	16.664	19.5752	7.20608	16.2388	12.4699	40.2761	2.76846e-06	0.00280296	-4.79335	0.0360628	26	ENSMUSG00000013936	Myl2	protein_coding	5	122100951	122113472	+	F	Myl2	myosin, light polypeptide 2, regulatory, cardiac, slow [Source:MGI Symbol;Acc:MGI:97272]	MGI:97272	17906	P51667; E9Q8Y0; D3YW14; D3Z0I3; D3YUI7; A0A0G2JE15	NM_010861;				decreased mean corpuscular volume; preweaning lethality complete penetrance; abnormal Z line morphology; abnormal myocardial fiber physiology; cardiac fibrosis; congestive heart failure; decreased ventricle muscle contractility; dilated cardiomyopathy; dilated heart ventricle; dystrophic cardiac calcinosis; enlarged myocardial fiber; increased heart left ventricle size; increased heart weight; in…
Hcar1	55.5549	48.3897	17.9338	15.0669	8.28129	8.9937	9.80234	3.55912	4.80405	4.05971	11.2229	7.55177	0.000921269	0.106237	-1.91341	0.265464	228	ENSMUSG00000049241	Hcar1	protein_coding	5	123876736	123880020	-	F	Hcar1	hydrocarboxylic acid receptor 1 [Source:MGI Symbol;Acc:MGI:2441671]	MGI:2441671	243270	E9PZR8	NM_175520				impaired lipolysis
Pitpnm2os1	2.92394	1.93559	0	2.00892	1.03516	1.9986	0	0	0	0	0	0	0.00617451	0.325076	-3.83252	0.0701934	500	ENSMUSG00000090220	Pitpnm2os1	antisense	5	124229725	124237137	+	F	Pitpnm2os1	phosphatidylinositol transfer protein, membrane-associated 2, opposite strand 1 [Source:MGI Symbol;Acc:MGI:1923177]	MGI:1923177	NA			NR_045369
Upk3bl	222.219	22.2593	29.8896	24.1071	65.2152	11.9916	6.86163	17.7956	14.4122	15.2239	4.98795	12.5863	0.000153028	0.035902	-2.36687	0.193866	111	ENSMUSG00000006143	Upk3bl	protein_coding	5	136054492	136064326	+	G2	Upk3bl	uroplakin 3B-like [Source:MGI Symbol;Acc:MGI:1916915]	MGI:1916915	69665	F8WJ60; D3YZ16; F7BUZ0	NM_027158; NM_001359361	NR_153102
Myl10	0.974647	0	2.98896	23.1026	1.03516	0	0	0	0	0	1.24699	0	0.00824325	0.382708	-3.97552	0.0635695	567	ENSMUSG00000005474	Myl10	protein_coding	5	136693146	136701094	+	G2	Myl10	myosin, light chain 10, regulatory [Source:MGI Symbol;Acc:MGI:1891705]	MGI:1891705	59310	A0A0G2JDZ4; E9QNY3	NM_001303019; NM_021611; NM_001303021; NM_001085387;
Pon1	341.126	353.245	598.788	618.749	1343.64	995.302	184.284	234.012	314.666	414.09	280.572	205.157	1.85826e-05	0.00903399	-1.37952	0.384347	54	ENSMUSG00000002588	Pon1	protein_coding	6	5168090	5193946	-	A1	Pon1	paraoxonase 1 [Source:MGI Symbol;Acc:MGI:103295]	MGI:103295	18979	P52430; H3BK03; H3BLB8	NM_011134;				abnormal enzyme/coenzyme activity; increased circulating LDL cholesterol level; increased circulating VLDL cholesterol level; increased physiological sensitivity to xenobiotic; increased susceptibility to atherosclerosis; oxidative stress
Gpr37	35.0873	42.5829	14.9448	10.0446	11.3868	8.9937	5.8814	8.89781	10.4088	4.05971	8.72891	10.069	0.00899878	0.392842	-1.34583	0.393429	603	ENSMUSG00000039904	Gpr37	protein_coding	6	25665878	25690729	-	A3.1	Gpr37	G protein-coupled receptor 37 [Source:MGI Symbol;Acc:MGI:1313297]	MGI:1313297	14763	Q9QY42	NM_010338				abnormal CNS synaptic transmission; abnormal inhibitory postsynaptic currents; abnormal locomotor behavior; abnormal neuron physiology; abnormal substantia nigra morphology; decreased dopamine level; decreased susceptibility to dopaminergic neuron neurotoxicity; hypoactivity; impaired coordination; increased percent body fat/body weight; neuron degeneration; no abnormal phenotype detected
Slc13a4	69.1999	150.008	181.33	137.611	236.017	177.875	58.814	32.9219	68.0574	50.7463	54.8674	37.7589	7.15828e-07	0.00104799	-1.64583	0.319562	17	ENSMUSG00000029843	Slc13a4	protein_coding	6	35267957	35308131	-	B1	Slc13a4	solute carrier family 13 (sodium/sulfate symporters), member 4 [Source:MGI Symbol;Acc:MGI:2442367]	MGI:2442367	243755	Q8BZ82	NM_172892;				abnormal craniofacial morphology; abnormal developmental vascular remodeling; abnormal lens morphology; abnormal mineral level; abnormal palate development; abnormal placental transport; abnormal skeleton morphology; cleft palate; coloboma; failure of bone ossification; hemorrhage; iris coloboma; lethality throughout fetal growth and development complete penetrance; pallor; subcutaneous edema
Fam180a	22.4169	60.0032	52.805	111.495	186.329	86.9391	24.5058	23.1343	28.8243	21.3135	63.5963	56.6383	0.00643931	0.330425	-1.25943	0.417708	513	ENSMUSG00000047420	Fam180a	protein_coding	6	35312668	35326141	-	B1	Fam180a	family with sequence similarity 180, member A [Source:MGI Symbol;Acc:MGI:3039626]	MGI:3039626	208164	Q8BR21	NM_173375
Clec5a	49.707	71.6167	44.8344	38.1696	39.3361	49.965	29.407	24.9139	19.2162	10.1493	18.7048	33.983	0.00195532	0.168209	-1.10764	0.464052	306	ENSMUSG00000029915	Clec5a	protein_coding	6	40574894	40585821	-	B1	Clec5a	C-type lectin domain family 5, member a [Source:MGI Symbol;Acc:MGI:1345151]	MGI:1345151	23845	Q9R007; A0A0R4J269	NM_021364; ; NM_001038604				decreased susceptibility to induced arthritis
Trbv12-2	0	0.967794	2.98896	105.469	11.3868	2.9979	0	0.889781	0	2.02985	2.49397	8.8104	0.00957792	0.40148	-3.10526	0.116205	628	ENSMUSG00000094525	Trbv12-2	TR_V_gene	6	41118851	41119364	+	B1	Trbv12-2	T cell receptor beta, variable 12-2 [Source:MGI Symbol;Acc:MGI:98601]	MGI:98601	NA	A0A0B4J1H1
Trbv20	1.94929	0	0.99632	110.491	16.5626	0	0	0	0	0	1.24699	5.03452	0.00379373	0.240063	-4.30504	0.0505888	416	ENSMUSG00000076476	Trbv20	TR_V_gene	6	41188273	41188977	+	B1	Trbv20	T cell receptor beta, variable 20 [Source:MGI Symbol;Acc:MGI:98589]	MGI:98589	NA	A0A0B4J1H5
Trbv30	0	0	0	13.058	2.07032	3.9972	0	0	0	0	0	0	0.00781308	0.368587	-4.72589	0.037789	558	ENSMUSG00000076481	Trbv30	TR_V_gene	6	41281376	41281990	+	B1	Trbv30	T cell receptor beta, variable 30 [Source:MGI Symbol;Acc:MGI:98592]	MGI:98592	NA	A0A075B5J2; A0A0B4J1P1
Trbc2	5.84788	18.3881	54.7976	3611.04	276.388	28.9797	35.2884	23.1343	10.4088	26.3881	82.3011	304.588	0.00568331	0.309746	-3.05099	0.120659	483	ENSMUSG00000076498	Trbc2	TR_C_gene	6	41546730	41548352	+	B1	Trbc2	T cell receptor beta, constant 2 [Source:MGI Symbol;Acc:MGI:4835227]	MGI:4835227	NA
Itprid1	42.8845	36.7762	5.97792	2.00892	11.3868	10.9923	3.92093	3.55912	4.80405	1.01493	4.98795	5.03452	0.000969353	0.110464	-2.21109	0.215971	231	ENSMUSG00000037973	Itprid1	protein_coding	6	55836895	55978735	+	B3	Itprid1	ITPR interacting domain containing 1 [Source:MGI Symbol;Acc:MGI:2685304]	MGI:2685304	232016	Q14B48	NM_001081665;				decreased lymphocyte cell number; increased neutrophil cell number
Ndnf	5621.76	5424.48	1848.17	1771.87	2111.73	2152.49	1339	785.677	2292.33	888.061	1311.83	986.765	6.26741e-05	0.0194098	-1.31567	0.401739	85	ENSMUSG00000049001	Ndnf	protein_coding	6	65671590	65712326	+	C1	Ndnf	neuron-derived neurotrophic factor [Source:MGI Symbol;Acc:MGI:1915419]	MGI:1915419	68169	Q8C119	NM_172399;
Cd8b1	1.94929	14.5169	16.9374	1058.7	82.8129	8.9937	12.743	3.55912	1.60135	2.02985	9.97589	99.4317	0.00643729	0.330425	-3.19423	0.109255	512	ENSMUSG00000053044	Cd8b1	protein_coding	6	71322788	71337494	+	C1	Cd8b1	CD8 antigen, beta chain 1 [Source:MGI Symbol;Acc:MGI:88347]	MGI:88347	12526	P10300; Q3TEK8	NM_009858				abnormal CD4-positive T cell differentiation; abnormal CD8-positive alpha beta T cell morphology; abnormal CD8-positive alpha-beta T cell differentiation; abnormal T cell differentiation; abnormal T cell subpopulation ratio; abnormal cytotoxic T cell physiology; abnormal dendritic cell morphology; abnormal double-positive T cell morphology; abnormal enzyme/coenzyme activity; abnormal gamma-delta …
Actg2	2528.23	1475.89	423.436	538.392	476.174	476.666	588.14	476.923	373.115	279.105	317.982	407.796	0.00106977	0.117222	-1.27624	0.412869	240	ENSMUSG00000059430	Actg2	protein_coding	6	83512905	83536265	-	C3	Actg2	actin, gamma 2, smooth muscle, enteric [Source:MGI Symbol;Acc:MGI:104589]	MGI:104589	11468	P63268; Q3UJ36; D3YZY0; A0A0U1RQ96; D3Z2K3	NM_009610;				cataract; increased total body fat amount
Cidec	140.349	30.9694	14.9448	9.04016	9.31645	8.9937	6.86163	4.44891	11.2095	9.13434	4.98795	3.77589	0.000580772	0.0804645	-2.36858	0.193636	190	ENSMUSG00000030278	Cidec	protein_coding	6	113424634	113435760	-	E3	Cidec	cell death-inducing DFFA-like effector c [Source:MGI Symbol;Acc:MGI:95585]	MGI:95585	14311	P56198; D3Z1A6; E9QMZ0	NM_001372264; NM_001301295; NM_178373;				abnormal tail movements; decreased CD4-positive alpha beta T cell number; decreased IgG1 level; decreased T cell number; decreased body weight; decreased bone mineral density; decreased granulocyte number; decreased monocyte cell number; increased B cell number; increased circulating amylase level; increased circulating cholesterol level; increased circulating serum albumin level; increased heart…
Atp2b2	83.8196	136.459	1.99264	5.02231	4.14065	2.9979	5.8814	6.22847	4.80405	4.05971	0	5.03452	0.000870794	0.102334	-3.12452	0.114663	224	ENSMUSG00000030302	Atp2b2	protein_coding	6	113743831	114042613	-	E3	Atp2b2	ATPase, Ca++ transporting, plasma membrane 2 [Source:MGI Symbol;Acc:MGI:105368]	MGI:105368	11941	Q9R0K7; Q3UHH0; Q3UHJ3; S4R1C4; F8WHB1	NM_009723; NM_001036684; ; NM_001347365				decreased circulating amylase level; abnormal Purkinje cell differentiation; abnormal Purkinje cell innervation; abnormal auditory brainstem response; abnormal auditory cortex morphology; abnormal calcium ion homeostasis; abnormal cell death; abnormal cerebellar granule cell morphology; abnormal cerebellum morphology; abnormal cerebral cortex morphology; abnormal cochlear VIII nucleus morphology;…
Cd27	22.4169	16.4525	5.97792	402.789	19.6681	3.9972	5.8814	6.22847	7.20608	3.04478	13.7169	47.8279	0.00745435	0.360412	-2.49104	0.177878	543	ENSMUSG00000030336	Cd27	protein_coding	6	125232622	125237010	-	F2	Cd27	CD27 antigen [Source:MGI Symbol;Acc:MGI:88326]	MGI:88326	21940	P41272; B7ZW87; Q3U4X0; D3Z7W5	NM_001033126; NM_001286753; NM_001042564;				abnormal CD4-positive alpha-beta T cell physiology; abnormal T cell physiology; abnormal cytotoxic T cell physiology; abnormal leukopoiesis; decreased regulatory T cell number; increased T cell apoptosis; increased leukocyte cell number
Ano2	3.89859	1.93559	2.98896	3.01339	1.03516	0	0	0	0	0	0	0	0.00214571	0.178548	-4.18655	0.0549191	316	ENSMUSG00000038115	Ano2	protein_coding	6	125690419	126040126	+	F3	Ano2	anoctamin 2 [Source:MGI Symbol;Acc:MGI:2387214]	MGI:2387214	243634	Q8CFW1; F6UR69	NM_153589; NM_001364562; NM_001364563				abnormal olfactory system physiology
Clec2i	4.87323	4.83897	8.96688	66.2945	5.17581	10.9923	3.92093	1.77956	2.40203	7.10448	2.49397	3.77589	0.00252757	0.193448	-2.20236	0.217282	343	ENSMUSG00000030365	Clec2i	protein_coding	6	128887588	128898167	+	F3	Clec2i	C-type lectin domain family 2, member i [Source:MGI Symbol;Acc:MGI:2136650]	MGI:2136650	93675	Q9WVF9; B2RTA4; B7ZP15; E0CX52	NM_020257; NM_001289707; ; NM_001289706; NM_001289708
Clec1a	2182.23	2721.44	839.898	1068.75	906.801	1205.16	1149.81	704.707	747.831	305.493	524.981	906.213	0.00118711	0.125419	-1.04023	0.486251	249	ENSMUSG00000033082	Clec1a	protein_coding	6	129424772	129452000	-	F3	Clec1a	C-type lectin domain family 1, member a [Source:MGI Symbol;Acc:MGI:2444151]	MGI:2444151	243653	Q8BWY2; A0A0N4SWF3; A0A0N4SV03; A0A0N4SVE6	NM_001347475; NM_175526;
2610017A05Rik	1.94929	1.93559	3.98528	7.03123	2.07032	0	0	0	0.800676	0	0	0	0.00427695	0.260015	-3.36322	0.0971785	433	ENSMUSG00000107909	2610017A05Rik	TEC	6	148831452	148833112	+	G3	2610017A05Rik	RIKEN cDNA 2610017A05 gene [Source:MGI Symbol;Acc:MGI:1919056]	MGI:1919056	NA
AU018091	4.87323	21.2915	2.98896	0	4.14065	0	0	0	0	0	1.24699	0	0.00157048	0.14871	-4.23179	0.0532235	278	ENSMUSG00000054753	AU018091	protein_coding	7	3154658	3169203	-	A1	AU018091	expressed sequence AU018091 [Source:MGI Symbol;Acc:MGI:2142124]	MGI:2142124	245128	E9PWS4; A0A0N4SUR9	NM_001004153
Cacng6	12.6704	0	1.99264	1.00446	1.03516	5.9958	0.980234	0	0	0	0	1.25863	0.00927262	0.396427	-3.05266	0.12052	615	ENSMUSG00000078815	Cacng6	protein_coding	7	3424195	3435667	+	A1	Cacng6	calcium channel, voltage-dependent, gamma subunit 6 [Source:MGI Symbol;Acc:MGI:1859168]	MGI:1859168	54378	Q8VHW3; Q14C42; A0A0A0MQD3	NM_133183;				decreased bone mineral content; decreased bone mineral density; increased bone mineral density; no abnormal phenotype detected
Gipr	39.9605	49.3575	333.767	132.589	135.606	74.9475	19.6047	42.7095	21.6182	10.1493	13.7169	25.1726	7.03091e-07	0.00104799	-2.51487	0.174964	16	ENSMUSG00000030406	Gipr	protein_coding	7	19156061	19166127	-	A3	Gipr	gastric inhibitory polypeptide receptor [Source:MGI Symbol;Acc:MGI:1352753]	MGI:1352753	381853	Q0P543; A0A0U1RP73	NM_001080815;				abnormal glucose homeostasis; abnormal pancreas secretion; decreased circulating insulin level; hyperglycemia; impaired glucose tolerance; increased circulating glucose level
Ckm	824.551	315.501	2331.39	1703.57	375.764	492.655	72.5373	303.415	66.4561	488.18	98.5119	1020.75	0.00887166	0.391051	-1.56028	0.339085	597	ENSMUSG00000030399	Ckm	protein_coding	7	19404776	19422841	+	A3	Ckm	creatine kinase, muscle [Source:MGI Symbol;Acc:MGI:88413]	MGI:88413	12715	P07310; A2RTA0; A0A0J9YKD4	NM_007710				abnormal cellular respiration; abnormal muscle physiology; decreased cardiac muscle contractility; decreased systemic arterial blood pressure; impaired skeletal muscle contractility; increased glycogen catabolism rate; increased left ventricle weight; increased skeletal muscle glycogen level
Cnfn	230.017	3.87117	2.98896	2.00892	0	0	0	0	0	0	0	0	1.30754e-05	0.00688392	-8.3201	0.00312897	50	ENSMUSG00000063651	Cnfn	protein_coding	7	25367620	25369724	-	A3	Cnfn	cornifelin [Source:MGI Symbol;Acc:MGI:1919633]	MGI:1919633	72383	Q6PCW6; G3UWC9	NM_028219; NM_001081375
Cyp2f2	9630.48	9111.78	3814.91	3593.96	3610.64	3117.81	2233.95	2597.27	2475.69	2722.03	1806.88	2060.38	8.81935e-06	0.00561185	-1.24238	0.422676	41	ENSMUSG00000052974	Cyp2f2	protein_coding	7	27119909	27133660	+	A3	Cyp2f2	cytochrome P450, family 2, subfamily f, polypeptide 2 [Source:MGI Symbol;Acc:MGI:88608]	MGI:88608	13107	P33267; A0A0U1RPL9	NM_007817;				decreased physiological sensitivity to xenobiotic
Ryr1	102.338	9.67794	6.97424	14.0625	6.21097	46.9671	14.7035	12.4569	8.80743	4.05971	9.97589	6.29315	0.00915816	0.396427	-1.70913	0.305845	608	ENSMUSG00000030592	Ryr1	protein_coding	7	29003344	29125179	-	B1	Ryr1	ryanodine receptor 1, skeletal muscle [Source:MGI Symbol;Acc:MGI:99659]	MGI:99659	20190	E9PZQ0; K3W4M2; A0A1L1SQG7	NM_009109				impaired glucose tolerance; increased respiratory quotient; increased spleen weight; preweaning lethality complete penetrance; abnormal axial skeleton morphology; abnormal calcium ion homeostasis; abnormal cell physiology; abnormal coronary artery morphology; abnormal dermal layer morphology; abnormal diaphragm morphology; abnormal interventricular groove morphology; abnormal limb morphology; abn…
Gm38285	9.74647	10.6457	0.99632	1.00446	2.07032	2.9979	0	0.889781	0	0	0	0	0.000480128	0.0710049	-4.02662	0.0613572	178	ENSMUSG00000104330	Gm38285	TEC	7	36695438	36696359	+	B2	Gm38285	predicted gene, 38285 [Source:MGI Symbol;Acc:MGI:5611513]	MGI:5611513	NA
Myod1	32.1633	0	0	3.01339	0	0.9993	0	0	0	0	0	0	0.00236994	0.187346	-5.62346	0.0202848	333	ENSMUSG00000009471	Myod1	protein_coding	7	46376474	46379099	+	B3	Myod1	myogenic differentiation 1 [Source:MGI Symbol;Acc:MGI:97275]	MGI:97275	17927	P10085	NM_010866				abnormal muscle development; abnormal muscle morphology; abnormal muscle physiology; abnormal myogenesis; abnormal skeletal muscle regeneration; decreased physiological sensitivity to xenobiotic; increased satellite cell number; no abnormal phenotype detected
Saa3	84.7943	83.2303	127.529	105.469	148.028	102.928	34.3082	97.8759	24.8209	70.0299	39.9036	44.052	0.0026353	0.197737	-1.06391	0.478333	350	ENSMUSG00000040026	Saa3	protein_coding	7	46711998	46715700	-	B3	Saa3	serum amyloid A 3 [Source:MGI Symbol;Acc:MGI:98223]	MGI:98223	20210	P04918; A0A1B0GT10	NM_011315;				abnormal circulating serum amyloid protein level; decreased circulating LDL cholesterol level; decreased circulating cholesterol level; decreased circulating triglyceride level; decreased liver weight; decreased susceptibility to diet-induced obesity; increased white fat cell size; preweaning lethality complete penetrance
Mrgprb1	1.94929	4.83897	1.99264	2.00892	4.14065	0	0	0	0	0	0	1.25863	0.00611305	0.324363	-3.13452	0.113871	496	ENSMUSG00000070547	Mrgprb1	protein_coding	7	48444113	48456342	-	B4	Mrgprb1	MAS-related GPR, member B1 [Source:MGI Symbol;Acc:MGI:3033115]	MGI:3033115	233231	Q3UG61; A0A087WR17; A0A087WR15	NM_205810;
Ano5	7.79717	3.87117	0	2.00892	0	5.9958	0	0	0	0	0	0	0.00126912	0.129994	-4.77106	0.0366243	257	ENSMUSG00000055489	Ano5	protein_coding	7	51511029	51598709	+	B4	Ano5	anoctamin 5 [Source:MGI Symbol;Acc:MGI:3576659]	MGI:3576659	233246	Q75UR0	NM_177694; ; NM_001271879	NR_073508			abnormal diaphragm morphology; abnormal gastrocnemius morphology; abnormal mitochondrial physiology; abnormal mitochondrion morphology; abnormal skeletal muscle morphology; abnormal tibialis anterior morphology; centrally nucleated skeletal muscle fibers; decreased sperm progressive motility; impaired skeletal muscle regeneration; increased circulating creatine kinase level; muscle fatigue; reduc…
Magel2	59.4534	39.6795	5.97792	2.00892	0	0.9993	6.86163	2.66934	0	1.01493	1.24699	0	0.00487797	0.28346	-3.10573	0.116167	453	ENSMUSG00000056972	Magel2	protein_coding	7	62377010	62381640	+	C	Magel2	melanoma antigen, family L, 2 [Source:MGI Symbol;Acc:MGI:1351648]	MGI:1351648	27385	Q9QZ04	NM_013779				abnormal autophagy; abnormal circadian behavior; abnormal locomotor circadian rhythm; decreased compensatory feeding amount; decreased grip strength; decreased lean body mass; decreased skeletal muscle fiber size; decreased skeletal muscle weight; decreased vertical activity; hypoactivity; increased body fat mass; increased skeletal muscle fiber size; maternal imprinting; obese; postnatal lethali…
Fam169b	23.3915	18.3881	11.9558	222.991	49.6877	14.9895	11.7628	11.5672	14.4122	9.13434	14.9638	22.6553	0.00178904	0.159104	-2.00988	0.248294	296	ENSMUSG00000074071	Fam169b	protein_coding	7	68273839	68363092	+	C	Fam169b	family with sequence similarity 169, member B [Source:MGI Symbol;Acc:MGI:3644026]	MGI:3644026	434197	Q8CHT6; A0A140LIM4; A0A1B0GRP6	NM_001013811; ; NM_001374636
Plin1	198.828	5.80676	5.97792	4.01785	0	0	3.92093	3.55912	0.800676	2.02985	2.49397	1.25863	0.00126803	0.129994	-3.86074	0.0688338	256	ENSMUSG00000030546	Plin1	protein_coding	7	79720218	79732903	-	D2	Plin1	perilipin 1 [Source:MGI Symbol;Acc:MGI:1890505]	MGI:1890505	103968	Q8CGN5; A0A0U1RQ08; A0A0U1RNY2	NM_001113471; NM_175640				abnormal blood homeostasis; abnormal brown adipose tissue morphology; abnormal brown adipose tissue physiology; abnormal circulating free fatty acids level; abnormal circulating ketone body level; abnormal fat pad morphology; abnormal glucose homeostasis; abnormal glycerol level; abnormal lipolysis; abnormal liver morphology; decreased brown adipose tissue amount; decreased brown fat cell lipid d…
Gm26705	30.214	14.5169	6.97424	12.0535	2.07032	5.9958	3.92093	1.77956	8.80743	0	2.49397	0	0.00753961	0.361517	-1.97623	0.254153	549	ENSMUSG00000097015	Gm26705	lincRNA	7	99260481	99267218	-	E1	Gm26705	predicted gene, 26705 [Source:MGI Symbol;Acc:MGI:5477199]	MGI:5477199	NA			NR_103487
Lat	29.2394	26.1304	67.7498	1743.75	171.837	42.9699	17.6442	31.1423	29.625	50.7463	73.5722	191.312	0.00501905	0.289131	-2.40183	0.189225	456	ENSMUSG00000030742	Lat	protein_coding	7	126363824	126369570	-	F3	Lat	linker for activation of T cells [Source:MGI Symbol;Acc:MGI:1342293]	MGI:1342293	16797	O54957; Q546H1; A0A0U1RQ02; A0A0U1RP03	NM_010689				absent startle reflex; abnormal B cell activation; abnormal B cell differentiation; abnormal B cell number; abnormal CD4-positive alpha beta T cell morphology; abnormal CD8-positive alpha beta T cell morphology; abnormal T cell activation; abnormal T cell differentiation; abnormal T cell morphology; abnormal T cell physiology; abnormal T cell proliferation; abnormal T cell receptor delta chain V(…
Atp2a1	501.943	2.90338	22.9154	11.0491	30.0197	356.75	11.7628	12.4569	17.6149	12.1791	83.5481	28.9485	0.00479206	0.280949	-2.47519	0.179843	449	ENSMUSG00000030730	Atp2a1	protein_coding	7	126445858	126463108	-	F3	Atp2a1	ATPase, Ca++ transporting, cardiac muscle, fast twitch 1 [Source:MGI Symbol;Acc:MGI:105058]	MGI:105058	11937	Q8R429	NM_007504;				preweaning lethality complete penetrance; abnormal diaphragm morphology; abnormal lung morphology; abnormal muscle physiology; cyanosis; impaired muscle relaxation; impaired skeletal muscle contractility; muscle fatigue; neonatal lethality complete penetrance; respiratory failure
Scgb1c1	37.0366	36.7762	44.8344	77.3436	77.6371	76.9461	25.4861	23.1343	12.0101	38.5672	28.6807	21.3967	0.000982778	0.111511	-1.23265	0.425535	232	ENSMUSG00000038801	Scgb1c1	protein_coding	7	140845547	140846769	+	F4	Scgb1c1	secretoglobin, family 1C, member 1 [Source:MGI Symbol;Acc:MGI:2655401]	MGI:2655401	338417	G5E8B5	NM_001099742
Mrgprf	167.639	77.4235	38.8565	46.2052	63.1448	44.9685	26.4663	41.8197	31.2264	25.3732	27.4337	49.0865	0.00532653	0.297697	-1.12113	0.459735	471	ENSMUSG00000031070	Mrgprf	protein_coding	7	145300828	145309557	+	F5	Mrgprf	MAS-related GPR, member F [Source:MGI Symbol;Acc:MGI:2384823]	MGI:2384823	211577	Q8VCJ6; D3Z3Y0	NM_145379;
Ccl25	37.0366	39.6795	76.7166	748.324	43.4768	37.9734	45.0907	52.4971	48.8412	47.7015	39.9036	40.2761	0.00485522	0.28346	-1.83792	0.279725	450	ENSMUSG00000023235	Ccl25	protein_coding	8	4325210	4360020	+	A1.1	Ccl25	chemokine (C-C motif) ligand 25 [Source:MGI Symbol;Acc:MGI:1099448]	MGI:1099448	20300	O35903; Q3V2F3; Q3U4J3; D3Z470; A0A087WRS0; D3YWJ1; F7C0M8	NM_009138	NR_033527;			abnormal T cell subpopulation ratio; abnormal gamma-delta T cell number; abnormal mesenteric lymph node morphology; decreased gamma-delta intraepithelial T cell number; increased total body fat amount
Tex15	197.853	262.272	114.577	86.3837	67.2855	101.929	99.0036	41.8197	82.4696	52.7762	43.6445	45.3106	0.00186221	0.163403	-1.18097	0.441054	300	ENSMUSG00000009628	Tex15	protein_coding	8	33516738	33585582	+	A3	Tex15	testis expressed gene 15 [Source:MGI Symbol;Acc:MGI:1934816]	MGI:1934816	104271	F8VPN2; M0QWY2; D3YVF5; E9PY31	NM_031374				abnormal double-strand DNA break repair; abnormal spermatogenesis; arrest of male meiosis; decreased male germ cell number; decreased testis weight; male infertility
Hpgd	1446.38	2043.98	326.793	984.373	456.506	795.442	262.703	285.62	482.807	193.851	230.693	459.4	6.93073e-06	0.0050679	-1.65986	0.31647	36	ENSMUSG00000031613	Hpgd	protein_coding	8	56294585	56321043	+	B2	Hpgd	hydroxyprostaglandin dehydrogenase 15 (NAD) [Source:MGI Symbol;Acc:MGI:108085]	MGI:108085	15446	Q8VCC1	NM_008278				abnormal corpus luteum morphology; abnormal prostaglandin level; abnormal vascular regression; congestive heart failure; early parturition; increased circulating progesterone level; increased prostaglandin level; neonatal lethality complete penetrance; patent ductus arteriosus
Gm45540	11.6958	22.2593	6.97424	13.058	10.3516	3.9972	3.92093	8.89781	0.800676	2.02985	2.49397	5.03452	0.00885872	0.391051	-1.53206	0.345783	596	ENSMUSG00000110397	Gm45540	TEC	8	56311304	56314909	+	B2	Gm45540	predicted gene 45540 [Source:MGI Symbol;Acc:MGI:5791376]	MGI:5791376	NA
Ucp1	660.81	1.93559	6.97424	8.0357	9.31645	0.9993	0	11.5672	3.2027	2.02985	4.98795	0	0.000264667	0.0494121	-4.9225	0.0329747	141	ENSMUSG00000031710	Ucp1	protein_coding	8	83290352	83298452	+	C2	Ucp1	uncoupling protein 1 (mitochondrial, proton carrier) [Source:MGI Symbol;Acc:MGI:98894]	MGI:98894	22227	P12242	NM_009463				abnormal lens morphology; cataract; decreased circulating creatinine level; abnormal body temperature homeostasis; abnormal lipid homeostasis; abnormal mitochondrial physiology; abnormal oxygen consumption; abnormal physiological response to xenobiotic; decreased body weight; decreased circulating free fatty acid level; decreased circulating thyroxine level; decreased circulating triglyceride lev…
Misp3	377.188	381.311	55.7939	45.2008	31.0548	50.9643	21.5651	25.8037	60.8513	51.7612	36.1626	17.6208	0.0003711	0.0588485	-2.13233	0.228089	166	ENSMUSG00000074217	Misp3	protein_coding	8	84010222	84012171	-	C2	Misp3	MISP family member 3 [Source:MGI Symbol;Acc:MGI:1917384]	MGI:1917384	70134	A0A087WQ89; A0A087WQV6; A0A087WQC3; F6WBA1; A0A087WR51	NM_001291292;
Acta1	3196.84	179.042	439.377	241.071	432.697	3328.67	189.185	265.155	143.321	231.403	533.71	580.228	0.000924182	0.106237	-2.00882	0.248477	229	ENSMUSG00000031972	Acta1	protein_coding	8	123891769	123894751	-	E2	Acta1	actin, alpha 1, skeletal muscle [Source:MGI Symbol;Acc:MGI:87902]	MGI:87902	11459	P68134; A0A1D5RM20	NM_009606; NM_001272041;				abnormal muscle development; abnormal muscle physiology; abnormal skeletal muscle fiber morphology; decreased body size; decreased body weight; decreased brown adipose tissue amount; decreased glycogen level; decreased liver glycogen level; decreased skeletal muscle fiber diameter; decreased skeletal muscle glycogen level; muscle weakness; postnatal lethality complete penetrance; scoliosis
Casp12	70.1746	62.9066	49.816	82.3659	53.8284	52.9629	27.4465	69.4029	13.6115	24.3582	19.9518	28.9485	0.00879054	0.390045	-1.01067	0.496316	593	ENSMUSG00000025887	Casp12	protein_coding	9	5345430	5373032	+	A1	Casp12	caspase 12 [Source:MGI Symbol;Acc:MGI:1312922]	MGI:1312922	12364	O08736; D6RCG7; E9Q575	NM_009808;				increased grip strength; decreased sensitivity to induced cell death; decreased susceptibility to bacterial infection; decreased susceptibility to bacterial infection induced morbidity/mortality; decreased susceptibility to neuronal excitotoxicity; increased circulating interleukin-18 level; increased interferon-gamma secretion; increased interleukin-1 beta secretion; increased susceptibility to …
Col5a3	334.304	109.361	155.426	201.897	129.395	85.9398	66.6559	144.145	36.0304	98.4479	47.3855	57.8969	0.00291813	0.210004	-1.17035	0.444314	365	ENSMUSG00000004098	Col5a3	protein_coding	9	20770050	20815067	-	A3	Col5a3	collagen, type V, alpha 3 [Source:MGI Symbol;Acc:MGI:1858212]	MGI:1858212	53867	Q9JLI2	NM_001317388; NM_016919;				abnormal glucose homeostasis; abnormal pancreas physiology; decreased adipocyte glucose uptake; decreased body weight; decreased circulating insulin level; decreased insulin secretion; decreased muscle cell glucose uptake; decreased pancreas weight; decreased pancreatic beta cell mass; decreased pancreatic beta cell number; decreased subcutaneous adipose tissue amount; decreased susceptibility to…
Clmp	915.193	883.596	335.76	308.37	286.74	334.765	263.683	180.626	321.872	145.134	182.06	172.432	0.000153506	0.035902	-1.27395	0.413525	112	ENSMUSG00000032024	Clmp	protein_coding	9	40685962	40785319	+	A5.1	Clmp	CXADR-like membrane protein [Source:MGI Symbol;Acc:MGI:1918816]	MGI:1918816	71566	Q8R373	NM_133733				abnormal behavior; abnormal blood homeostasis; abnormal cecum position; abnormal digestive system morphology; abnormal duodenum topology; abnormal gastrointestinal motility; abnormal intestinal peristalsis; abnormal intestinal smooth muscle morphology; abnormal intestine physiology; abnormal intestine placement; abnormal muscle tone; abnormal renal tubule morphology; abnormal reproductive system …
Thy1	219.296	161.622	140.481	2179.68	231.876	119.916	152.916	144.145	93.6791	173.552	173.331	237.881	0.00472258	0.279365	-1.64591	0.319544	445	ENSMUSG00000032011	Thy1	protein_coding	9	44043384	44048579	+	A5.1	Thy1	thymus cell antigen 1, theta [Source:MGI Symbol;Acc:MGI:98747]	MGI:98747	21838	P01831; A0A1L1ST40; A0A1L1SUX8; A0A1L1SRS7	NM_009382;				no abnormal phenotype detected; pulmonary fibrosis; reduced long term potentiation
Upk2	52.6309	13.5491	9.9632	18.0803	16.5626	19.986	4.90117	6.22847	4.00338	5.07463	7.48192	7.55177	0.000193167	0.0410075	-1.88928	0.269942	124	ENSMUSG00000041523	Upk2	protein_coding	9	44452715	44454976	-	A5.2	Upk2	uroplakin 2 [Source:MGI Symbol;Acc:MGI:98913]	MGI:98913	22269	Q3SXK0	NM_009476				abnormal urinary bladder physiology; abnormal urine homeostasis; abnormal urothelium morphology; decreased urine chloride ion level; decreased urine creatinine level; decreased urine potassium level; decreased urine sodium level; decreased urine uric acid level; hydronephrosis; increased blood urea nitrogen level; polyuria; postnatal growth retardation; postnatal lethality incomplete penetrance; …
Cd3d	4.87323	9.67794	29.8896	1183.26	92.1294	15.9888	4.90117	9.78759	4.00338	16.2388	28.6807	81.8109	0.00216368	0.178548	-3.19963	0.108846	319	ENSMUSG00000032094	Cd3d	protein_coding	9	44981786	44987339	+	A5.2	Cd3d	CD3 antigen, delta polypeptide [Source:MGI Symbol;Acc:MGI:88331]	MGI:88331	12500	P04235; Q3U4T1; A0A1L1SV10	NM_013487;				arrested T cell differentiation; decreased CD4-positive alpha beta T cell number; decreased CD8-positive alpha-beta T cell number
Gm48719	1.94929	0	0.99632	4.01785	2.07032	0.9993	0	0	0	0	0	0	0.00865318	0.389828	-3.84077	0.0697934	583	ENSMUSG00000111203	Gm48719	antisense	9	44999429	45002985	+	A5.2	Gm48719	predicted gene, 48719 [Source:MGI Symbol;Acc:MGI:6098371]	MGI:6098371	NA
Gm24270	139.374	92.9082	327.789	413.838	984.438	409.713	141.154	108.553	116.899	294.329	220.717	159.846	0.00625457	0.32603	-1.18513	0.439786	505	ENSMUSG00000076281	Gm24270	miRNA	9	56223715	56223771	-	B	Gm24270	predicted gene, 24270 [Source:MGI Symbol;Acc:MGI:5454047]	MGI:5454047	NA
Cilp	76.9971	17.4203	2.98896	3.01339	5.17581	1.9986	2.9407	1.77956	7.20608	1.01493	1.24699	1.25863	0.00193614	0.167288	-2.70231	0.153647	304	ENSMUSG00000042254	Cilp	protein_coding	9	65265180	65280605	+	C	Cilp	cartilage intermediate layer protein, nucleotide pyrophosphohydrolase [Source:MGI Symbol;Acc:MGI:2444507]	MGI:2444507	214425	A0A0R4J0F8; D6RD06	NM_001364527; NM_173385;				abnormal skin coloration; decreased circulating alanine transaminase level; increased circulating alkaline phosphatase level
Plscr2	323.583	486.8	94.6504	106.473	100.411	85.9398	60.7745	36.481	32.027	35.5224	39.9036	105.725	3.821e-05	0.0147918	-1.95058	0.258712	68	ENSMUSG00000032372	Plscr2	protein_coding	9	92275602	92297752	+	E3.3	Plscr2	phospholipid scramblase 2 [Source:MGI Symbol;Acc:MGI:1270860]	MGI:1270860	18828	Q9DCW2; D3Z2S8; D3Z7J3	NM_001195084; NM_008880				decreased food intake; increased caudal vertebrae number
Ackr4	38.9859	34.8406	23.9117	230.022	31.0548	14.9895	8.8221	8.89781	8.80743	7.10448	2.49397	27.6898	0.000108249	0.0284954	-2.54624	0.171201	100	ENSMUSG00000079355	Ackr4	protein_coding	9	104084157	104126933	-	F1	Ackr4	atypical chemokine receptor 4 [Source:MGI Symbol;Acc:MGI:2181676]	MGI:2181676	252837	Q924I3	NM_145700				abnormal CD4-positive alpha beta T cell number; abnormal CD4-positive alpha-beta T cell physiology; abnormal T-helper 17 cell differentiation; abnormal chemokine level; abnormal circulating chemokine level; decreased T cell proliferation; increased T-helper 17 cell number; increased interleukin-23 secretion; increased susceptibility to experimental autoimmune encephalomyelitis; no abnormal phenot…
Arpp21	34.1126	6.77456	9.9632	421.874	18.6329	9.993	6.86163	1.77956	4.00338	9.13434	12.4699	36.5002	0.00218462	0.179712	-2.82656	0.140968	320	ENSMUSG00000032503	Arpp21	protein_coding	9	112065091	112235938	-	F3	Arpp21	cyclic AMP-regulated phosphoprotein, 21 [Source:MGI Symbol;Acc:MGI:107562]	MGI:107562	74100	Q9DCB4; E0CYS3; E0CYU3; E0CZ08; E0CY19; E0CXW0; E9Q4A0	NM_001362014; ; NM_001362030; NM_001362038; NM_001362016; NM_001362031; NM_001362039; NM_001362017; NM_001362032; NM_001362028; NM_001177616; NM_001362018; NM_001362033; NM_001362029; NM_001362041; NM_001362040; NM_001177617; NM_001177619; NM_001362019; NM_001177623; NM_001362004; NM_001177620; NM_001362007; NM_001362000; NM_001362001; NM_001362002; NM_001362003; NM_001362005; NM_001362006; NM_02…				abnormal channel response
Cx3cr1	362.569	324.211	62.7682	45.2008	66.2503	43.9692	77.4384	44.4891	28.8243	21.3135	21.1988	44.052	0.00050434	0.0737569	-1.92707	0.262962	180	ENSMUSG00000052336	Cx3cr1	protein_coding	9	119901616	120069879	-	F4	Cx3cr1	chemokine (C-X3-C motif) receptor 1 [Source:MGI Symbol;Acc:MGI:1333815]	MGI:1333815	13051	Q9Z0D9; Q543X3	NM_009987;				abnormal NK cell physiology; abnormal dendritic cell physiology; abnormal leukocyte physiology; abnormal microglial cell physiology; abnormal response to transplant; abnormal retina morphology; abnormal retinal photoreceptor layer morphology; abnormal small intestinal villus morphology; abnormal splenocyte physiology; abnormal vascular smooth muscle physiology; abnormal vascular wound healing; br…
Themis	0.974647	10.6457	17.9338	604.686	85.9184	10.9923	4.90117	7.11825	1.60135	4.05971	9.97589	54.1211	0.00283346	0.206615	-3.16067	0.111826	361	ENSMUSG00000049109	Themis	protein_coding	10	28668360	28883818	+	A4	Themis	thymocyte selection associated [Source:MGI Symbol;Acc:MGI:2443552]	MGI:2443552	210757	Q8BGW0; E0CY68; E0CYT7	NM_001305663; NM_178666; NM_001374699	NR_131208			abnormal CD8-positive alpha-beta cytotoxic T cell morphology; abnormal T cell differentiation; abnormal lymphocyte morphology; abnormal memory T cell morphology; abnormal negative T cell selection; abnormal positive T cell selection; abnormal regulatory T cell morphology; abnormal thymus medulla morphology; decreased B-1a cell number; decreased CD4-positive CD25-positive alpha-beta regulatory T c…
Mettl24	265.104	239.045	75.7203	73.3257	87.9887	67.9524	79.3989	48.0482	63.2534	65.9702	36.1626	51.6038	0.00212559	0.178391	-1.22859	0.426733	313	ENSMUSG00000045555	Mettl24	protein_coding	10	40683282	40811083	+	B1	Mettl24	methyltransferase like 24 [Source:MGI Symbol;Acc:MGI:3045338]	MGI:3045338	327747	Q8CCB5	NM_177793				increased grip strength; increased lean body mass
Gm47644	1.94929	1.93559	3.98528	3.01339	0	2.9979	0	0	0	0	0	0	0.00112539	0.120917	-4.28902	0.0511538	245	ENSMUSG00000112734	Gm47644	sense_intronic	10	53337753	53345085	-	B3	Gm47644	predicted gene, 47644 [Source:MGI Symbol;Acc:MGI:6096722]	MGI:6096722	NA
Fabp7	63.352	18.3881	9.9632	6.02677	5.17581	4.9965	5.8814	7.11825	3.2027	2.02985	3.74096	8.8104	0.00919093	0.396427	-1.79563	0.288046	609	ENSMUSG00000019874	Fabp7	protein_coding	10	57784881	57788450	+	B4	Fabp7	fatty acid binding protein 7, brain [Source:MGI Symbol;Acc:MGI:101916]	MGI:101916	12140	P51880; E9Q0H6	NM_021272;				decreased erythrocyte cell number; abnormal dentate gyrus morphology; abnormal hippocampus morphology; abnormal response/metabolism to endogenous compounds; decreased fatty acid level; decreased prepulse inhibition; enhanced contextual conditioning behavior; increased anxiety-related response; induced hyperactivity; reduced NMDA-mediated synaptic currents
Gm5424	0.974647	14.5169	24.908	15.0669	38.301	49.965	2.9407	5.33869	13.6115	6.08956	7.48192	3.77589	0.00305338	0.214869	-1.83627	0.280045	374	ENSMUSG00000046687	Gm5424	processed_pseudogene	10	62071123	62072362	+	B4	Gm5424	predicted gene 5424 [Source:MGI Symbol;Acc:MGI:3643173]	MGI:3643173	NA			NR_002687
Cfd	97.4647	1.93559	2.98896	3.01339	0	1.9986	0	0	0	3.04478	0	0	0.000631872	0.0840071	-4.83195	0.0351105	198	ENSMUSG00000061780	Cfd	protein_coding	10	79890853	79892655	+	C1	Cfd	complement factor D (adipsin) [Source:MGI Symbol;Acc:MGI:87931]	MGI:87931	11537	P03953; Q3UP47; B7ZNS9	NM_001291915; NM_013459; NM_001329541				impaired complement alternative pathway; increased susceptibility to bacterial infection
Ascl1	43.8591	34.8406	12.9522	39.174	26.9142	36.9741	16.664	23.1343	11.2095	3.04478	17.4578	13.8449	0.00729202	0.355596	-1.18343	0.440303	539	ENSMUSG00000020052	Ascl1	protein_coding	10	87490819	87493660	-	C1	Ascl1	achaete-scute family bHLH transcription factor 1 [Source:MGI Symbol;Acc:MGI:96919]	MGI:96919	17172	Q02067	NM_008553				abnormal enteric neuron morphology; abnormal horizontal basal cell of olfactory epithelium morphology; abnormal locus ceruleus morphology; abnormal lung development; abnormal nervous system development; abnormal neuron apoptosis; abnormal neuronal migration; abnormal olfactory epithelium morphology; abnormal olfactory sensory neuron morphology; abnormal parasympathetic ganglion morphology; abnorm…
Mybpc1	375.239	1.93559	20.9227	9.04016	14.4923	364.744	15.6837	5.33869	1.60135	1.01493	34.9156	40.2761	0.00334373	0.220787	-2.99293	0.125614	398	ENSMUSG00000020061	Mybpc1	protein_coding	10	88518279	88605152	-	C1	Mybpc1	myosin binding protein C, slow-type [Source:MGI Symbol;Acc:MGI:1336213]	MGI:1336213	109272	Q6P6L5; A0A571BEN1; D3YU50	NM_175418; ; NM_001252372
Ptprq	10.7211	13.5491	21.919	23.1026	68.3206	50.9643	10.7826	2.66934	5.60473	21.3135	11.2229	3.77589	0.0020899	0.176601	-1.7574	0.295781	311	ENSMUSG00000035916	Ptprq	protein_coding	10	107517049	107720051	-	D1	Ptprq	protein tyrosine phosphatase, receptor type, Q [Source:MGI Symbol;Acc:MGI:1096349]	MGI:1096349	237523	P0C5E4	NM_001081432; NM_001370987;				abnormal cochlear hair cell stereociliary bundle morphology; abnormal hair cell mechanoelectric transduction; abnormal inner hair cell stereociliary bundle morphology; abnormal orientation of inner hair cell stereociliary bundles; abnormal outer hair cell stereociliary bundle morphology; abnormal vestibular hair cell stereociliary bundle morphology; absent pinna reflex; absent vestibular hair bun…
Gm8942	2.92394	3.87117	3.98528	16.0714	9.31645	14.9895	1.96047	0	1.60135	4.05971	2.49397	2.51726	0.00427148	0.260015	-1.9881	0.252071	432	ENSMUSG00000111964	Gm8942	processed_pseudogene	10	115269978	115270377	+	D2	Gm8942	predicted gene 8942 [Source:MGI Symbol;Acc:MGI:3645705]	MGI:3645705	NA
Gm4129	10.7211	21.2915	8.96688	10.0446	12.4219	5.9958	3.92093	0	4.80405	2.02985	3.74096	3.77589	0.000599049	0.0814228	-1.89579	0.268726	192	ENSMUSG00000112294	Gm4129	bidirectional_promoter_lncRNA	10	123196695	123199418	+	D2	Gm4129	predicted gene 4129 [Source:MGI Symbol;Acc:MGI:3782305]	MGI:3782305	NA
Sec14l3	14337.1	13731.1	4945.73	3164.06	4943.93	3843.31	5633.4	3687.25	3308.39	3562.39	2909.22	3164.19	0.00241829	0.189461	-1.01399	0.495173	336	ENSMUSG00000054986	Sec14l3	protein_coding	11	4064841	4077736	+	A1	Sec14l3	SEC14-like lipid binding 3 [Source:MGI Symbol;Acc:MGI:3617848]	MGI:3617848	380683	Q5SQ27	NM_001029937;
Nsg2	49.707	16.4525	50.8123	1050.67	123.184	21.9846	22.5454	26.6934	4.80405	31.4627	42.3975	125.863	0.0050727	0.289435	-2.37215	0.193158	461	ENSMUSG00000020297	Nsg2	protein_coding	11	32000463	32059202	+	A4	Nsg2	neuron specific gene family member 2 [Source:MGI Symbol;Acc:MGI:1202070]	MGI:1202070	18197	P47759; Q5SS04; Q5SS03; Q5SS02	NM_008741; NM_001290680; NM_001290681; ; NM_001347080
Gabrp	472.704	414.216	236.128	147.656	185.294	151.894	156.837	170.838	105.689	120.776	91.03	118.311	0.0011911	0.125419	-1.07288	0.475369	250	ENSMUSG00000020159	Gabrp	protein_coding	11	33550781	33578959	-	A4	Gabrp	gamma-aminobutyric acid (GABA) A receptor, pi [Source:MGI Symbol;Acc:MGI:2387597]	MGI:2387597	216643	Q8QZW7; A8Y5I7	NM_146017;				no abnormal phenotype detected
Tgtp2	45.8084	66.7778	13.9485	57.2543	18.6329	24.9825	28.4268	9.78759	8.80743	12.1791	3.74096	17.6208	0.00307245	0.214869	-1.48859	0.35636	376	ENSMUSG00000078921	Tgtp2	protein_coding	11	49057194	49064206	-	B1.2	Tgtp2	T cell specific GTPase 2 [Source:MGI Symbol;Acc:MGI:3710083]	MGI:3710083	100039796	Q62293; Q3T9E4	NM_001145164;
Wnt3a	340.152	338.728	33.8749	43.1919	41.4065	53.9622	58.814	38.2606	57.6486	51.7612	36.1626	57.8969	0.00636123	0.328384	-1.49983	0.353596	509	ENSMUSG00000009900	Wnt3a	protein_coding	11	59248033	59290752	-	B1.3	Wnt3a	wingless-type MMTV integration site family, member 3A [Source:MGI Symbol;Acc:MGI:98956]	MGI:98956	22416	P27467	NM_009522				abnormal bone ossification; abnormal caudal vertebrae morphology; abnormal cervical axis morphology; abnormal cervical vertebrae morphology; abnormal gastrulation; abnormal mesoderm development; abnormal nervous system morphology; abnormal neural tube morphology; abnormal rostral-caudal axis patterning; abnormal somite development; abnormal spinal cord morphology; abnormal tail bud morphology; ab…
Aldh3a1	143.273	172.267	84.6872	58.2588	87.9887	86.9391	34.3082	52.4971	85.6723	26.3881	27.4337	30.2071	0.000691294	0.0900872	-1.29176	0.408451	202	ENSMUSG00000019102	Aldh3a1	protein_coding	11	61207537	61218421	+	B2	Aldh3a1	aldehyde dehydrogenase family 3, subfamily A1 [Source:MGI Symbol;Acc:MGI:1353451]	MGI:1353451	11670	P47739; B1ATI6	NM_001112725; NM_001331112; NM_007436				decreased bone mineral content; decreased lean body mass; decreased neutrophil cell number; no abnormal phenotype detected
Hmgb1-ps3	0	5.80676	0.99632	5.02231	2.07032	0.9993	0	0	0	0	0	0	0.00244707	0.18983	-4.38391	0.0478974	339	ENSMUSG00000081455	Hmgb1-ps3	processed_pseudogene	11	63846183	63846818	-	B3	Hmgb1-ps3	high mobility group box 1, pseudogene 3 [Source:MGI Symbol;Acc:MGI:3768539]	MGI:3768539	NA
Myh3	927.864	0.967794	4.9816	0	5.17581	104.926	13.7233	12.4569	8.00676	5.07463	29.9277	20.1381	0.00320078	0.217158	-3.5401	0.0859654	388	ENSMUSG00000020908	Myh3	protein_coding	11	67078300	67102291	+	B3	Myh3	myosin, heavy polypeptide 3, skeletal muscle, embryonic [Source:MGI Symbol;Acc:MGI:1339709]	MGI:1339709	17883	P13541	NM_001099635;
Myh8	2145.2	35.8084	102.621	48.2142	47.6174	649.545	83.3198	24.9139	8.80743	56.8359	123.452	211.45	0.00269694	0.200548	-2.57433	0.1679	354	ENSMUSG00000055775	Myh8	protein_coding	11	67277124	67308634	+	B3	Myh8	myosin, heavy polypeptide 8, skeletal muscle, perinatal [Source:MGI Symbol;Acc:MGI:1339712]	MGI:1339712	17885	P13542; Q8BGE8	NM_177369;
Myh13	2.92394	7.74235	29.8896	11.0491	19.6681	6.9951	0	1.77956	2.40203	5.07463	0	3.77589	0.000360571	0.0575253	-2.51631	0.174789	165	ENSMUSG00000060180	Myh13	protein_coding	11	67321658	67371586	+	B3	Myh13	myosin, heavy polypeptide 13, skeletal muscle [Source:MGI Symbol;Acc:MGI:1339967]	MGI:1339967	544791	B1AR69	NM_001081250
Alox12e	9.74647	1.93559	2.98896	65.29	2.07032	2.9979	0	0.889781	0	0	1.24699	1.25863	5.32739e-05	0.0181132	-4.45792	0.045502	77	ENSMUSG00000018907	Alox12e	protein_coding	11	70315610	70322628	-	B3	Alox12e	arachidonate lipoxygenase, epidermal [Source:MGI Symbol;Acc:MGI:1274790]	MGI:1274790	11685	P55249; Q5F2E4	NM_145684;				decreased blood urea nitrogen level; decreased circulating insulin level
Alox15	335.278	15.4847	12.9522	6.02677	16.5626	0.9993	6.86163	12.4569	0	7.10448	3.74096	6.29315	0.000783513	0.0963794	-3.38308	0.0958501	214	ENSMUSG00000018924	Alox15	protein_coding	11	70344152	70352031	-	B3	Alox15	arachidonate 15-lipoxygenase [Source:MGI Symbol;Acc:MGI:87997]	MGI:87997	11687	P39654; A2CF88	NM_009660;				abnormal seminal vesicle morphology; hydrometra; small superior vagus ganglion; abnormal bone marrow cell number; abnormal immune system physiology; abnormal lymph node morphology; abnormal myeloblast morphology/development; abnormal myelopoiesis; abnormal spleen B cell follicle morphology; abnormal spleen red pulp morphology; abnormal spleen white pulp morphology; abnormal systemic arterial bloo…
Gm11515	38.9859	37.744	5.97792	1.00446	5.17581	3.9972	0.980234	1.77956	5.60473	6.08956	0	5.03452	0.00710765	0.351076	-2.20055	0.217554	532	ENSMUSG00000085992	Gm11515	lincRNA	11	95223290	95225632	-	D	Gm11515	predicted gene 11515 [Source:MGI Symbol;Acc:MGI:3649766]	MGI:3649766	NA
Skap1	7.79717	13.5491	18.9301	440.959	33.1252	9.993	6.86163	10.6774	4.80405	15.2239	11.2229	32.7244	0.00176154	0.158718	-2.68308	0.155709	292	ENSMUSG00000057058	Skap1	protein_coding	11	96464593	96759130	+	D	Skap1	src family associated phosphoprotein 1 [Source:MGI Symbol;Acc:MGI:1925723]	MGI:1925723	78473	Q3UUV5; Q3U5H2; B1AQX5; B1AQX1	NM_001033186; NM_001177898; ; NM_001177899				abnormal CD4-positive alpha-beta T cell physiology; abnormal T cell physiology; abnormal immune system physiology; decreased T cell proliferation; decreased interferon-gamma secretion; decreased interleukin-2 secretion
Krt13	4749.45	12.5813	51.8086	22.0982	77.6371	21.9846	15.6837	27.5832	21.6182	30.4478	36.1626	8.8104	9.87684e-06	0.00577773	-5.12897	0.0285776	45	ENSMUSG00000044041	Krt13	protein_coding	11	100117327	100121566	-	D	Krt13	keratin 13 [Source:MGI Symbol;Acc:MGI:101925]	MGI:101925	16663	P08730	NM_010662; NM_001313949;
Krt15	3225.11	693.908	817.979	362.611	485.491	210.852	51.9524	361.251	46.4392	123.821	33.6686	36.5002	1.11418e-06	0.0012752	-3.14502	0.113046	23	ENSMUSG00000054146	Krt15	protein_coding	11	100131758	100135928	-	D	Krt15	keratin 15 [Source:MGI Symbol;Acc:MGI:96689]	MGI:96689	16665	B1AQ77	NM_008469;				abnormal response to injury; esophageal epithelium hyperplasia; impaired wound healing
Krt17	213.448	4.83897	35.8675	584.597	30.0197	5.9958	9.80234	37.3708	4.80405	19.2836	8.72891	16.3622	0.000308468	0.052886	-3.17098	0.11103	153	ENSMUSG00000035557	Krt17	protein_coding	11	100256217	100261029	-	D	Krt17	keratin 17 [Source:MGI Symbol;Acc:MGI:96691]	MGI:96691	16667	Q9QWL7	NM_010663				abnormal hair cycle; abnormal hair follicle matrix region morphology; abnormal hair follicle melanin granule morphology; abnormal hair follicle morphology; abnormal hair medulla; abnormal hair shaft morphology; absent vibrissae; alopecia; brittle hair; hair follicle degeneration; increased hair follicle apoptosis
Prcd	58.4788	52.2609	248.084	174.776	292.951	166.883	49.0117	55.1664	31.2264	91.3434	52.3734	66.7073	0.000287373	0.0513492	-1.52209	0.348182	147	ENSMUSG00000075410	Prcd	protein_coding	11	116653534	116668389	+	E2	Prcd	photoreceptor disc component [Source:MGI Symbol;Acc:MGI:3649529]	MGI:3649529	100038570	Q00LT2; J3QJU7	NM_001163318
Zfp750	127.679	62.9066	52.805	23.1026	41.4065	39.972	18.6244	39.1504	22.4189	22.3284	13.7169	26.4312	0.00256793	0.194807	-1.27725	0.412581	347	ENSMUSG00000039238	Zfp750	protein_coding	11	121510978	121519333	-	E2	Zfp750	zinc finger protein 750 [Source:MGI Symbol;Acc:MGI:2442210]	MGI:2442210	319530	Q8BH05	NM_178763
Bnip3l-ps	19.4929	36.7762	32.8786	49.2186	54.8636	62.9559	9.80234	15.1263	17.6149	25.3732	29.9277	21.3967	0.00496708	0.28737	-1.10839	0.463812	455	ENSMUSG00000073198	Bnip3l-ps	transcribed_processed_pseudogene	12	18216542	18217673	+	A1.2	Bnip3l-ps	BCL2/adenovirus E1B interacting protein 3-like, pseudogene [Source:MGI Symbol;Acc:MGI:3642435]	MGI:3642435	NA
Gm1818	1.94929	11.6135	9.9632	4.01785	5.17581	16.9881	1.96047	2.66934	1.60135	1.01493	0	0	0.000298695	0.0517293	-2.56696	0.168759	152	ENSMUSG00000091277	Gm1818	unprocessed_pseudogene	12	48555308	48559885	-	B3	Gm1818	predicted gene 1818 [Source:MGI Symbol;Acc:MGI:3037676]	MGI:3037676	NA
Foxg1	14.6197	0	5.97792	15.0669	2.07032	2.9979	0	0	1.60135	0	3.74096	0	0.00556875	0.306037	-2.81617	0.141987	479	ENSMUSG00000020950	Foxg1	protein_coding	12	49382660	49386861	+	B3	Foxg1	forkhead box G1 [Source:MGI Symbol;Acc:MGI:1347464]	MGI:1347464	15228	Q60987; Q3V1Q8	NM_001160112; NM_008241				abnormal cerebral cortex morphology; abnormal cerebral hemisphere morphology; abnormal cranium morphology; abnormal embryonic/fetal subventricular zone morphology; abnormal eye morphology; abnormal nasal placode morphology; abnormal neocortex morphology; abnormal neural tube mantle layer morphology; abnormal neuron differentiation; abnormal neuronal precursor proliferation; abnormal olfactory epi…
Egln3	284.597	284.531	408.491	466.07	557.952	390.726	74.4977	149.483	120.101	317.672	216.976	275.64	0.00107724	0.117222	-1.05297	0.481973	241	ENSMUSG00000035105	Egln3	protein_coding	12	54178981	54203860	-	C1	Egln3	egl-9 family hypoxia-inducible factor 3 [Source:MGI Symbol;Acc:MGI:1932288]	MGI:1932288	112407	A0A0R4J0H9	NM_028133				abnormal bone structure; increased bone mineral content; abnormal adrenal chromaffin cell morphology; abnormal adrenal gland secretion; abnormal adrenal medulla morphology; abnormal axon morphology; abnormal carotid body morphology; abnormal innervation; abnormal nervous system development; abnormal neuron morphology; abnormal neuron physiology; abnormal physiological response to xenobiotic; abno…
Pax9	82.845	7.74235	26.9006	62.2766	11.3868	16.9881	1.96047	18.6854	0.800676	17.2537	1.24699	16.3622	0.00968894	0.404844	-1.87535	0.272562	630	ENSMUSG00000001497	Pax9	protein_coding	12	56691767	56712822	+	C1	Pax9	paired box 9 [Source:MGI Symbol;Acc:MGI:97493]	MGI:97493	18511	P47242; Q3V1K1	NM_011041				abnormal Reichert's cartilage morphology; abnormal craniofacial bone morphology; abnormal cranium morphology; abnormal dentin morphology; abnormal hypaxial muscle morphology; abnormal laryngeal cartilage morphology; abnormal limb development; abnormal lower incisor morphology; abnormal mandible morphology; abnormal molar morphology; abnormal palatal shelf elevation; abnormal pharyngeal pouch morp…
Unc79	84.7943	75.4879	38.8565	40.1785	37.2658	28.9797	26.4663	43.5993	11.2095	28.4179	11.2229	17.6208	0.00757434	0.362388	-1.13099	0.456604	550	ENSMUSG00000021198	Unc79	protein_coding	12	102948859	103184065	+	E	Unc79	unc-79 homolog [Source:MGI Symbol;Acc:MGI:2684729]	MGI:2684729	217843	Q0KK59; E5CYJ9; J3QNP0; J3QP77; G8JL63; J3QMH8	NM_001081017;				absent gastric milk in neonates; bradykinesia; decreased body weight; hyperactivity; perinatal lethality; perinatal lethality incomplete penetrance; postnatal lethality complete penetrance; weakness
Aspg	120.856	195.494	213.212	150.669	241.193	266.813	56.8535	64.954	116.098	131.94	87.2891	67.966	0.000128873	0.0320042	-1.17523	0.442814	106	ENSMUSG00000037686	Aspg	protein_coding	12	112106679	112127559	+	F1	Aspg	asparaginase [Source:MGI Symbol;Acc:MGI:2144822]	MGI:2144822	104816	A0JNU3; A0A1Y7VK61	NM_001081169				abnormal skin morphology; decreased lean body mass; increased lean body mass; increased fasted circulating glucose level
Ahnak2	210.524	217.754	81.6982	80.357	65.2152	64.9545	49.0117	68.5131	68.8581	26.3881	42.3975	85.5868	0.00752114	0.361517	-1.07907	0.473333	547	ENSMUSG00000072812	Ahnak2	protein_coding	12	112772194	112802657	-	F1	Ahnak2	AHNAK nucleoprotein 2 [Source:MGI Symbol;Acc:MGI:2144831]	MGI:2144831	100041194	Q3URZ6; E9PYB0; F7DBB3
Calml3	489.273	12.5813	13.9485	11.0491	11.3868	2.9979	10.7826	10.6774	4.00338	4.05971	7.48192	3.77589	0.000154115	0.035902	-3.70383	0.0767428	113	ENSMUSG00000063130	Calml3	protein_coding	13	3802896	3804316	-	A1	Calml3	calmodulin-like 3 [Source:MGI Symbol;Acc:MGI:1917655]	MGI:1917655	70405	Q9D6P8; A0A1Y7VK66	NM_027416;
Akr1c14	1800.17	3190.82	1260.34	2634.7	1905.73	3134.8	1017.48	829.276	1924.82	400.896	987.613	1442.39	0.000384178	0.0596905	-1.07655	0.47416	168	ENSMUSG00000033715	Akr1c14	protein_coding	13	4049011	4090688	+	A1	Akr1c14	aldo-keto reductase family 1, member C14 [Source:MGI Symbol;Acc:MGI:2145458]	MGI:2145458	105387	Q91WT7; A0A1Y7VNR1	NM_134072
Gm24187	51.6563	53.2287	170.371	237.053	446.155	227.84	32.3477	24.9139	50.4426	95.4031	88.5361	54.1211	0.000244535	0.0480543	-1.77892	0.291401	133	ENSMUSG00000088609	Gm24187	miRNA	13	9834469	9834525	-	A1	Gm24187	predicted gene, 24187 [Source:MGI Symbol;Acc:MGI:5453964]	MGI:5453964	NA
Prss16	2.92394	9.67794	18.9301	2242.96	43.4768	10.9923	11.7628	23.1343	11.2095	16.2388	12.4699	45.3106	0.000223653	0.0449424	-4.27107	0.051794	131	ENSMUSG00000006179	Prss16	protein_coding	13	22002173	22009742	-	A3.1	Prss16	protease, serine 16 (thymus) [Source:MGI Symbol;Acc:MGI:1859181]	MGI:1859181	54373	Q9QXE5; Q5SZ30; A0A286YCE6	NM_019429;				abnormal professional antigen presenting cell morphology; abnormal thymus cortex morphology; no abnormal phenotype detected
Cmah	80.8957	83.2303	18.9301	251.115	43.4768	16.9881	20.5849	9.78759	13.6115	23.3433	19.9518	70.4832	0.00682023	0.343938	-1.65366	0.317832	522	ENSMUSG00000016756	Cmah	protein_coding	13	24327404	24477377	+	A3.1	Cmah	cytidine monophospho-N-acetylneuraminic acid hydroxylase [Source:MGI Symbol;Acc:MGI:103227]	MGI:103227	12763	Q61419; A0A286YDH3	NM_001284519; NM_007717; NM_001284520; NM_001111110				abnormal B cell physiology; abnormal T cell physiology; abnormal humoral immune response; abnormal inner ear morphology; abnormal interleukin secretion; abnormal organ of Corti morphology; abnormal semicircular canal morphology; abnormal sensorimotor gating; abnormal startle reflex; cochlear outer hair cell degeneration; decreased interferon-gamma secretion; impaired coordination; impaired hearin…
2010001K21Rik	44.8337	74.5201	10.9595	11.0491	33.1252	12.9909	13.7233	14.2365	11.2095	14.209	9.97589	11.3277	0.00893726	0.391574	-1.31726	0.401297	600	ENSMUSG00000051606	2010001K21Rik	processed_transcript	13	46979908	47011195	+	A5	2010001K21Rik	RIKEN cDNA 2010001K21 gene [Source:MGI Symbol;Acc:MGI:1917079]	MGI:1917079	NA
Omd	14.6197	14.5169	5.97792	31.1383	33.1252	36.9741	7.84187	15.1263	3.2027	1.01493	11.2229	10.069	0.00830126	0.383372	-1.48691	0.356777	570	ENSMUSG00000048368	Omd	protein_coding	13	49582462	49592822	+	A5	Omd	osteomodulin [Source:MGI Symbol;Acc:MGI:1350918]	MGI:1350918	27047	O35103	NM_012050; NM_001360708				impaired cued conditioning behavior
Pitx1	166.665	0	3.98528	1.00446	0	0	0	1.77956	0	2.02985	0	5.03452	0.00835348	0.385109	-4.19488	0.054603	571	ENSMUSG00000021506	Pitx1	protein_coding	13	55825051	55836192	-	B1	Pitx1	paired-like homeodomain transcription factor 1 [Source:MGI Symbol;Acc:MGI:107374]	MGI:107374	18740	P70314; Q3UQH0; G3UZS0	NM_011097;				abnormal autopod morphology; abnormal bone structure; abnormal digit morphology; abnormal nail morphology; decreased bone mineral content; decreased circulating insulin level; fused phalanges; increased bone mineral content; preweaning lethality complete penetrance; abnormal Meckel's cartilage morphology; abnormal cartilage morphology; abnormal femur morphology; abnormal fibula morphology; abnorm…
Cxcl14	153.02	93.876	239.117	228.013	384.045	240.831	68.6163	92.5372	60.0507	190.806	122.205	51.6038	0.00145622	0.141452	-1.19175	0.437772	271	ENSMUSG00000021508	Cxcl14	protein_coding	13	56288643	56296551	-	B1	Cxcl14	chemokine (C-X-C motif) ligand 14 [Source:MGI Symbol;Acc:MGI:1888514]	MGI:1888514	57266	Q9WUQ5; Q6AXC2	NM_019568				decreased body length; decreased body weight; decreased circulating cholesterol level; decreased circulating glucose level; decreased circulating insulin level; decreased food intake; decreased kidney weight; decreased litter size; decreased liver triglyceride level; decreased liver weight; decreased macrophage cell number; decreased white adipose tissue amount; impaired glucose tolerance; improv…
Irx4	0	0	12.9522	15.0669	0	0.9993	0	0	0	0	0	0	0.00280644	0.205785	-5.31015	0.0252049	359	ENSMUSG00000021604	Irx4	protein_coding	13	73260479	73269608	+	C1	Irx4	Iroquois homeobox 4 [Source:MGI Symbol;Acc:MGI:1355275]	MGI:1355275	50916	Q9QY61	NM_018885				cardiomyopathy; decreased ventricle muscle contractility; dilated cardiomyopathy; dilated heart atrium; enlarged heart; heart left ventricle hypertrophy
5430425K12Rik	16.569	33.8728	21.919	16.0714	18.6329	18.9867	4.90117	10.6774	4.80405	11.1642	7.48192	13.8449	0.00308213	0.214869	-1.26046	0.417411	377	ENSMUSG00000114554	5430425K12Rik	lincRNA	13	80940411	80948597	+	C3	5430425K12Rik	RIKEN cDNA 5430425K12 gene [Source:MGI Symbol;Acc:MGI:1918666]	MGI:1918666	NA			NR_103550;
Rasgrf2	526.309	545.836	186.312	65.29	79.7074	96.9321	83.3198	42.7095	71.2601	51.7612	63.5963	44.052	2.29214e-05	0.0105857	-2.06969	0.238211	57	ENSMUSG00000021708	Rasgrf2	protein_coding	13	91880400	92131656	-	C3	Rasgrf2	RAS protein-specific guanine nucleotide-releasing factor 2 [Source:MGI Symbol;Acc:MGI:109137]	MGI:109137	19418	D3Z685; A0A1L1SS23; D3Z6K8	NM_009027				decreased interleukin-2 secretion; decreased tumor necrosis factor secretion
Ankrd34b	19.4929	26.1304	14.9448	22.0982	12.4219	22.9839	7.84187	7.11825	7.20608	1.01493	13.7169	2.51726	0.00107764	0.117222	-1.57082	0.336617	242	ENSMUSG00000045034	Ankrd34b	protein_coding	13	92425896	92441658	+	C3	Ankrd34b	ankyrin repeat domain 34B [Source:MGI Symbol;Acc:MGI:2443245]	MGI:2443245	218440	Q3UUF8; E9Q655	NM_175455;
Isl1	31.1887	1.93559	10.9595	36.1606	8.28129	6.9951	1.96047	6.22847	1.60135	5.07463	3.74096	6.29315	0.00382297	0.240756	-1.9238	0.263559	418	ENSMUSG00000042258	Isl1	protein_coding	13	116298281	116309689	-	D2.2	Isl1	ISL1 transcription factor, LIM/homeodomain [Source:MGI Symbol;Acc:MGI:101791]	MGI:101791	16392	P61372; A2RSV5	NM_021459;				abnormal Rathke's pouch development; abnormal dorsal aorta morphology; abnormal heart atrium morphology; abnormal heart development; abnormal heart shape; abnormal motor neuron morphology; abnormal pancreas mesenchyme morphology; abnormal pancreas morphology; abnormal pancreatic acinar cell morphology; abnormal pancreatic islet morphology; abnormal pharyngeal arch morphology; abnormal spinal cord…
BC147527	5.84788	9.67794	0	65.29	10.3516	3.9972	0.980234	1.77956	4.00338	2.02985	2.49397	6.29315	0.00461481	0.275465	-2.40201	0.189201	441	ENSMUSG00000094796	BC147527	protein_coding	13	120300392	120308779	+	D2.3	BC147527	cDNA sequence BC147527 [Source:MGI Symbol;Acc:MGI:4840510]	MGI:4840510	625360	Q3V185	NM_001037925;
Lrrc18	42.8845	52.2609	32.8786	32.1428	37.2658	29.979	21.5651	20.465	20.8176	11.1642	13.7169	25.1726	0.00371181	0.237159	-1.00453	0.498433	412	ENSMUSG00000041673	Lrrc18	protein_coding	14	32991382	33015291	+	B	Lrrc18	leucine rich repeat containing 18 [Source:MGI Symbol;Acc:MGI:1914830]	MGI:1914830	67580	Q9CQ07; D3Z3F9; D3Z3X8; D3Z0P1	NM_026253; NM_001146021;
Trac	32.1633	28.066	14.9448	316.406	36.2306	3.9972	8.8221	7.11825	2.40203	12.1791	11.2229	40.2761	0.0028732	0.207786	-2.39943	0.189539	364	ENSMUSG00000076928	Trac	TR_C_gene	14	54220521	54224206	+	C2	Trac	T cell receptor alpha constant [Source:MGI Symbol;Acc:MGI:4439838]	MGI:4439838	NA
Psmb11	0	0	1.99264	95.4239	3.10548	0	1.96047	0	0	3.04478	1.24699	0	0.00873579	0.389828	-3.86276	0.0687373	588	ENSMUSG00000072423	Psmb11	protein_coding	14	54621433	54629556	+	C2	Psmb11	proteasome (prosome, macropain) subunit, beta type, 11 [Source:MGI Symbol;Acc:MGI:1921152]	MGI:1921152	73902	Q8BG41	NM_175204				abnormal CD8-positive alpha beta T cell morphology; abnormal T cell differentiation; abnormal T cell receptor V(D)J recombination; abnormal self tolerance; decreased CD8-positive alpha-beta T cell number; decreased memory T cell number; increased T cell proliferation
Myh7	958.078	1010.38	2091.28	858.815	496.877	389.727	404.836	211.768	241.003	386.687	213.235	409.054	1.32794e-06	0.00145653	-1.63698	0.32153	24	ENSMUSG00000053093	Myh7	protein_coding	14	54970684	54994626	-	C3	Myh7	myosin, heavy polypeptide 7, cardiac muscle, beta [Source:MGI Symbol;Acc:MGI:2155600]	MGI:2155600	140781	Q91Z83; Q1WJL6; B2RXX9; B8JJH1; A0A2I3BRL9; A0A2I3BQV3	NM_001361607; NM_080728;
Fgf9	37.0366	38.7117	27.897	24.1071	33.1252	27.9804	11.7628	8.89781	12.8108	15.2239	22.4458	12.5863	0.00117185	0.12515	-1.182	0.440739	246	ENSMUSG00000021974	Fgf9	protein_coding	14	58070547	58112720	+	C3	Fgf9	fibroblast growth factor 9 [Source:MGI Symbol;Acc:MGI:104723]	MGI:104723	14180	P54130; E9Q2N2; E9Q864	NM_013518				abnormal body wall morphology; abnormal embryo size; abnormal retinal vasculature morphology; cataract; cleft palate; decreased hematocrit; embryonic lethality prior to tooth bud stage; enlarged heart; increased grip strength; increased mean corpuscular hemoglobin concentration; increased startle reflex; preweaning lethality complete penetrance; abnormal Leydig cell differentiation; abnormal Sert…
Shisa2	604.281	426.797	111.588	336.495	146.993	102.928	167.62	101.435	148.125	110.627	113.476	105.725	0.00224881	0.182709	-1.20945	0.432433	324	ENSMUSG00000044461	Shisa2	protein_coding	14	59625308	59631660	+	C3	Shisa2	shisa family member 2 [Source:MGI Symbol;Acc:MGI:2444716]	MGI:2444716	219134	Q8QZV2	NM_145463;				abnormal hypothalamus morphology; postnatal growth retardation; postnatal lethality incomplete penetrance; proportional dwarf
Gm30970	8.77182	7.74235	7.97056	3.01339	3.10548	1.9986	2.9407	1.77956	0.800676	0	0	0	0.00349325	0.227927	-2.3316	0.198664	403	ENSMUSG00000115637	Gm30970	processed_pseudogene	14	79106039	79106401	-	D3	Gm30970	predicted gene, 30970 [Source:MGI Symbol;Acc:MGI:5590129]	MGI:5590129	NA
Scel	513.639	482.929	452.329	499.218	550.706	944.338	299.951	216.217	357.101	117.731	427.716	294.519	0.00041719	0.0638494	-1.00738	0.49745	172	ENSMUSG00000022123	Scel	protein_coding	14	103513342	103612797	+	E2.3	Scel	sciellin [Source:MGI Symbol;Acc:MGI:1891228]	MGI:1891228	64929	Q9EQG3; Q14DQ7; Q14DU0	NM_022886				no abnormal phenotype detected
Snx31	140.349	121.942	37.8602	28.1249	13.4571	17.9874	30.3872	8.00803	13.6115	8.11941	4.98795	6.29315	0.000170662	0.0378344	-2.31102	0.201517	118	ENSMUSG00000013611	Snx31	protein_coding	15	36504062	36555573	-	B3.1	Snx31	sorting nexin 31 [Source:MGI Symbol;Acc:MGI:1913946]	MGI:1913946	66696	Q6P8Y7	NM_025712; NM_001347022;
Psca	1470.74	3.87117	0	14.0625	8.28129	2.9979	0.980234	12.4569	12.8108	9.13434	17.4578	16.3622	0.000987128	0.111524	-4.42552	0.0465356	233	ENSMUSG00000022598	Psca	protein_coding	15	74714839	74717069	+	D3	Psca	prostate stem cell antigen [Source:MGI Symbol;Acc:MGI:1919623]	MGI:1919623	72373	P57096	NM_028216				abnormal skin coloration; abnormal spleen morphology; no abnormal phenotype detected
Ly6d	135.476	18.3881	16.9374	74.3302	17.5977	9.993	14.7035	16.9058	7.20608	20.2985	3.74096	15.1035	0.00374161	0.237909	-1.79509	0.288154	414	ENSMUSG00000034634	Ly6d	protein_coding	15	74762056	74763620	-	D3	Ly6d	lymphocyte antigen 6 complex, locus D [Source:MGI Symbol;Acc:MGI:96881]	MGI:96881	17068	P35459	NM_010742
Faim2	54.5802	23.227	18.9301	14.0625	8.28129	15.9888	4.90117	6.22847	9.60811	5.07463	6.23493	2.51726	0.000259547	0.0492937	-1.92183	0.263919	138	ENSMUSG00000023011	Faim2	protein_coding	15	99497012	99528165	-	F1	Faim2	Fas apoptotic inhibitory molecule 2 [Source:MGI Symbol;Acc:MGI:1919643]	MGI:1919643	72393	Q8K097	NM_028224; ; NM_001038658				abnormal kidney morphology; enlarged kidney; hydronephrosis; increased cerebral infarction size; increased kidney weight; increased susceptibility to pharmacologically induced seizures
Cela1	37.0366	58.0676	351.701	313.392	534.143	377.735	28.4268	64.954	22.4189	81.1941	81.0541	49.0865	9.12219e-06	0.00561185	-2.3533	0.195698	42	ENSMUSG00000023031	Cela1	protein_coding	15	100674421	100687921	-	F1	Cela1	chymotrypsin-like elastase family, member 1 [Source:MGI Symbol;Acc:MGI:95314]	MGI:95314	109901	Q91X79; A0A2R8VHL3; A0A2R8VHA6	NM_033612
Krt6a	418.123	2.90338	5.97792	8.0357	3.10548	2.9979	4.90117	3.55912	3.2027	7.10448	8.72891	1.25863	0.000425974	0.0644444	-3.90873	0.0665815	174	ENSMUSG00000058354	Krt6a	protein_coding	15	101689910	101694307	-	F2	Krt6a	keratin 6A [Source:MGI Symbol;Acc:MGI:1100845]	MGI:1100845	16687	P50446	NM_008476;				abnormal esophagus morphology; abnormal filiform papillae morphology; abnormal hard palate morphology; abnormal keratinocyte morphology; abnormal tongue epithelium morphology; decreased body weight; decreased food intake; delayed wound healing; postnatal growth retardation; postnatal lethality complete penetrance
Krt5	834.298	3.87117	29.8896	186.83	16.5626	0.9993	3.92093	25.8037	0.800676	4.05971	3.74096	6.29315	5.83798e-05	0.0187149	-4.5587	0.0424322	81	ENSMUSG00000061527	Krt5	protein_coding	15	101707070	101712898	-	F2	Krt5	keratin 5 [Source:MGI Symbol;Acc:MGI:96702]	MGI:96702	110308	Q922U2; Q32P04	NM_027011				preweaning lethality incomplete penetrance; abnormal autopod morphology; abnormal epidermal layer morphology; abnormal esophageal epithelium morphology; abnormal palate morphology; abnormal stomach morphology; abnormal tail morphology; abnormal tongue epithelium morphology; absent gastric milk in neonates; neonatal lethality complete penetrance
Krt4	5930.73	76.4557	54.7976	22.0982	57.969	15.9888	5.8814	72.9621	14.4122	24.3582	17.4578	11.3277	8.79048e-06	0.00561185	-5.38505	0.0239297	40	ENSMUSG00000059668	Krt4	protein_coding	15	101918535	101924735	-	F2	Krt4	keratin 4 [Source:MGI Symbol;Acc:MGI:96701]	MGI:96701	16682	P07744	NM_008475				abnormal corneal epithelium morphology; abnormal dermal layer morphology; abnormal esophageal epithelium morphology; abnormal oral mucosa morphology; abnormal skin pigmentation; abnormal stomach epithelium morphology; abnormal tongue epithelium morphology; abnormal tongue morphology; corneal epithelium hyperplasia; esophageal epithelium hyperplasia; increased corneal epithelium thickness; oral le…
Amhr2	74.0731	85.1658	87.6762	55.2454	64.18	46.9671	11.7628	12.4569	4.80405	22.3284	22.4458	10.069	4.22794e-09	3.70988e-05	-2.30819	0.201914	3	ENSMUSG00000023047	Amhr2	protein_coding	15	102445367	102454633	+	F3	Amhr2	anti-Mullerian hormone type 2 receptor [Source:MGI Symbol;Acc:MGI:105062]	MGI:105062	110542	Q8K592; A0A2R8VHE2; A0A2R8W6H9	NM_001356575; NM_144547;				Leydig cell hyperplasia; abnormal Sertoli cell morphology; failure of Mullerian duct regression; male infertility; male pseudohermaphroditism; reduced male fertility; secondary sex reversal; seminiferous tubule degeneration
Trp63	72.1239	8.71014	23.9117	254.129	16.5626	4.9965	14.7035	32.9219	9.60811	7.10448	2.49397	20.1381	0.00610792	0.324363	-2.11576	0.230724	495	ENSMUSG00000022510	Trp63	protein_coding	16	25683763	25892102	+	B1	Trp63	transformation related protein 63 [Source:MGI Symbol;Acc:MGI:1330810]	MGI:1330810	22061	O88898; Q3UVI3; Q569E5; D3Z7K2; A0A0R4J1K8	NM_001127259; NM_001127263; NM_001127265; NM_011641; NM_001127262; NM_001127264; NM_001127261; NM_001127260				abnormal abdominal wall morphology; abnormal anus morphology; abnormal apical ectodermal ridge morphology; abnormal cellular replicative senescence; abnormal craniofacial development; abnormal craniofacial morphology; abnormal ectoderm development; abnormal embryo development; abnormal epidermal layer morphology; abnormal epidermis stratum basale morphology; abnormal epidermis stratum spinosum mo…
Lrrc15	109.16	61.9388	21.919	10.0446	11.3868	16.9881	16.664	8.89781	13.6115	10.1493	12.4699	5.03452	0.00209313	0.176601	-1.77594	0.292005	312	ENSMUSG00000052316	Lrrc15	protein_coding	16	30269302	30283256	-	B2	Lrrc15	leucine rich repeat containing 15 [Source:MGI Symbol;Acc:MGI:1921738]	MGI:1921738	74488	Q80X72	NM_028973				improved glucose tolerance; increased heart weight
Mx2	32.1633	97.7472	103.617	54.2409	47.6174	24.9825	38.2291	25.8037	19.2162	24.3582	21.1988	15.1035	0.0014421	0.141079	-1.31624	0.40158	268	ENSMUSG00000023341	Mx2	polymorphic_pseudogene	16	97535308	97560900	+	C4	Mx2	MX dynamin-like GTPase 2 [Source:MGI Symbol;Acc:MGI:97244]	MGI:97244	17858	Q9WVP9	NM_013606	NR_003508			absent startle reflex; increased circulating bilirubin level; increased prepulse inhibition
Prss27	158.867	4.83897	7.97056	4.01785	4.14065	1.9986	2.9407	1.77956	0	2.02985	1.24699	11.3277	0.00207421	0.176134	-3.22169	0.107195	310	ENSMUSG00000050762	Prss27	protein_coding	17	24038144	24045954	+	A3.3	Prss27	protease, serine 27 [Source:MGI Symbol;Acc:MGI:2450123]	MGI:2450123	213171	Q8BJR6	NM_175440				decreased circulating alanine transaminase level; decreased circulating aspartate transaminase level; no abnormal phenotype detected
Grm4	6.82253	1.93559	3.98528	11.0491	3.10548	3.9972	1.96047	0	0.800676	3.04478	0	1.25863	0.00722095	0.354635	-2.0184	0.246832	536	ENSMUSG00000063239	Grm4	protein_coding	17	27422387	27521403	-	A3.3	Grm4	glutamate receptor, metabotropic 4 [Source:MGI Symbol;Acc:MGI:1351341]	MGI:1351341	268934	G3XA00; A0A338P7K6; A0A338P783; A0A338P6S6; A0A140T8R6	NM_001013385; NM_001291045; NM_001360192;				abnormal motor learning; decreased paired-pulse facilitation; decreased post-tetanic potentiation; increased prepulse inhibition
2300002M23Rik	234.89	0	0	0	0	0	0	0	0	0	0	0	0.000599834	0.0814228	-8.2957	0.00318233	193	ENSMUSG00000039269	2300002M23Rik	protein_coding	17	35567450	35568952	+	B1	2300002M23Rik	RIKEN cDNA 2300002M23 gene [Source:MGI Symbol;Acc:MGI:1916792]	MGI:1916792	69542	Q8BM15	NM_175148;				decreased body weight; decreased total body fat amount
Gm9573	104.287	0	0	0	0	0	0	0	0	0	0	0	0.00176662	0.158718	-7.13032	0.00713774	293	ENSMUSG00000090588	Gm9573	protein_coding	17	35617923	35626637	-	B1	Gm9573	predicted gene 9573 [Source:MGI Symbol;Acc:MGI:3779983]	MGI:3779983	672682	F7C950	NM_001244654;
Ptcra	0	1.93559	3.98528	202.901	22.7735	1.9986	0	0.889781	0.800676	2.02985	0	11.3277	0.00252797	0.193448	-3.92839	0.0656807	344	ENSMUSG00000036858	Ptcra	protein_coding	17	46755663	46763712	-	C	Ptcra	pre T cell antigen receptor alpha [Source:MGI Symbol;Acc:MGI:104857]	MGI:104857	19208	A0A0R4J0F4	NM_011195				abnormal double-positive T cell morphology; arrested T cell differentiation; decreased DN4 thymocyte number; decreased T cell number; decreased double-positive T cell number; decreased thymocyte number; increased DN3 thymocyte number; increased T cell number; increased double-negative T cell number; increased gamma-delta T cell number; thymus hypoplasia
St6gal2	43.8591	2.90338	4.9816	7.03123	7.24613	8.9937	0.980234	0.889781	1.60135	4.05971	3.74096	0	0.000612698	0.0822891	-2.66912	0.157223	196	ENSMUSG00000024172	St6gal2	protein_coding	17	55445382	55514581	+	C	St6gal2	beta galactoside alpha 2,6 sialyltransferase 2 [Source:MGI Symbol;Acc:MGI:2445190]	MGI:2445190	240119	Q76K27; B2RQY9; A9C433	NM_001347403				decreased bone mineral content; decreased bone mineral density
Vit	53.6056	24.1948	18.9301	25.1115	33.1252	33.9762	8.8221	29.3628	8.80743	12.1791	7.48192	15.1035	0.00527051	0.295193	-1.19338	0.437278	470	ENSMUSG00000024076	Vit	protein_coding	17	78508064	78627408	+	E3	Vit	vitrin [Source:MGI Symbol;Acc:MGI:1921449]	MGI:1921449	74199	Q8VHI5; A0A3B2WCI9	NM_028813; NM_001197028;				abnormal neural tube morphology; abnormal neuron differentiation; abnormal neuronal stem cell morphology; abnormal spinal cord central canal morphology; abnormal spinal cord ependymal layer morphology; abnormal spinal cord interneuron morphology; decreased motor neuron number; decreased neuronal precursor cell number; decreased spinal cord size
Qpct	249.51	285.499	946.504	956.248	1581.73	1380.03	180.363	372.818	281.037	467.881	467.62	280.674	0.000274895	0.0502523	-1.39681	0.379769	144	ENSMUSG00000024084	Qpct	protein_coding	17	79051906	79090378	+	E3	Qpct	glutaminyl-peptide cyclotransferase (glutaminyl cyclase) [Source:MGI Symbol;Acc:MGI:1917786]	MGI:1917786	70536	A0A0R4J0G6; A0A3B2W7G1	NM_027455; NM_001316729;
Dsg3	209.549	0	0	5.02231	0	0.9993	0	0	2.40203	0	0	0	0.000797503	0.0976441	-6.00018	0.015623	215	ENSMUSG00000056632	Dsg3	protein_coding	18	20510274	20547459	+	A2	Dsg3	desmoglein 3 [Source:MGI Symbol;Acc:MGI:99499]	MGI:99499	13512	Q3UFC6; A0A3Q4EGP6	NM_030596;				abnormal cell adhesion; abnormal epidermis stratum spinosum morphology; abnormal epiglottis morphology; abnormal hair cycle; abnormal hair follicle morphology; abnormal hair growth; abnormal hair shaft morphology; abnormal keratinocyte physiology; abnormal laryngeal cartilage morphology; abnormal larynx morphology; abnormal respiratory system morphology; abnormal snout skin morphology; abnormal s…
F830016B08Rik	11.6958	31.9372	14.9448	21.0937	21.7384	4.9965	12.743	5.33869	6.40541	2.02985	0	8.8104	0.00694352	0.345522	-1.55958	0.339249	529	ENSMUSG00000090942	F830016B08Rik	protein_coding	18	60293380	60303016	+	D3	F830016B08Rik	RIKEN cDNA F830016B08 gene [Source:MGI Symbol;Acc:MGI:3588218]	MGI:3588218	240328	G3UWE2	NM_001101475
Fbxo15	32.1633	38.7117	32.8786	32.1428	55.8987	59.958	15.6837	8.89781	31.2264	12.1791	26.1867	10.069	0.00170683	0.1562	-1.25995	0.417559	287	ENSMUSG00000034391	Fbxo15	protein_coding	18	84934782	84981473	+	E4	Fbxo15	F-box protein 15 [Source:MGI Symbol;Acc:MGI:1354755]	MGI:1354755	50764	Q3TJW2; A0A286YCR3; A0A286YCC7; A0A286YDM4; A0A494BAM1	NM_015798; ; NM_001367965				abnormal retina morphology; decreased lymphocyte cell number; enlarged spleen; increased neutrophil cell number; no abnormal phenotype detected
Aldh3b2	49.707	15.4847	10.9595	9.04016	5.17581	2.9979	2.9407	4.44891	9.60811	2.02985	3.74096	3.77589	0.00803344	0.375617	-1.7642	0.294389	563	ENSMUSG00000075296	Aldh3b2	protein_coding	19	3972328	3981646	+	A	Aldh3b2	aldehyde dehydrogenase 3 family, member B2 [Source:MGI Symbol;Acc:MGI:2147613]	MGI:2147613	621603	E9Q3E1	NM_001177438
Gm50321	115.983	66.7778	78.7093	70.3123	82.8129	91.9356	40.1896	53.3869	29.625	37.5523	39.9036	47.8279	0.000604387	0.0815892	-1.0278	0.490456	195	ENSMUSG00000118383	Gm50321	lincRNA	19	9828899	9836897	-	A	Gm50321	predicted gene, 50321 [Source:MGI Symbol;Acc:MGI:6303181]	MGI:6303181	NA
Dmrt2	22.4169	5.80676	6.97424	85.3793	34.1603	0.9993	3.92093	8.00803	4.00338	0	7.48192	1.25863	0.00165597	0.152418	-2.616	0.163119	286	ENSMUSG00000048138	Dmrt2	protein_coding	19	25672411	25678991	+	C1	Dmrt2	doublesex and mab-3 related transcription factor 2 [Source:MGI Symbol;Acc:MGI:1330307]	MGI:1330307	226049	Q8BG36	NM_145831				abnormal caudal vertebrae morphology; abnormal cervical vertebrae morphology; abnormal dermomyotome development; abnormal lumbar vertebrae morphology; abnormal myotome development; abnormal myotome morphology; abnormal pulmonary alveolus morphology; abnormal sacral vertebrae morphology; abnormal sclerotome morphology; abnormal somite development; abnormal sternum morphology; abnormal thoracic ver…
Ankrd22	7.79717	3.87117	9.9632	19.0848	6.21097	2.9979	3.92093	0.889781	0.800676	1.01493	0	2.51726	0.000776102	0.095916	-2.36302	0.194383	213	ENSMUSG00000024774	Ankrd22	protein_coding	19	34121469	34166053	-	C1	Ankrd22	ankyrin repeat domain 22 [Source:MGI Symbol;Acc:MGI:1277101]	MGI:1277101	52024	Q9D3J5	NM_024204;
Ifit3	145.222	262.272	317.826	201.897	183.224	128.91	97.0431	100.545	72.0608	76.1195	124.699	93.1386	0.000107253	0.0284954	-1.1382	0.454327	99	ENSMUSG00000074896	Ifit3	protein_coding	19	34583531	34588731	+	C1	Ifit3	interferon-induced protein with tetratricopeptide repeats 3 [Source:MGI Symbol;Acc:MGI:1101055]	MGI:1101055	15959	Q64345; Q5FW82	NM_010501				preweaning lethality complete penetrance
Ifit3b	32.1633	82.2625	53.8013	36.1606	22.7735	23.9832	14.7035	20.465	13.6115	3.04478	18.7048	21.3967	0.00147283	0.142029	-1.44968	0.366101	272	ENSMUSG00000062488	Ifit3b	protein_coding	19	34607970	34613401	+	C1	Ifit3b	interferon-induced protein with tetratricopeptide repeats 3B [Source:MGI Symbol;Acc:MGI:3698419]	MGI:3698419	667370	E9PV48	NM_001005858
Ifit1	94.5407	256.465	170.371	192.857	138.712	95.9328	106.845	62.2847	53.6453	28.4179	77.3132	79.2936	0.000594523	0.0814228	-1.21909	0.429554	191	ENSMUSG00000034459	Ifit1	protein_coding	19	34640871	34650009	+	C1	Ifit1	interferon-induced protein with tetratricopeptide repeats 1 [Source:MGI Symbol;Acc:MGI:99450]	MGI:99450	15957	Q64282	NM_008331				increased susceptibility to viral infection; increased susceptibility to viral infection induced morbidity/mortality
Col17a1	461.008	227.432	99.632	80.357	106.622	97.9314	107.826	79.1905	35.2297	141.075	48.6325	50.3452	0.00746345	0.360412	-1.21297	0.43138	544	ENSMUSG00000025064	Col17a1	protein_coding	19	47646344	47692094	-	D1	Col17a1	collagen, type XVII, alpha 1 [Source:MGI Symbol;Acc:MGI:88450]	MGI:88450	12821	Q07563	NM_001290825; NM_007732;				abnormal basement membrane morphology; abnormal coat/hair pigmentation; abnormal epidermal layer morphology; abnormal epidermal-dermal junction morphology; abnormal fertility/fecundity; abnormal hair growth; abnormal podocyte morphology; abnormal renal glomerulus basement membrane morphology; abnormal renal glomerulus morphology; abnormal skin condition; abnormal skin morphology; blistering; decr…
Pnliprp1	104.287	117.103	154.43	188.839	241.193	285.8	50.9721	46.2686	43.2365	91.3434	87.2891	51.6038	4.05247e-06	0.00361591	-1.55969	0.339223	29	ENSMUSG00000042179	Pnliprp1	protein_coding	19	58728887	58744169	+	D2	Pnliprp1	pancreatic lipase related protein 1 [Source:MGI Symbol;Acc:MGI:97723]	MGI:97723	18946	Q5BKQ4; A0A494B903; A0A494BA59	NM_018874;
Plac1	34.1126	33.8728	26.9006	42.1874	46.5823	35.9748	17.6442	12.4569	13.6115	25.3732	12.4699	11.3277	0.00049158	0.0722925	-1.23008	0.426294	179	ENSMUSG00000061082	Plac1	protein_coding	X	53069995	53240111	-	A5	Plac1	placental specific protein 1 [Source:MGI Symbol;Acc:MGI:1926287]	MGI:1926287	56096	Q9JI83	NM_001357802; NM_019538;				abnormal placenta development; increased placenta weight; increased spongiotrophoblast size; increased trophoblast giant cell number; postnatal lethality complete penetrance; postnatal lethality incomplete penetrance
Eda2r	44.8337	24.1948	20.9227	32.1428	21.7384	18.9867	8.8221	12.4569	12.8108	17.2537	6.23493	7.55177	0.0012952	0.131641	-1.29521	0.407476	259	ENSMUSG00000034457	Eda2r	protein_coding	X	97333840	97377216	-	C3	Eda2r	ectodysplasin A2 receptor [Source:MGI Symbol;Acc:MGI:2442860]	MGI:2442860	245527	Q8BX35; Q3KP88	NM_175540; NM_001161432; NM_001161433;				no abnormal phenotype detected
Pof1b	336.253	270.014	185.316	184.821	227.735	186.869	118.608	124.569	77.6655	103.522	93.524	93.1386	9.16691e-06	0.00561185	-1.18553	0.439662	43	ENSMUSG00000034607	Pof1b	protein_coding	X	112638431	112698651	-	E1	Pof1b	premature ovarian failure 1B [Source:MGI Symbol;Acc:MGI:1916943]	MGI:1916943	69693	Q8K4L4	NM_181579				no abnormal phenotype detected
Tceal7	57.5042	0	20.9227	19.0848	12.4219	69.951	0.980234	0	3.2027	1.01493	11.2229	11.3277	0.00230151	0.186415	-2.70676	0.153173	325	ENSMUSG00000079428	Tceal7	protein_coding	X	136214779	136226100	+	F1	Tceal7	transcription elongation factor A (SII)-like 7 [Source:MGI Symbol;Acc:MGI:1915746]	MGI:1915746	100040972	A3KGA4; A3KGA3	NM_001127169

## Sheet: down-regulated(WT vs HIF3A_del)
ID	WT 1_TMM	WT 2_TMM	WT 3_TMM	WT 4_TMM	WT 5_TMM	WT 6_TMM	HIF3A_del 1_TMM	HIF3A_del 2_TMM	HIF3A_del 3_TMM	HIF3A_del 4_TMM	HIF3A_del 5_TMM	HIF3A_del 6_TMM	p.value	q.value	logFC	FC	ranking	ensembl_gene_id	external_gene_name	gene_biotype	chromosome_name	start_position	end_position	strand	band	mgi_symbol	description	mgi_id	entrezgene_id	uniprot_gn_id	refseq_mrna	refseq_ncrna	mirbase_accession	mirbase_id	phenotype_description
Gm4956	106.789	261.169	86.025	103.278	158.009	187.857	30.7552	29.8425	31.7513	94.2218	68.4786	104.822	0.00122562	0.118736	-1.32697	0.398605	272	ENSMUSG00000025936	Gm4956	transcribed_unprocessed_pseudogene	1	21285246	21298312	-	A4	Gm4956	predicted gene 4956 [Source:MGI Symbol;Acc:MGI:3647976]	MGI:3647976	NA			NR_002858;
Gm37233	47.871	54.2932	5.86534	10.6173	9.11589	4.81685	3.18157	6.88672	3.52792	5.09307	10.2207	3.81172	0.00299585	0.185603	-2.00123	0.249788	428	ENSMUSG00000102336	Gm37233	lincRNA	1	34427002	34433264	-	B	Gm37233	predicted gene, 37233 [Source:MGI Symbol;Acc:MGI:5610461]	MGI:5610461	NA
Aox3	603.912	776.018	378.315	351.338	519.606	445.077	93.3262	95.2663	57.3288	159.158	129.803	184.869	1.65682e-11	4.39324e-07	-2.09487	0.234089	1	ENSMUSG00000064294	Aox3	protein_coding	1	58113130	58200698	+	C1.3	Aox3	aldehyde oxidase 3 [Source:MGI Symbol;Acc:MGI:1918974]	MGI:1918974	71724	G3X982; A0A087WQC8	NM_023617
Gm28982	11.0472	2.80827	5.86534	1.93043	2.02575	3.85348	1.06052	0	0	1.27327	1.02207	1.90586	0.00529597	0.236809	-2.24857	0.210432	593	ENSMUSG00000101832	Gm28982	lincRNA	1	64617784	64626033	+	C2	Gm28982	predicted gene 28982 [Source:MGI Symbol;Acc:MGI:5579688]	MGI:5579688	NA
Myl1	626.006	31.827	1015.68	472.955	87.1074	459.527	18.0289	60.8327	395.128	21.6456	6.13241	11.4352	0.00416578	0.209601	-2.38775	0.191081	527	ENSMUSG00000061816	Myl1	protein_coding	1	66924295	66945404	-	C3	Myl1	myosin, light polypeptide 1 [Source:MGI Symbol;Acc:MGI:97269]	MGI:97269	17901	P05977; Q545G5; A0A087WRZ7; E0CZ30; Q545T7; E9PWG4	NM_021285; NM_001113387				abnormal extraembryonic endoderm formation; abnormal visceral yolk sac cavity morphology; absent mesoderm; decreased embryo size; decreased survivor rate; embryonic growth arrest; embryonic lethality between somite formation and embryo turning incomplete penetrance; failure of primitive streak formation; no abnormal phenotype detected
Des	4364.55	2686.58	2934.63	2807.81	1752.28	1518.27	1478.37	1086.95	1231.25	1547.02	882.045	990.095	2.36357e-06	0.0023212	-1.15477	0.449138	27	ENSMUSG00000026208	Des	protein_coding	1	75360329	75368579	+	C4	Des	desmin [Source:MGI Symbol;Acc:MGI:94885]	MGI:94885	13346	P31001; Q3V1K9	NM_010043;				abnormal Z line morphology; abnormal aorta elastic fiber morphology; abnormal cardiac muscle relaxation; abnormal cardiovascular system physiology; abnormal diaphragm morphology; abnormal epicardium morphology; abnormal heart electrocardiography waveform feature; abnormal heart morphology; abnormal heart right ventricle morphology; abnormal impulse conducting system conduction; abnormal intercala…
Asic4	8.28537	6.55262	2.93267	3.86085	4.05151	0.963369	2.12105	0	0	0	0	0	0.000583823	0.0806285	-3.27244	0.10349	192	ENSMUSG00000033007	Asic4	protein_coding	1	75450436	75474343	+	C4	Asic4	acid-sensing (proton-gated) ion channel family member 4 [Source:MGI Symbol;Acc:MGI:2652846]	MGI:2652846	241118	Q7TNS7; D3YYS9	NM_183022				hydrometra; small superior vagus ganglion; decreased basophil cell number; decreased vertical activity
Sphkap	52.474	29.0188	19.5511	26.0608	3.03863	3.85348	5.30262	3.44336	18.5216	3.8198	2.04414	3.81172	0.00789238	0.276236	-1.81823	0.283568	757	ENSMUSG00000026163	Sphkap	protein_coding	1	83254139	83408200	-	C5	Sphkap	SPHK1 interactor, AKAP domain containing [Source:MGI Symbol;Acc:MGI:1924879]	MGI:1924879	77629	A0A0R4J1Y6; E9PUC4	NM_172430; NM_001356547;
Mlph	291.829	272.402	142.723	119.686	128.635	126.201	51.9657	74.6062	39.6892	96.7684	81.7655	112.446	0.000491905	0.0745334	-1.24257	0.422619	175	ENSMUSG00000026303	Mlph	protein_coding	1	90915085	90951142	+	D	Mlph	melanophilin [Source:MGI Symbol;Acc:MGI:2176380]	MGI:2176380	171531	D3Z049; A0A0R4J075	NM_053015;				diluted coat color
Klhl30	73.6478	21.5301	83.0923	100.382	17.2189	14.4505	11.6658	6.88672	33.5153	17.8257	4.08827	7.62345	0.00125165	0.118736	-1.91174	0.265771	278	ENSMUSG00000026308	Klhl30	protein_coding	1	91351016	91362416	+	D	Klhl30	kelch-like 30 [Source:MGI Symbol;Acc:MGI:1918038]	MGI:1918038	70788	Q8C3F7	NM_027551				decreased caudal vertebrae number
Steap3	282.623	241.511	130.993	109.069	92.1718	77.0695	49.8447	83.7885	60.8567	68.7565	97.0965	80.0462	0.00317761	0.188759	-1.08322	0.471975	444	ENSMUSG00000026389	Steap3	protein_coding	1	120190757	120272705	-	E2.3	Steap3	STEAP family member 3 [Source:MGI Symbol;Acc:MGI:1915678]	MGI:1915678	68428	A0A0R4J1G9; D3YTP0; E9QN92	NM_001085409; ; NM_133186				abnormal behavior; hyperactivity; abnormal blood osmolality; abnormal erythrocyte morphology; abnormal erythrocyte physiology; abnormal erythropoiesis; abnormal iron homeostasis; abnormal reticulocyte morphology; abnormal spleen morphology; abnormal spleen red pulp morphology; abnormal vesicle-mediated transport; anisopoikilocytosis; decreased circulating copper level; decreased hematocrit; decre…
Fcmr	6.44418	9.36089	3.91023	2.89564	7.09014	4.81685	0	0	1.76396	2.54654	1.02207	2.85879	0.00360162	0.195644	-1.96726	0.255739	487	ENSMUSG00000042474	Fcmr	protein_coding	1	130865669	130880791	+	E4	Fcmr	Fc fragment of IgM receptor [Source:MGI Symbol;Acc:MGI:1916419]	MGI:1916419	69169	A0A0G2LB91	NM_026976;				enlarged adrenal glands; abnormal B cell morphology; abnormal cytokine secretion; abnormal granulocyte physiology; abnormal immunoglobulin level; abnormal response to infection; decreased B cell number; decreased IgG1 level; decreased IgM level; decreased circulating alanine transaminase level; decreased interleukin-6 secretion; decreased marginal zone B cell number; decreased sensitivity to xeno…
Tnnt2	2001.38	1126.12	9770.68	8388.67	930.834	379.568	1014.92	540.608	2856.74	1008.43	186.016	393.56	0.00362433	0.195729	-1.9128	0.265577	491	ENSMUSG00000026414	Tnnt2	protein_coding	1	135836354	135852260	+	E4	Tnnt2	troponin T2, cardiac [Source:MGI Symbol;Acc:MGI:104597]	MGI:104597	21956	P50752; Q6P3Z7; A0A087WQP1; A0A087WRX3; Q54AB6; J3QQ13; K3W4R7; K3W4R6	NM_001130174; NM_001130177; NM_001130175; ; NM_001130178; NM_001130179; NM_001130180; NM_011619; NM_001130181; NM_001130176				abnormal cardiac muscle contractility; abnormal cardiovascular system physiology; abnormal embryonic tissue morphology; abnormal heart development; abnormal heart left ventricle morphology; abnormal myocardial fiber morphology; abnormal myocardial fiber physiology; abnormal sarcomere morphology; absent atrioventricular cushions; absent heartbeat; cardiac interstitial fibrosis; decreased cardiac m…
Crb1	36.8239	32.7631	3.91023	2.89564	5.06438	14.4505	3.18157	2.29557	4.40991	2.54654	3.06621	3.81172	0.00092785	0.102087	-2.25874	0.208955	241	ENSMUSG00000063681	Crb1	protein_coding	1	139197056	139377100	-	E4	Crb1	crumbs family member 1, photoreceptor morphogenesis associated [Source:MGI Symbol;Acc:MGI:2136343]	MGI:2136343	170788	Q8VHS2; A0A0G2JDY0; A0A0G2JEU4	NM_133239;				abnormal Muller cell morphology; abnormal ocular fundus morphology; abnormal photoreceptor inner segment morphology; abnormal retina morphology; abnormal retina outer limiting membrane morphology; abnormal retinal photoreceptor morphology; abnormal retinal pigment epithelium morphology; abnormal retinal pigmentation; abnormal retinal vasculature morphology; decreased retinal photoreceptor cell nu…
Fmo1	1732.56	2273.76	364.629	386.085	258.284	315.985	222.71	431.568	234.607	292.852	408.827	535.547	0.00456092	0.218419	-1.32604	0.398862	552	ENSMUSG00000040181	Fmo1	protein_coding	1	162829561	162866610	-	H2.1	Fmo1	flavin containing monooxygenase 1 [Source:MGI Symbol;Acc:MGI:1310002]	MGI:1310002	14261	P50285; Q8C9C1; Q3UNX7; A0A0A6YVP9; D3Z0T2	NM_010231; NM_001330291; ; NM_001330318
Fmo3	37.7445	42.124	6.8429	19.3043	12.1545	3.85348	7.42367	4.59115	10.5838	1.27327	3.06621	6.67052	0.00369846	0.197718	-1.81726	0.28376	496	ENSMUSG00000026691	Fmo3	protein_coding	1	162953800	162984528	-	H2.1	Fmo3	flavin containing monooxygenase 3 [Source:MGI Symbol;Acc:MGI:1100496]	MGI:1100496	14262	P97501; Q3UEN4	NM_008030;
Dusp27	78.2507	54.2932	130.015	111.965	36.4636	18.304	33.9368	19.5124	36.1612	31.8317	7.15448	22.8703	0.0020314	0.15434	-1.49827	0.353978	349	ENSMUSG00000026564	Dusp27	protein_coding	1	166098148	166127922	-	H2.3	Dusp27	dual specificity phosphatase 27 (putative) [Source:MGI Symbol;Acc:MGI:2685055]	MGI:2685055	240892	Q148W8	NM_001160049; NM_001033344				abnormal retina morphology; decreased basophil cell number; decreased neutrophil cell number; decreased red blood cell distribution width
Ifi213	23.0149	75.8232	34.2145	4.82607	13.1674	19.2674	2.12105	4.59115	7.93783	10.1861	5.11034	20.0115	0.00504333	0.230965	-1.74938	0.29743	579	ENSMUSG00000073491	Ifi213	protein_coding	1	173566283	173599274	-	H3	Ifi213	interferon activated gene 213 [Source:MGI Symbol;Acc:MGI:3695276]	MGI:3695276	623121	Q3UPZ5; D3Z5G0	NM_001368799; ; NM_001177350; NM_001177349
Ifi208	60.7594	146.03	21.5063	27.026	8.10301	7.70695	3.18157	8.03451	33.5153	10.1861	2.04414	16.1998	0.00977935	0.311296	-1.87006	0.273562	833	ENSMUSG00000066677	Ifi208	protein_coding	1	173673675	173698395	+	H3	Ifi208	interferon activated gene 208 [Source:MGI Symbol;Acc:MGI:2442822]	MGI:2442822	100033459	Q3V3Q4	NM_001162938
Gm37516	173.072	177.857	7.82046	7.72171	6.07726	13.4872	9.54472	10.3301	11.4658	3.8198	14.309	17.1528	0.00137069	0.126655	-2.5167	0.174743	286	ENSMUSG00000104376	Gm37516	TEC	1	182679939	182681892	+	H5	Gm37516	predicted gene, 37516 [Source:MGI Symbol;Acc:MGI:5610744]	MGI:5610744	NA
Itih5	777.904	608.458	535.701	467.163	551.005	602.106	371.184	286.947	261.066	295.398	239.164	235.374	1.60178e-06	0.00193059	-1.06878	0.476721	22	ENSMUSG00000025780	Itih5	protein_coding	2	10153571	10256529	+	A1	Itih5	inter-alpha (globulin) inhibitor H5 [Source:MGI Symbol;Acc:MGI:1925751]	MGI:1925751	209378	Q8BJD1	NM_172471
E030013I19Rik	37.7445	51.4849	4.88778	6.75649	6.07726	1.92674	8.4842	0	0	0	7.15448	3.81172	0.007516	0.27221	-2.43288	0.185195	730	ENSMUSG00000086843	E030013I19Rik	antisense	2	12300946	12312315	+	A1	E030013I19Rik	RIKEN cDNA E030013I19 gene [Source:MGI Symbol;Acc:MGI:2443735]	MGI:2443735	NA			NR_040353
Gm38273	2.76179	3.74436	5.86534	0	0	4.81685	0	0	0	0	0	0	0.00223762	0.160359	-4.58257	0.0417358	370	ENSMUSG00000103050	Gm38273	TEC	2	14735546	14737927	-	A2	Gm38273	predicted gene, 38273 [Source:MGI Symbol;Acc:MGI:5611501]	MGI:5611501	NA
Lcn12	3.68239	1.87218	0	1.93043	0	5.78022	0	0	0	0	0	0	0.00750321	0.27221	-4.22978	0.053298	727	ENSMUSG00000026943	Lcn12	protein_coding	2	25490845	25493911	-	A3	Lcn12	lipocalin 12 [Source:MGI Symbol;Acc:MGI:1924951]	MGI:1924951	77701	Q6JVL5; Q9D265; Q2TA58	NM_029958;
Miga2	609.435	510.169	148.589	274.121	181.305	130.055	147.413	151.508	90.8441	151.519	124.692	126.74	0.00101831	0.108006	-1.22607	0.42748	250	ENSMUSG00000026858	Miga2	protein_coding	2	30364233	30385521	+	B	Miga2	mitoguardin 2 [Source:MGI Symbol;Acc:MGI:1922035]	MGI:1922035	108958	Q8BK03; H3BLJ3; A2AWJ1; H3BJU3	NM_001242407; ; NM_175392				abnormal behavior; abnormal cranium morphology; abnormal maxilla morphology; abnormal tooth morphology; decreased body length; decreased body weight; decreased bone mineral content; decreased bone mineral density; decreased circulating HDL cholesterol level; decreased circulating LDL cholesterol level; decreased circulating aspartate transaminase level; decreased circulating cholesterol level; de…
Ass1	569.85	972.597	3165.33	2303	3892.48	2928.64	728.58	527.982	670.306	918.026	471.174	424.054	1.43283e-07	0.000759857	-1.88684	0.270399	5	ENSMUSG00000076441	Ass1	protein_coding	2	31470207	31520672	+	B	Ass1	argininosuccinate synthetase 1 [Source:MGI Symbol;Acc:MGI:88090]	MGI:88090	11898	P16460; Q3UJ34	NM_007494;				abnormal Bergmann glial cell morphology; abnormal cerebellar granule cell migration; abnormal circulating amino acid level; abnormal enzyme/coenzyme activity; abnormal gait; abnormal hair follicle development; abnormal hair follicle morphology; abnormal hair shaft morphology; alopecia; circling; decreased body length; decreased body size; decreased brain weight; decreased circulating arginine lev…
Gm13429	14.7296	17.7857	0.977557	1.93043	6.07726	1.92674	1.06052	2.29557	0.881981	3.8198	0	0	0.00988106	0.312383	-2.3992	0.189569	838	ENSMUSG00000085141	Gm13429	processed_transcript	2	36202314	36212903	+	B	Gm13429	predicted gene 13429 [Source:MGI Symbol;Acc:MGI:3651652]	MGI:3651652	NA
Crb2	72.7272	33.6992	50.833	45.365	46.5923	70.326	11.6658	12.6257	7.05585	12.7327	6.13241	33.3526	1.56973e-05	0.0084945	-1.92207	0.263875	49	ENSMUSG00000035403	Crb2	protein_coding	2	37776249	37799103	+	B	Crb2	crumbs family member 2 [Source:MGI Symbol;Acc:MGI:2679260]	MGI:2679260	241324	Q80YA8	NM_001163566;				abnormal retina morphology; abnormal vibrissa morphology; preweaning lethality complete penetrance; abnormal anterior primitive streak morphology; abnormal chorioallantoic fusion; abnormal digestive system development; abnormal embryonic epiblast morphology; abnormal embryonic neuroepithelium morphology; abnormal embryonic tissue morphology; abnormal endoderm development; abnormal foregut morphol…
Klhl41	163.866	52.421	214.085	148.643	59.7597	54.9121	43.4815	33.2858	86.4342	50.9307	2.04414	12.3881	0.00574677	0.246174	-1.59778	0.330385	619	ENSMUSG00000075307	Klhl41	protein_coding	2	69670120	69684230	+	C2	Klhl41	kelch-like 41 [Source:MGI Symbol;Acc:MGI:2683854]	MGI:2683854	228003	A2AUC9	NM_001081087				abnormal diaphragm morphology; abnormal hindlimb morphology; myopathy; neonatal lethality complete penetrance; slow postnatal weight gain
Gm13655	34.9827	41.1879	4.88778	7.72171	4.05151	4.81685	5.30262	5.73894	0.881981	6.36634	4.08827	1.90586	0.0052219	0.235403	-2.00345	0.249402	587	ENSMUSG00000082152	Gm13655	processed_pseudogene	2	75632638	75633382	-	C3	Gm13655	predicted gene 13655 [Source:MGI Symbol;Acc:MGI:3650029]	MGI:3650029	NA
Ttn	754.89	454.003	3691.26	745.145	239.039	219.648	265.131	142.326	595.337	187.17	82.7876	159.139	0.000333972	0.0594509	-2.09059	0.234785	148	ENSMUSG00000051747	Ttn	protein_coding	2	76703980	76982547	-	C3	Ttn	titin [Source:MGI Symbol;Acc:MGI:98864]	MGI:98864	22138	Q8BUJ6; A2AT65; F7CR78; A2AT63; A2AT61; E9Q8N1; A2AT68; A2AT66; A2AT62; A2AT64; A2AT67; E9Q8K5; A2AT70; A0A087WRP0	NM_028004; ; NM_011652				abnormal M line morphology; abnormal angiogenesis; abnormal blood circulation; abnormal blood vessel morphology; abnormal cardiac muscle contractility; abnormal cardiovascular development; abnormal cardiovascular system morphology; abnormal diaphragm morphology; abnormal dorsal aorta morphology; abnormal first pharyngeal arch morphology; abnormal frontonasal mesenchyme morphology; abnormal gastro…
Zfp804a	5.52358	0	15.6409	3.86085	4.05151	0	0	0	0	0	0	0	0.000431027	0.0688501	-5.31202	0.0251723	166	ENSMUSG00000070866	Zfp804a	protein_coding	2	82053222	82259879	+	D	Zfp804a	zinc finger protein 804A [Source:MGI Symbol;Acc:MGI:2442949]	MGI:2442949	241514	A2AKY4	NM_175513;
Calcrl	10967.1	13493.7	1639.36	3291.38	2719.57	4083.72	1356.41	4329.45	2799.41	1632.33	1923.53	1975.43	0.00105709	0.111229	-1.36862	0.387261	252	ENSMUSG00000059588	Calcrl	protein_coding	2	84330626	84425411	-	D	Calcrl	calcitonin receptor-like [Source:MGI Symbol;Acc:MGI:1926944]	MGI:1926944	54598	Q9R1W5; A2AR99	NM_018782;				abnormal fetal cardiomyocyte proliferation; abnormal lymph organ development; abnormal myocardium compact layer morphology; abnormal myocardium layer morphology; abnormal placenta labyrinth morphology; abnormal skin condition; abnormal uterine spiral artery remodeling; abnormal vascular smooth muscle morphology; decreased uterine NK cell number; disorganized myocardium; edema; hydrops fetalis; in…
Fads2b	91.1391	70.2067	7.82046	11.5826	18.2318	19.2674	7.42367	3.44336	19.4036	7.63961	13.2869	3.81172	0.0020041	0.153759	-1.9648	0.256175	343	ENSMUSG00000075217	Fads2b	protein_coding	2	85483594	85519024	-	D	Fads2b	fatty acid desaturase 2B [Source:MGI Symbol;Acc:MGI:2687041]	MGI:2687041	228151	Q0VAX3	NM_001081664
Mybpc3	745.684	457.748	2939.51	1679.47	351.468	76.1062	323.46	171.02	934.018	212.636	49.0593	78.1403	0.00638125	0.255597	-1.8205	0.283122	662	ENSMUSG00000002100	Mybpc3	protein_coding	2	91118144	91136516	+	E1	Mybpc3	myosin binding protein C, cardiac [Source:MGI Symbol;Acc:MGI:102844]	MGI:102844	17868	Q3UIK0; Q3TF37; E9Q9T8	NM_008653				abnormal heart morphology; abnormal response to new environment; decreased circulating amylase level; increased circulating chloride level; increased heart weight; abnormal M line morphology; abnormal cardiac muscle contractility; abnormal cardiac muscle relaxation; abnormal heart echocardiography feature; abnormal heart left ventricle morphology; abnormal myocardial fiber morphology; abnormal my…
Prr5l	776.063	703.939	155.432	219.103	188.395	146.432	119.839	174.464	107.602	122.234	38.8386	94.3402	0.000122901	0.0329177	-1.73589	0.300223	99	ENSMUSG00000032841	Prr5l	protein_coding	2	101714285	101883027	-	E2	Prr5l	proline rich 5 like [Source:MGI Symbol;Acc:MGI:1919696]	MGI:1919696	72446	A2AVJ5; B0R106; B0R105; B0R103; B0R102	NM_001110849; NM_001355625; NM_175181; NM_001083810
Actc1	7601.37	5234.61	23875.9	20860.2	4608.59	1785.12	4101.05	1939.76	6588.4	3130.97	627.55	1138.75	0.000582319	0.0806285	-1.86769	0.274012	190	ENSMUSG00000068614	Actc1	protein_coding	2	114047282	114053548	-	E4	Actc1	actin, alpha, cardiac muscle 1 [Source:MGI Symbol;Acc:MGI:87905]	MGI:87905	11464	P68033; Q497E4; F6WX90	NM_009608;				abnormal myocardial fiber morphology; abnormal sarcomere morphology; decreased body size; delayed heart development; disorganized myocardium; enlarged heart; increased cardiomyocyte apoptosis; lethality throughout fetal growth and development incomplete penetrance; muscle degeneration; myocardial fiber degeneration; postnatal lethality complete penetrance
C130080G10Rik	15.6501	17.7857	81.1372	55.9824	21.2704	10.5971	6.36315	2.29557	7.05585	11.4594	6.13241	2.85879	3.09335e-05	0.014142	-2.4705	0.180429	58	ENSMUSG00000092397	C130080G10Rik	antisense	2	114054335	114064868	+	E4	C130080G10Rik	RIKEN cDNA C130080G10 gene [Source:MGI Symbol;Acc:MGI:4844008]	MGI:4844008	NA			NR_028422
Phgr1	24.8561	36.5075	21.5063	52.1215	60.7726	41.4249	6.36315	13.7734	11.4658	25.4654	22.4855	6.67052	0.00126754	0.119609	-1.46336	0.362648	281	ENSMUSG00000046804	Phgr1	protein_coding	2	118772769	118778165	+	E5	Phgr1	proline/histidine/glycine-rich 1 [Source:MGI Symbol;Acc:MGI:1858382]	MGI:1858382	53906	K3W4T6	NM_001145644;
Ckmt1	362.715	174.113	298.155	165.051	266.387	160.883	121.96	66.5717	42.3351	171.891	128.781	129.599	0.00162304	0.135762	-1.11152	0.462808	317	ENSMUSG00000000308	Ckmt1	protein_coding	2	121357714	121363737	+	E5	Ckmt1	creatine kinase, mitochondrial 1, ubiquitous [Source:MGI Symbol;Acc:MGI:99441]	MGI:99441	12716	P30275; Q545N7; B0R0F0; B0R0E8; D6RG68; D6RET9; B0R0E9; A2ARP5	NM_001355069; NM_009897				abnormal hearing physiology; abnormal prepulse inhibition; abnormal spatial learning; decreased exploration in new environment; decreased grooming behavior; decreased startle reflex; decreased vertical activity; increased defecation amount
Duoxa2	36.8239	0	1.95511	0	0	0	0	0	0	0	0	0	0.00518258	0.23531	-5.72277	0.0189354	584	ENSMUSG00000027225	Duoxa2	protein_coding	2	122298900	122302885	+	E5	Duoxa2	dual oxidase maturation factor 2 [Source:MGI Symbol;Acc:MGI:1914061]	MGI:1914061	66811	Q9D311	NM_025777				abnormal bone structure; abnormal clavicle morphology; abnormal cranium morphology; abnormal eyelid morphology; abnormal femur morphology; abnormal hair growth; abnormal head morphology; abnormal humerus morphology; abnormal iris morphology; abnormal joint morphology; abnormal radius morphology; abnormal snout morphology; abnormal thoracic cage shape; abnormal tibia morphology; abnormal ulna morp…
Shc4	84.6949	105.778	80.1597	67.5649	48.6181	67.4359	31.8157	49.3548	33.5153	26.7386	47.0152	29.5409	0.00152618	0.132452	-1.05741	0.480493	303	ENSMUSG00000035109	Shc4	protein_coding	2	125627447	125724148	-	F1	Shc4	SHC (Src homology 2 domain containing) family, member 4 [Source:MGI Symbol;Acc:MGI:2655364]	MGI:2655364	271849	Q6S5L9; A2AUN0	NM_199022;
Prom2	112.313	67.3984	145.656	106.173	148.893	141.615	44.542	44.7637	41.4531	38.198	24.5296	28.5879	3.03491e-07	0.0010948	-1.69889	0.308023	7	ENSMUSG00000027376	Prom2	protein_coding	2	127526473	127541467	-	F1	Prom2	prominin 2 [Source:MGI Symbol;Acc:MGI:2138997]	MGI:2138997	192212	Q3UUY6	NM_138750; NM_178047;				abnormal nail morphology; abnormal retina morphology; decreased circulating insulin level; decreased grip strength; decreased mean corpuscular volume; hyperactivity; increased erythrocyte cell number; increased hemoglobin content; anemia; decreased erythrocyte cell number; decreased hematocrit; decreased mean corpuscular hemoglobin
Tgm3	310.241	6.55262	2.93267	0	0	0.963369	2.12105	0	10.5838	0	1.02207	4.76465	0.005421	0.239972	-4.041	0.0607487	599	ENSMUSG00000027401	Tgm3	protein_coding	2	130012349	130050399	+	F1	Tgm3	transglutaminase 3, E polypeptide [Source:MGI Symbol;Acc:MGI:98732]	MGI:98732	21818	Q08189	NM_009374				abnormal kidney morphology; increased mature B cell number; abnormal hair cortex keratinization; abnormal hair cuticle; abnormal hair shaft morphology; abnormal hair texture; abnormal skin physiology; abnormal vibrissa morphology; abnormal zigzag hair morphology; brittle hair; curly vibrissae; decreased zigzag hair amount; delayed skin barrier formation; impaired skin barrier function; increased …
Rem1	493.44	502.68	104.599	384.155	124.584	123.311	84.842	180.203	104.956	196.083	67.4565	116.258	0.00461286	0.218419	-1.20958	0.432395	560	ENSMUSG00000000359	Rem1	protein_coding	2	152626951	152635198	+	H1	Rem1	rad and gem related GTP binding protein 1 [Source:MGI Symbol;Acc:MGI:1097696]	MGI:1097696	19700	O35929; A3KGR6	NM_009047;
Hck	758.572	788.187	155.432	160.225	195.485	178.223	97.5683	120.518	91.726	157.885	150.244	199.163	0.000775767	0.0922432	-1.45204	0.365505	223	ENSMUSG00000003283	Hck	protein_coding	2	153108468	153151441	+	H1	Hck	hemopoietic cell kinase [Source:MGI Symbol;Acc:MGI:96052]	MGI:96052	15162	F6UND7	NM_010407; NM_001172117				abnormal alveolar macrophage morphology; abnormal enzyme/coenzyme activity; abnormal immune system physiology; abnormal inflammatory response; abnormal macrophage physiology; abnormal neutrophil physiology; abnormal pulmonary alveolus morphology; abnormal respiratory epithelium morphology; atelectasis; decreased lung elastance; emphysema; impaired macrophage phagocytosis; increased circulating tu…
Bpifb1	115.995	111.395	47.9003	67.5649	80.0173	50.0952	19.0894	19.5124	25.5775	38.198	21.4634	26.6821	8.7478e-06	0.00594761	-1.65133	0.318346	39	ENSMUSG00000027485	Bpifb1	protein_coding	2	154190818	154220369	+	H1	Bpifb1	BPI fold containing family B, member 1 [Source:MGI Symbol;Acc:MGI:2137431]	MGI:2137431	228801	Q61114	NM_001012392; ; NM_153418				abnormal heart morphology; enlarged heart; hydrometra; small superior vagus ganglion; abnormal respiratory system physiology; decreased vertical activity; transmission ratio distortion
Ccn5	30.3797	26.2105	12.7082	23.1651	9.11589	6.74359	7.42367	1.14779	6.17387	11.4594	3.06621	2.85879	0.00227217	0.160664	-1.74887	0.297535	375	ENSMUSG00000027656	Ccn5	protein_coding	2	163820861	163833146	+	H3	Ccn5	cellular communication network factor 5 [Source:MGI Symbol;Acc:MGI:1328326]	MGI:1328326	22403	A2AHD1	NM_016873;				increased or absent threshold for auditory brainstem response
Zfp663	59.8388	39.3157	1.95511	1.93043	6.07726	4.81685	5.30262	3.44336	3.52792	1.27327	4.08827	3.81172	0.00313504	0.188759	-2.36308	0.194376	439	ENSMUSG00000056824	Zfp663	protein_coding	2	165351297	165368729	-	H3	Zfp663	zinc finger protein 663 [Source:MGI Symbol;Acc:MGI:2685854]	MGI:2685854	381405	Q6NXM6; A2A4U4	NM_001005425;
Ptgis	1165.48	1363.88	965.826	945.909	1398.78	1405.56	384.97	449.933	336.917	688.838	537.608	743.286	1.35304e-07	0.000759857	-1.20584	0.433517	4	ENSMUSG00000017969	Ptgis	protein_coding	2	167191805	167240604	-	H3	Ptgis	prostaglandin I2 (prostacyclin) synthase [Source:MGI Symbol;Acc:MGI:1097156]	MGI:1097156	19223	O35074; Q8BXC0	NM_008968;				abnormal aorta tunica adventitia morphology; abnormal aorta tunica media morphology; abnormal aorta wall morphology; abnormal kidney morphology; abnormal renal tubule morphology; abnormal thoracic aorta morphology; abnormal thromboxane level; decreased prostaglandin level; dilated renal glomerular capsule; increased blood urea nitrogen level; increased circulating creatinine level; increased pros…
Cass4	314.844	343.545	154.454	159.26	198.524	124.275	127.263	75.754	108.484	146.426	57.2358	87.6696	0.00112029	0.11346	-1.10369	0.465324	261	ENSMUSG00000074570	Cass4	protein_coding	2	172393794	172433757	+	H3	Cass4	Cas scaffolding protein family member 4 [Source:MGI Symbol;Acc:MGI:2444482]	MGI:2444482	320664	Q08EC4; A0A0R4J199	NM_001276423; NM_001080820; NM_001276422
Rbbp8nl	16.5707	8.4248	0	0	0	4.81685	0	0	0	0	0	0.952931	0.00613708	0.252688	-4.11899	0.0575522	644	ENSMUSG00000038980	Rbbp8nl	protein_coding	2	180277646	180289879	-	H4	Rbbp8nl	RBBP8 N-terminal like [Source:MGI Symbol;Acc:MGI:3606212]	MGI:3606212	271887	A2ABX0	NM_173031
Ntsr1	20.2531	7.48871	4.88778	2.89564	5.06438	0	0	1.14779	0.881981	0	3.06621	1.90586	0.00718002	0.267771	-2.38888	0.19093	711	ENSMUSG00000027568	Ntsr1	protein_coding	2	180499976	180544980	+	H4	Ntsr1	neurotensin receptor 1 [Source:MGI Symbol;Acc:MGI:97386]	MGI:97386	18216	O88319; A2ACT4	NM_018766;				abnormal body temperature homeostasis; abnormal dopamine level; abnormal prepulse inhibition; abnormal startle reflex; abnormal thermal nociception; decreased body temperature; decreased chemically-elicited antinociception; decreased startle reflex; impaired coordination; increased body temperature; increased body weight; increased vertical activity; increased white adipose tissue amount; intesti…
Eef1a2	220.943	142.286	572.848	436.276	81.0301	51.0586	114.537	35.5814	179.042	67.4832	16.3531	26.6821	0.00256768	0.172877	-1.77141	0.292922	393	ENSMUSG00000016349	Eef1a2	protein_coding	2	181147653	181157014	-	H4	Eef1a2	eukaryotic translation elongation factor 1 alpha 2 [Source:MGI Symbol;Acc:MGI:1096317]	MGI:1096317	13628	P62631	NM_007906				Purkinje cell degeneration; abnormal endplate potential; abnormal innervation pattern to muscle; abnormal motor neuron morphology; abnormal muscle morphology; abnormal neuromuscular synapse morphology; abnormal neurotransmitter uptake; abnormal spinal cord ventral horn morphology; chromosomal instability; decreased neurotransmitter release; decreased plasma cell number; decreased spleen weight; d…
Slc10a5	40.5063	39.3157	4.88778	1.93043	2.02575	3.85348	1.06052	2.29557	2.64594	0	1.02207	2.85879	0.000531394	0.0772003	-3.10485	0.116238	182	ENSMUSG00000058921	Slc10a5	protein_coding	3	10331734	10335656	-	A1	Slc10a5	solute carrier family 10 (sodium/bile acid cotransporter family), member 5 [Source:MGI Symbol;Acc:MGI:2685251]	MGI:2685251	241877	Q5PT54	NM_001010834
Trim55	117.836	70.2067	566.983	349.407	71.9142	28.9011	53.0262	43.6159	178.16	35.6515	16.3531	18.1057	0.00581952	0.246501	-1.8	0.287174	625	ENSMUSG00000060913	Trim55	protein_coding	3	19644474	19692421	+	A2	Trim55	tripartite motif-containing 55 [Source:MGI Symbol;Acc:MGI:3036269]	MGI:3036269	381485	G3X8Y1	NM_001081281;				abnormal bone structure; decreased fasted circulating glucose level; decreased heart rate; shortened QT interval; cardiac hypertrophy; increased heart weight; increased quadriceps weight; increased skeletal muscle fiber size; skeletal muscle hypertrophy
Tnfsf10	1118.53	928.6	348.01	311.764	348.43	231.209	128.323	323.676	251.365	275.026	177.84	230.609	0.000772192	0.0922432	-1.24489	0.42194	221	ENSMUSG00000039304	Tnfsf10	protein_coding	3	27317028	27342427	+	A3	Tnfsf10	tumor necrosis factor (ligand) superfamily, member 10 [Source:MGI Symbol;Acc:MGI:107414]	MGI:107414	22035	P50592; Q3U5H0; G3UY25	NM_009425;				enlarged heart; abnormal negative T cell selection; decreased susceptibility to bacterial infection; decreased susceptibility to bacterial infection induced morbidity/mortality; decreased vertical activity; impaired natural killer cell mediated cytotoxicity; increased IgG1 level; increased IgG2a level; increased incidence of induced tumors; increased incidence of tumors by chemical induction; inc…
Gask1b	1576.98	1833.8	530.813	523.146	370.713	390.165	225.892	334.006	367.786	346.329	666.389	587.958	0.00710904	0.265872	-1.04705	0.483958	709	ENSMUSG00000027955	Gask1b	protein_coding	3	79884533	79946280	+	E3	Gask1b	golgi associated kinase 1B [Source:MGI Symbol;Acc:MGI:1915909]	MGI:1915909	68659	Q3UPI1; D3YXF7	NM_133187
S100a14	1157.19	628.116	492.689	651.519	587.468	340.069	266.192	174.464	164.048	339.963	246.319	261.103	1.0273e-06	0.00176351	-1.40997	0.376318	15	ENSMUSG00000042306	S100a14	protein_coding	3	90526856	90528837	+	F1	S100a14	S100 calcium binding protein A14 [Source:MGI Symbol;Acc:MGI:1913416]	MGI:1913416	66166	Q9D2Q8; E9Q2K8	NM_001163526; NM_001163525; NM_025393				abnormal retina morphology; preweaning lethality incomplete penetrance
Ivl	63.5212	50.5488	46.9227	36.6781	74.9529	11.5604	13.7868	16.069	5.29189	24.1921	4.08827	34.3055	0.00353381	0.194404	-1.53722	0.344549	482	ENSMUSG00000049128	Ivl	protein_coding	3	92570902	92573735	-	F1	Ivl	involucrin [Source:MGI Symbol;Acc:MGI:96626]	MGI:96626	16447	G3X9D9	NM_008412				abnormal heart morphology; decreased circulating insulin level; enlarged heart; male infertility; decreased vertical activity; no abnormal phenotype detected
Crct1	30.3797	0	4.88778	0	5.06438	3.85348	0	0	1.76396	1.27327	1.02207	0.952931	0.00768044	0.272323	-2.94484	0.129872	746	ENSMUSG00000027913	Crct1	protein_coding	3	93014205	93015687	-	F1	Crct1	cysteine-rich C-terminal 1 [Source:MGI Symbol;Acc:MGI:1921425]	MGI:1921425	74175	Q6PAI5	NM_028798;
Them5	36.8239	27.1466	6.8429	12.5478	15.1931	13.4872	7.42367	4.59115	3.52792	15.2792	0	3.81172	0.00545438	0.240646	-1.70701	0.306294	601	ENSMUSG00000028148	Them5	protein_coding	3	94342099	94347352	+	F2.1	Them5	thioesterase superfamily member 5 [Source:MGI Symbol;Acc:MGI:1913448]	MGI:1913448	66198	Q9CQJ0; A0A0G2JEK7	NM_025416;				abnormal cellular respiration; abnormal mitochondrial shape; abnormal mitochondrion morphology; abnormal respiratory electron transport chain; decreased fatty acid level; hepatic steatosis; increased circulating free fatty acid level; increased mitochondria size
Gm20627	9.20597	4.68045	4.88778	1.93043	13.1674	3.85348	0	1.14779	0	0	2.04414	2.85879	0.00159628	0.134518	-2.46768	0.180782	314	ENSMUSG00000093507	Gm20627	processed_transcript	3	96254619	96256277	-	F2.1	Gm20627	predicted gene 20627 [Source:MGI Symbol;Acc:MGI:5313074]	MGI:5313074	NA
Hjv	104.027	28.0827	112.419	77.2171	16.206	19.2674	11.6658	8.03451	44.0991	7.63961	4.08827	11.4352	0.000973594	0.105803	-2.01546	0.247336	244	ENSMUSG00000038403	Hjv	protein_coding	3	96525172	96529210	+	F2.1	Hjv	hemojuvelin BMP co-receptor [Source:MGI Symbol;Acc:MGI:1916835]	MGI:1916835	69585	Q7TQ32	NM_027126				increased hematocrit; increased hemoglobin content; increased mean corpuscular hemoglobin; increased mean corpuscular volume; abnormal hepatocyte morphology; abnormal iron homeostasis; abnormal iron level; abnormal macrophage morphology; decreased spleen iron level; hemochromatosis; increased circulating iron level; increased heart iron level; increased kidney iron level; increased liver iron lev…
Gja5	1987.57	1883.41	289.357	658.276	153.957	116.568	109.234	165.281	100.546	148.972	38.8386	86.7167	4.16355e-07	0.0010948	-2.96942	0.127677	9	ENSMUSG00000057123	Gja5	protein_coding	3	96904693	97077416	+	F2.1	Gja5	gap junction protein, alpha 5 [Source:MGI Symbol;Acc:MGI:95716]	MGI:95716	14613	Q01231; Q6TPI9; Q8CAG8	NM_001271628; NM_008121				abnormal QRS complex; abnormal atrioventricular cushion morphology; abnormal frontal plane axis; abnormal heart electrocardiography waveform feature; abnormal heart morphology; abnormal impulse conducting system conduction; bundle branch block; common atrioventricular valve; decreased mean systemic arterial blood pressure; dilated cardiomyopathy; double outlet right ventricle; fragmented QRS comp…
Casq2	556.961	333.248	2206.35	1581.98	343.365	238.916	165.442	138.882	868.751	240.648	48.0372	74.3286	0.00373221	0.198677	-1.77482	0.292232	498	ENSMUSG00000027861	Casq2	protein_coding	3	102086415	102146514	+	F2.2	Casq2	calsequestrin 2 [Source:MGI Symbol;Acc:MGI:1309469]	MGI:1309469	12373	O09161; E9PZ67; F6QYE1	NM_009814; NM_001355663;				abnormal embryo size; cardiovascular system phenotype; decreased heart rate variability; edema; preweaning lethality complete penetrance; abnormal myocardial fiber morphology; abnormal myocardial fiber physiology; abnormal sarcoplasmic reticulum morphology; abnormal sinus arrhythmia; cardiac hypertrophy; decreased heart rate; decreased ventricle muscle contractility; enlarged heart atrium; heart …
Ngf	4.60299	6.55262	6.8429	10.6173	7.09014	0.963369	2.12105	1.14779	2.64594	0	0	0.952931	0.00238614	0.16534	-2.24196	0.211399	382	ENSMUSG00000027859	Ngf	protein_coding	3	102469919	102521013	+	F2.2	Ngf	nerve growth factor [Source:MGI Symbol;Acc:MGI:97321]	MGI:97321	18049	P01139; Q6LDU8; A0A0G2JG51; A0A0G2JEK0	NM_001112698; ; NM_013609				abnormal dorsal root ganglion morphology; abnormal gait; abnormal hair growth; abnormal sensory neuron innervation pattern; abnormal sympathetic ganglion morphology; absent superior cervical ganglion; blepharoptosis; decreased body size; decreased body weight; delayed eyelid opening; dorsal root ganglion hypoplasia; hypoalgesia; postnatal growth retardation; postnatal lethality incomplete penetra…
Palmd	469.504	595.353	326.504	375.468	274.49	194.601	127.263	236.444	163.167	184.624	98.1186	169.622	9.93183e-05	0.0307922	-1.19159	0.437821	85	ENSMUSG00000033377	Palmd	protein_coding	3	116918258	116968987	-	G1	Palmd	palmdelphin [Source:MGI Symbol;Acc:MGI:2148896]	MGI:2148896	114301	Q3UVT7; D3Z486; A0A0R4J0J0	NM_023245;
Synpo2	886.535	418.432	223.861	201.73	248.155	182.077	205.742	192.828	156.111	162.978	114.472	142.94	0.00179358	0.143442	-1.14806	0.451231	331	ENSMUSG00000050315	Synpo2	protein_coding	3	123076519	123236149	-	G1	Synpo2	synaptopodin 2 [Source:MGI Symbol;Acc:MGI:2153070]	MGI:2153070	118449	Q91YE8; A0A498WGE8; A0A0G2JDM5; D3YVV9; E9Q1U2	NM_080451				preweaning lethality complete penetrance
Pitx2	97.5833	56.1654	67.4514	148.643	35.4507	20.2308	18.0289	14.9212	25.5775	17.8257	10.2207	11.4352	9.37482e-06	0.00621457	-2.10821	0.231935	40	ENSMUSG00000028023	Pitx2	protein_coding	3	129199878	129219591	+	G3	Pitx2	paired-like homeodomain transcription factor 2 [Source:MGI Symbol;Acc:MGI:109340]	MGI:109340	18741	P97474; Q8BS64; B1VD84; G3UZ11; Q6DIA6; G3X8Y9	NM_011098; ; NM_001042504; NM_001286942; NM_001042502; NM_001287048				abnormal optic disk morphology; abnormal tooth morphology; corneal opacity; increased grip strength; irregularly shaped pupil; preweaning lethality complete penetrance; abnormal Rathke's pouch apoptosis; abnormal Rathke's pouch development; abnormal adenohypophysis development; abnormal adenohypophysis morphology; abnormal aorta morphology; abnormal aortic arch morphology; abnormal atrioventricul…
1110002E22Rik	108.63	39.3157	204.309	79.1475	23.2962	9.63369	18.0289	6.88672	59.9747	11.4594	2.04414	7.62345	0.00296615	0.185311	-2.11413	0.230985	423	ENSMUSG00000090066	1110002E22Rik	protein_coding	3	138065052	138081506	+	G3	1110002E22Rik	RIKEN cDNA 1110002E22 gene [Source:MGI Symbol;Acc:MGI:1915066]	MGI:1915066	102634333		NM_001370862;
Gbp5	39.5857	41.1879	38.1247	39.5738	42.5408	20.2308	11.6658	16.069	14.1117	28.0119	11.2428	21.9174	0.00457033	0.218419	-1.10555	0.464725	553	ENSMUSG00000105504	Gbp5	protein_coding	3	142493978	142522344	+	H1	Gbp5	guanylate binding protein 5 [Source:MGI Symbol;Acc:MGI:2429943]	MGI:2429943	229898	Q8CFB4; Q8BMN7	NM_153564				increased circulating creatinine level; decreased circulating interleukin-1 beta level; decreased circulating interleukin-18 level; decreased interleukin-1 beta secretion; decreased interleukin-18 secretion; impaired neutrophil recruitment; increased susceptibility to bacterial infection
Atp6v0d2	107.71	106.714	23.4614	23.1651	17.2189	16.3773	12.7263	25.2513	7.93783	8.91287	17.3752	21.9174	0.00360801	0.195644	-1.64029	0.320792	489	ENSMUSG00000028238	Atp6v0d2	protein_coding	4	19876841	19922605	-	A3	Atp6v0d2	ATPase, H+ transporting, lysosomal V0 subunit D2 [Source:MGI Symbol;Acc:MGI:1924415]	MGI:1924415	242341	Q80SY3; B1AWC2	NM_175406;				abnormal osteoclast differentiation; abnormal osteoclast morphology; decreased bone resorption; osteopetrosis
Fut9	17.4913	11.2331	13.6858	7.72171	3.03863	5.78022	0	1.14779	5.29189	2.54654	0	6.67052	0.00891758	0.296096	-1.82909	0.281441	797	ENSMUSG00000055373	Fut9	protein_coding	4	25609332	25800244	-	A3	Fut9	fucosyltransferase 9 [Source:MGI Symbol;Acc:MGI:1330859]	MGI:1330859	14348	O88819; Q14AE3	NM_010243;				abnormal neuronal stem cell morphology; increased neuronal stem cell self-renewal
Rgs3	1460.07	1439.71	602.175	703.641	612.79	590.545	424.21	545.199	336.917	576.79	329.106	447.878	0.000229386	0.0467877	-1.02448	0.491586	130	ENSMUSG00000059810	Rgs3	protein_coding	4	62559847	62704001	+	B3	Rgs3	regulator of G-protein signaling 3 [Source:MGI Symbol;Acc:MGI:1354734]	MGI:1354734	50780	Q9DC04; Q542M0; I7HFV2; I7HJI7; I7HPB2; Z4YJQ4	NM_019492; ; NM_134257; NM_001081650; NM_001310706				abnormal lymph node morphology; increased B cell number; increased CD4-positive alpha beta T cell number; increased CD8-positive alpha-beta T cell number; increased susceptibility to type I hypersensitivity reaction; lung inflammation
Mmachc	143.613	152.583	50.833	73.3562	37.4764	44.315	50.9052	44.7637	29.9874	19.099	36.7945	49.5524	0.00858594	0.291239	-1.11625	0.461292	781	ENSMUSG00000028690	Mmachc	protein_coding	4	116702279	116708406	-	D1	Mmachc	methylmalonic aciduria cblC type, with homocystinuria [Source:MGI Symbol;Acc:MGI:1914346]	MGI:1914346	67096	Q9CZD0	NM_025962;				abnormal craniofacial morphology; abnormal embryo size; abnormal epididymis morphology; abnormal eye morphology; abnormal lung morphology; anophthalmia; edema; enlarged lymph nodes; facial cleft; increased fasted circulating glucose level; increased mean corpuscular hemoglobin; microphthalmia; pallor; polydactyly; preweaning lethality incomplete penetrance; small kidney; abnormal blastocyst forma…
Olfr1342	36.8239	31.827	1.95511	0.965213	0	0	0	1.14779	0	0	0	0	0.000379085	0.0644347	-5.30911	0.0252232	156	ENSMUSG00000043383	Olfr1342	protein_coding	4	118687486	118692756	-	D2.1	Olfr1342	olfactory receptor 1342 [Source:MGI Symbol;Acc:MGI:3031176]	MGI:3031176	258708	Q8VFY3	NM_146713
Heyl	2064.9	2211.98	480.958	996.1	517.58	913.274	822.967	960.698	461.276	458.376	296.4	386.89	0.00344016	0.190689	-1.08527	0.471305	478	ENSMUSG00000032744	Heyl	protein_coding	4	123233556	123249875	+	D2.2	Heyl	hairy/enhancer-of-split related with YRPW motif-like [Source:MGI Symbol;Acc:MGI:1860511]	MGI:1860511	56198	Q9DBX7	NM_013905;				decreased sensory neuron number; no abnormal phenotype detected
Sync	52.474	25.2744	17.596	7.72171	16.206	10.5971	3.18157	9.1823	8.81981	8.91287	9.19862	10.4822	0.00894853	0.296229	-1.37145	0.386503	801	ENSMUSG00000001333	Sync	protein_coding	4	129287617	129308559	+	D2.2	Sync	syncoilin [Source:MGI Symbol;Acc:MGI:1916078]	MGI:1916078	68828	Q9EPM5; C0LQ89	NM_023485;				abnormal muscle physiology; impaired skeletal muscle contractility; increased circulating creatine kinase level
Zbtb8b	104.027	82.3759	29.3267	42.4694	37.4764	23.1209	19.0894	20.6602	23.8135	28.0119	9.19862	17.1528	0.0014519	0.131516	-1.43389	0.370131	292	ENSMUSG00000048485	Zbtb8b	protein_coding	4	129425765	129440853	-	D2.2	Zbtb8b	zinc finger and BTB domain containing 8b [Source:MGI Symbol;Acc:MGI:2387181]	MGI:2387181	215627	A0A0R4J0Q8; I7HLR7	NM_153541
Fabp3	384.81	223.725	777.158	655.38	230.936	105.971	236.497	55.0938	147.291	234.281	17.3752	35.2584	0.00206411	0.15522	-1.71211	0.305214	352	ENSMUSG00000028773	Fabp3	protein_coding	4	130308595	130315463	+	D2.2	Fabp3	fatty acid binding protein 3, muscle and heart [Source:MGI Symbol;Acc:MGI:95476]	MGI:95476	14077	P11404; Q5EBJ0	NM_010174				abnormal lens morphology; cataract; abnormal brown adipose tissue morphology; abnormal brown adipose tissue physiology; abnormal free fatty acids level; abnormal glucose homeostasis; abnormal lipid homeostasis; abnormal triglyceride level; cardiac hypertrophy; decreased brown adipose tissue amount; decreased circulating glucose level; decreased fatty acid level; decreased liver glycogen level; de…
Myom3	95.7421	53.3571	14.6634	18.3391	13.1674	30.8278	22.271	8.03451	7.93783	10.1861	16.3531	19.0586	0.00833668	0.286681	-1.4228	0.372988	771	ENSMUSG00000037139	Myom3	protein_coding	4	135759715	135815564	+	D3	Myom3	myomesin family, member 3 [Source:MGI Symbol;Acc:MGI:2685280]	MGI:2685280	242702	A2ABU4	NM_001085509;
Klhdc7a	251.323	111.395	35.1921	46.3302	32.4121	24.0842	22.271	36.7292	21.1675	25.4654	18.3972	29.5409	0.00138479	0.126655	-1.70277	0.307197	288	ENSMUSG00000078234	Klhdc7a	protein_coding	4	139960220	139968026	-	D3	Klhdc7a	kelch domain containing 7A [Source:MGI Symbol;Acc:MGI:2444612]	MGI:2444612	242721	A2APT9	NM_173427				increased vertical activity
Padi1	115.075	5.61654	1.95511	3.86085	2.02575	0	0	0	1.76396	0	1.02207	0	0.000184426	0.0403631	-5.12445	0.0286673	121	ENSMUSG00000025329	Padi1	protein_coding	4	140812983	140845778	-	D3	Padi1	peptidyl arginine deiminase, type I [Source:MGI Symbol;Acc:MGI:1338893]	MGI:1338893	18599	Q9Z185; Q544I4	NM_011059
Hspb7	527.502	369.755	2240.56	1834.87	516.567	187.857	386.031	146.917	407.475	231.735	48.0372	134.363	0.0001154	0.0325527	-2.06644	0.238748	94	ENSMUSG00000006221	Hspb7	protein_coding	4	141420779	141425311	+	D3	Hspb7	heat shock protein family, member 7 (cardiovascular) [Source:MGI Symbol;Acc:MGI:1352494]	MGI:1352494	29818	P35385	NM_013868				abnormal Z line morphology; abnormal cardinal vein morphology; abnormal fetal cardiomyocyte morphology; abnormal heart shape; abnormal sarcomere morphology; abnormal trabecula carnea morphology; congestive heart failure; decreased fetal cardiomyocyte proliferation; decreased heart left ventricle size; embryonic lethality during organogenesis complete penetrance; small heart; thin ventricular wall
Slc25a34	65.3624	58.9736	11.7307	13.513	20.2575	11.5604	10.6052	18.3646	7.05585	11.4594	4.08827	3.81172	0.0033067	0.190689	-1.71344	0.304933	459	ENSMUSG00000040740	Slc25a34	protein_coding	4	141618824	141623821	-	D3	Slc25a34	solute carrier family 25, member 34 [Source:MGI Symbol;Acc:MGI:2686215]	MGI:2686215	384071	A2ADF7	NM_001013780
4930455G09Rik	20.2531	3.74436	14.6634	12.5478	5.06438	3.85348	4.2421	2.29557	0.881981	0	1.02207	7.62345	0.00934301	0.30323	-1.8335	0.280584	817	ENSMUSG00000085761	4930455G09Rik	antisense	4	142017898	142028996	+	E1	4930455G09Rik	RIKEN cDNA 4930455G09 gene [Source:MGI Symbol;Acc:MGI:1926167]	MGI:1926167	NA			NR_131014
Nppb	5.52358	2.80827	1313.84	838.77	31.3992	5.78022	13.7868	8.03451	195.8	7.63961	2.04414	1.90586	0.00961034	0.309257	-3.25439	0.104792	824	ENSMUSG00000029019	Nppb	protein_coding	4	147985788	147987205	+	E2	Nppb	natriuretic peptide type B [Source:MGI Symbol;Acc:MGI:97368]	MGI:97368	18158	P40753; Q54AE9	NM_008726; NM_001287348				abnormal heart ventricle morphology; abnormal myocardial fiber morphology; cardiac fibrosis
Gm572	6.44418	0.936089	13.6858	7.72171	0	4.81685	0	0	1.76396	0	0	0	0.00116501	0.115698	-3.64905	0.0797126	267	ENSMUSG00000070577	Gm572	protein_coding	4	148643317	148671572	+	E2	Gm572	predicted gene 572 [Source:MGI Symbol;Acc:MGI:2685418]	MGI:2685418	230909	B1ARY8	NM_001368835; NM_001085505				increased body length; increased lean body mass; preweaning lethality incomplete penetrance; abnormal liver morphology; atrioventricular septal defect; dextrocardia; double outlet right ventricle; heterotaxia; immotile respiratory cilia; right pulmonary isomerism; situs inversus totalis; spleen hypoplasia
Isg15	202.531	215.301	227.771	420.833	214.73	192.674	94.3867	91.823	79.3783	250.834	30.6621	59.0817	0.00152637	0.132452	-1.28502	0.410364	304	ENSMUSG00000035692	Isg15	protein_coding	4	156199455	156200796	-	E2	Isg15	ISG15 ubiquitin-like modifier [Source:MGI Symbol;Acc:MGI:1855694]	MGI:1855694	100038882	Q64339; Q4FJR9	NM_015783				decreased bone mineralization; decreased bone ossification; decreased bone strength; decreased compact bone thickness; decreased trabecular bone volume
Trim54	23.0149	8.4248	35.1921	25.0955	2.02575	9.63369	2.12105	1.14779	9.70179	7.63961	1.02207	0.952931	0.0029453	0.185311	-2.15558	0.224443	418	ENSMUSG00000062077	Trim54	protein_coding	5	31116712	31137630	+	B1	Trim54	tripartite motif-containing 54 [Source:MGI Symbol;Acc:MGI:1889623]	MGI:1889623	58522	Q9ERP3; E9QAT9	NM_021447;				abnormal cardiac muscle contractility; abnormal heart left ventricle morphology; abnormal heart morphology; abnormal sarcomere morphology; cardiac hypertrophy; dilated cardiomyopathy; hemorrhage; increased cardiomyocyte apoptosis; lethargy; myocardial fiber degeneration; premature death; thin ventricular wall
Spon2	1550.29	1161.69	330.414	248.06	197.511	107.897	193.015	114.779	112.012	258.473	305.599	307.797	0.00384157	0.201947	-1.47679	0.359288	504	ENSMUSG00000037379	Spon2	protein_coding	5	33198184	33218455	-	B1	Spon2	spondin 2, extracellular matrix protein [Source:MGI Symbol;Acc:MGI:1923724]	MGI:1923724	100689	Q8BMS2; A0A0J9YUZ7	NM_133903				abnormal interleukin level; abnormal tumor necrosis factor level; altered susceptibility to infection
Htra3	1452.7	1360.14	659.851	660.206	730.284	516.366	544.049	301.868	257.538	542.412	483.438	491.712	0.000282596	0.0527699	-1.03765	0.487119	142	ENSMUSG00000029096	Htra3	protein_coding	5	35652023	35679782	-	B3	Htra3	HtrA serine peptidase 3 [Source:MGI Symbol;Acc:MGI:1925808]	MGI:1925808	78558	Q9D236; A0A0J9YU80; A0A0J9YVC4; A0A0J9YV92	NM_030127; ; NM_001042615
Sod3	759.493	556.037	239.501	225.86	277.528	115.604	176.047	79.1973	62.6207	198.63	118.56	97.199	0.00015244	0.0359256	-1.57096	0.336585	112	ENSMUSG00000072941	Sod3	protein_coding	5	52363791	52371418	+	C1	Sod3	superoxide dismutase 3, extracellular [Source:MGI Symbol;Acc:MGI:103181]	MGI:103181	20657	O09164; Q542X9	NM_011435				arthritis; increased sensitivity to induced morbidity/mortality; increased susceptibility to induced arthritis; increased susceptibility to injury; increased tumor necrosis factor secretion; no abnormal phenotype detected
Cckar	1015.42	1060.59	330.414	409.251	326.146	404.615	200.439	325.972	141.117	247.014	311.731	324.949	0.000418486	0.0684601	-1.19312	0.437355	162	ENSMUSG00000029193	Cckar	protein_coding	5	53697776	53707705	-	C1	Cckar	cholecystokinin A receptor [Source:MGI Symbol;Acc:MGI:99478]	MGI:99478	12425	O08786; Q3TPL0	NM_001347354; NM_009827;				enlarged urinary bladder; abnormal bile composition; abnormal bile salt homeostasis; abnormal body temperature homeostasis; abnormal cholesterol homeostasis; abnormal food intake; abnormal forebrain morphology; abnormal neuronal migration; abnormal olfactory sensory neuron morphology; abnormal pancreas secretion; abnormal postnatal subventricular zone morphology; abnormal rostral migratory stream…
Gm15847	1.84119	6.55262	2.93267	1.93043	0	0	0	0	0	0	0	0	0.00822535	0.283989	-4.22894	0.053329	768	ENSMUSG00000081849	Gm15847	unitary_pseudogene	5	73013528	73017236	+	C3.2	Gm15847	predicted gene 15847 [Source:MGI Symbol;Acc:MGI:3783237]	MGI:3783237	NA
Myo18b	149.137	51.4849	291.312	145.747	15.1931	26.011	47.7236	11.4779	59.0927	17.8257	6.13241	6.67052	0.00122822	0.118736	-2.17917	0.220802	273	ENSMUSG00000072720	Myo18b	protein_coding	5	112688876	112896362	-	F	Myo18b	myosin XVIIIb [Source:MGI Symbol;Acc:MGI:1921626]	MGI:1921626	74376	E9PV66	NM_028901;				preweaning lethality complete penetrance; abnormal cardinal vein morphology; abnormal myocardial fiber morphology; abnormal myocardium layer morphology; embryonic lethality during organogenesis complete penetrance; enlarged heart right atrium; internal hemorrhage; pericardial effusion
Oasl2	510.931	930.473	319.661	273.155	241.065	227.355	73.1762	105.596	137.589	155.339	56.2138	203.927	6.37709e-06	0.00497338	-1.77273	0.292655	34	ENSMUSG00000029561	Oasl2	protein_coding	5	114896936	114912234	+	F	Oasl2	2'-5' oligoadenylate synthetase-like 2 [Source:MGI Symbol;Acc:MGI:1344390]	MGI:1344390	23962	Q9Z2F2; D3Z324; D3Z352; F6VMV6	NM_011854; ; NM_001359181				decreased circulating glucose level
Dtx1	116.916	83.3119	55.7207	201.73	64.8241	52.9853	71.0551	30.9903	71.4405	36.9248	28.6179	33.3526	0.00974288	0.310508	-1.07464	0.474788	832	ENSMUSG00000029603	Dtx1	protein_coding	5	120680202	120711927	-	F	Dtx1	deltex 1, E3 ubiquitin ligase [Source:MGI Symbol;Acc:MGI:1352744]	MGI:1352744	14357	Q61010	NM_008052;				abnormal behavior; decreased prepulse inhibition; hypoactivity; abnormal T cell anergy; abnormal lymphocyte morphology; abnormal lymphocyte physiology; abnormal regulatory T cell physiology; abnormal thymocyte activation; decreased marginal zone B cell number; decreased thymocyte apoptosis; decreased transforming growth factor level; glomerulonephritis; increased B cell proliferation; increased T…
Oas1g	7.36478	14.9774	16.6185	10.6173	20.2575	6.74359	2.12105	3.44336	2.64594	7.63961	1.02207	7.62345	0.00342155	0.190689	-1.62891	0.323332	475	ENSMUSG00000066861	Oas1g	protein_coding	5	120876142	120887613	-	F	Oas1g	2'-5' oligoadenylate synthetase 1G [Source:MGI Symbol;Acc:MGI:97429]	MGI:97429	23960	Q8K469; Q05BJ7	NM_011852;	NR_126529;			increased circulating triglyceride level; preweaning lethality complete penetrance
Myl2	14.7296	6.55262	1142.76	1779.85	59.7597	27.9377	18.0289	4.59115	18.5216	5.09307	2.04414	13.341	3.39601e-07	0.0010948	-5.59781	0.0206486	8	ENSMUSG00000013936	Myl2	protein_coding	5	122100951	122113472	+	F	Myl2	myosin, light polypeptide 2, regulatory, cardiac, slow [Source:MGI Symbol;Acc:MGI:97272]	MGI:97272	17906	P51667; E9Q8Y0; D3YW14; D3Z0I3; D3YUI7; A0A0G2JE15	NM_010861;				decreased mean corpuscular volume; preweaning lethality complete penetrance; abnormal Z line morphology; abnormal myocardial fiber physiology; cardiac fibrosis; congestive heart failure; decreased ventricle muscle contractility; dilated cardiomyopathy; dilated heart ventricle; dystrophic cardiac calcinosis; enlarged myocardial fiber; increased heart left ventricle size; increased heart weight; in…
Hcar1	52.474	46.8045	17.596	14.4782	8.10301	8.67032	4.2421	3.44336	0	11.4594	1.02207	10.4822	0.00124227	0.118736	-2.26748	0.207693	276	ENSMUSG00000049241	Hcar1	protein_coding	5	123876736	123880020	-	F	Hcar1	hydrocarboxylic acid receptor 1 [Source:MGI Symbol;Acc:MGI:2441671]	MGI:2441671	243270	E9PZR8	NM_175520				impaired lipolysis
Adgrd1	337.859	214.364	176.938	142.852	268.412	309.242	88.0235	47.0593	52.9189	98.0416	72.5669	136.269	3.37933e-06	0.00308987	-1.54924	0.34169	29	ENSMUSG00000044017	Adgrd1	protein_coding	5	129096750	129204599	+	G1.3	Adgrd1	adhesion G protein-coupled receptor D1 [Source:MGI Symbol;Acc:MGI:3041203]	MGI:3041203	243277	Q80T32; B2RXV6	NM_001081342; ; NM_001347486				decreased bone mineral density; female infertility
Upk3bl	209.896	21.5301	29.3267	23.1651	63.8112	11.5604	12.7263	12.6257	39.6892	12.7327	5.11034	3.81172	0.0029696	0.185311	-2.03611	0.24382	424	ENSMUSG00000006143	Upk3bl	protein_coding	5	136054492	136064326	+	G2	Upk3bl	uroplakin 3B-like [Source:MGI Symbol;Acc:MGI:1916915]	MGI:1916915	69665	F8WJ60; D3YZ16; F7BUZ0	NM_027158; NM_001359361	NR_153102
Mtus2	199.77	223.725	399.821	238.408	61.7855	62.619	104.992	57.3894	151.701	76.3961	90.9641	51.4583	0.00768205	0.272323	-1.15185	0.450047	748	ENSMUSG00000029651	Mtus2	protein_coding	5	147957320	148316065	+	G3	Mtus2	microtubule associated tumor suppressor candidate 2 [Source:MGI Symbol;Acc:MGI:1915388]	MGI:1915388	77521	Q3UHD3; D3YZ59; D3YY58; D3YZ69; D3YUM9; D6RI77	NM_029920; NM_001359503; ; NM_001359505; NM_001359511
Pon1	322.209	341.673	587.512	594.571	1314.71	959.516	362.699	229.557	200.21	525.86	205.436	214.409	0.000355189	0.0619619	-1.24583	0.421665	152	ENSMUSG00000002588	Pon1	protein_coding	6	5168090	5193946	-	A1	Pon1	paraoxonase 1 [Source:MGI Symbol;Acc:MGI:103295]	MGI:103295	18979	P52430; H3BK03; H3BLB8	NM_011134;				abnormal enzyme/coenzyme activity; increased circulating LDL cholesterol level; increased circulating VLDL cholesterol level; increased physiological sensitivity to xenobiotic; increased susceptibility to atherosclerosis; oxidative stress
Prrt4	301.956	358.522	71.3617	138.026	82.043	91.5201	67.8736	106.744	44.981	63.6634	38.8386	47.6465	0.000607643	0.0817881	-1.49765	0.35413	197	ENSMUSG00000079654	Prrt4	protein_coding	6	29169232	29179584	-	A3.3	Prrt4	proline-rich transmembrane protein 4 [Source:MGI Symbol;Acc:MGI:2141677]	MGI:2141677	101359	B2RU40	NM_001101443
Slc13a4	65.3624	145.094	177.915	132.234	230.936	171.48	64.692	72.3106	16.7576	58.5703	30.6621	60.0346	4.1756e-05	0.0175746	-1.60819	0.32801	63	ENSMUSG00000029843	Slc13a4	protein_coding	6	35267957	35308131	-	B1	Slc13a4	solute carrier family 13 (sodium/sulfate symporters), member 4 [Source:MGI Symbol;Acc:MGI:2442367]	MGI:2442367	243755	Q8BZ82	NM_172892;				abnormal craniofacial morphology; abnormal developmental vascular remodeling; abnormal lens morphology; abnormal mineral level; abnormal palate development; abnormal placental transport; abnormal skeleton morphology; cleft palate; coloboma; failure of bone ossification; hemorrhage; iris coloboma; lethality throughout fetal growth and development complete penetrance; pallor; subcutaneous edema
9330158H04Rik	25.7767	29.9549	53.7656	42.4694	18.2318	25.0476	8.4842	6.88672	23.8135	11.4594	19.4193	6.67052	0.00323814	0.189568	-1.32793	0.39834	452	ENSMUSG00000073154	9330158H04Rik	lincRNA	6	36209620	36390191	-	B1	9330158H04Rik	RIKEN cDNA 9330158H04 gene [Source:MGI Symbol;Acc:MGI:2442094]	MGI:2442094	NA			NR_015589
Zfp862-ps	434.522	303.293	90.9128	106.173	63.8112	85.7399	99.6893	75.754	64.3846	68.7565	75.6331	58.1288	0.00340983	0.190689	-1.29326	0.408029	472	ENSMUSG00000107476	Zfp862-ps	transcribed_unitary_pseudogene	6	48504337	48534832	+	B2.3	Zfp862-ps	zinc finger protein 862, pseudogene [Source:MGI Symbol;Acc:MGI:1889827]	MGI:1889827	NA			NR_015597; NR_027808
Gimap4	1410.35	1635.35	286.424	610.015	265.374	324.655	137.868	236.444	181.688	315.77	354.658	451.689	0.000923247	0.102052	-1.43309	0.370337	239	ENSMUSG00000054435	Gimap4	protein_coding	6	48684549	48692060	+	B2.3	Gimap4	GTPase, IMAP family member 4 [Source:MGI Symbol;Acc:MGI:1349656]	MGI:1349656	107526	Q99JY3; D3YWB5; D3Z3F3; D3Z7Q4; D6RGS2	NM_001243200; NM_001243199; NM_001243201; NM_175048; ; NM_174990				abnormal T cell physiology
Gimap1	470.425	456.812	130.015	411.181	170.163	167.626	106.052	97.5619	161.403	188.444	102.207	99.1048	0.000516917	0.0765731	-1.25899	0.417836	179	ENSMUSG00000090019	Gimap1	protein_coding	6	48739054	48743795	+	B2.3	Gimap1	GTPase, IMAP family member 1 [Source:MGI Symbol;Acc:MGI:109368]	MGI:109368	16205	Q3TFI6; D3YX11	NM_008376; NM_175860;				decreased B cell number; decreased B-1 B cell number; decreased CD8-positive alpha-beta T cell number; decreased IgD level; increased CD4-positive alpha beta T cell number; increased IgM level
Aoc1	37.7445	19.6579	23.4614	27.9912	25.3219	7.70695	8.4842	8.03451	12.3477	8.91287	7.15448	6.67052	0.00135944	0.126655	-1.44254	0.36792	283	ENSMUSG00000029811	Aoc1	protein_coding	6	48872896	48909188	+	B2.3	Aoc1	amine oxidase, copper-containing 1 [Source:MGI Symbol;Acc:MGI:1923757]	MGI:1923757	76507	E9PYN9; A0A0N4SUP5	NM_029638; NM_001161621; NM_001161622				abnormal heart left ventricle morphology; abnormal lens morphology; abnormal retina morphology; abnormal retinal vasculature morphology; decreased circulating phosphate level
Gm28402	0	0	0.977557	2.89564	6.07726	2.89011	0	0	0	0	0	0	0.00888203	0.296096	-4.16973	0.0555632	795	ENSMUSG00000101651	Gm28402	antisense	6	54680930	54681917	-	B3	Gm28402	predicted gene 28402 [Source:MGI Symbol;Acc:MGI:5579108]	MGI:5579108	NA
Itprid1	40.5063	35.5714	5.86534	1.93043	11.1416	10.5971	0	0	1.76396	0	4.08827	4.76465	0.000176453	0.0396511	-3.18036	0.11031	118	ENSMUSG00000037973	Itprid1	protein_coding	6	55836895	55978735	+	B3	Itprid1	ITPR interacting domain containing 1 [Source:MGI Symbol;Acc:MGI:2685304]	MGI:2685304	232016	Q14B48	NM_001081665;				decreased lymphocyte cell number; increased neutrophil cell number
Ndnf	5310	5246.78	1813.37	1702.64	2066.27	2075.1	1601.39	2294.43	1019.57	940.945	941.325	1094.92	0.000163233	0.0370197	-1.20655	0.433304	116	ENSMUSG00000049001	Ndnf	protein_coding	6	65671590	65712326	+	C1	Ndnf	neuron-derived neurotrophic factor [Source:MGI Symbol;Acc:MGI:1915419]	MGI:1915419	68169	Q8C119	NM_172399;
Smyd1	261.45	184.41	702.863	394.772	120.532	62.619	76.3578	53.946	302.52	63.6634	31.6841	45.7407	0.00457674	0.218419	-1.58538	0.333237	554	ENSMUSG00000055027	Smyd1	protein_coding	6	71213940	71322233	-	C1	Smyd1	SET and MYND domain containing 1 [Source:MGI Symbol;Acc:MGI:104790]	MGI:104790	12180	P97443; Q8BMV4; G5E8R7; Q3UQT9; G3UZ94; G3UXZ0	NM_001160127; NM_009762;				abnormal apoptosis; common ventricle; embryonic growth retardation; embryonic lethality during organogenesis complete penetrance; enlarged heart; trabecula carnea hypoplasia; ventricular hypoplasia
Gm38114	4.60299	15.9135	3.91023	0	1.01288	0.963369	0	1.14779	0	0	0	0	0.00274758	0.179448	-3.90506	0.0667512	405	ENSMUSG00000102931	Gm38114	TEC	6	72642854	72644085	-	C1	Gm38114	predicted gene, 38114 [Source:MGI Symbol;Acc:MGI:5611342]	MGI:5611342	NA
Actg2	2388.03	1427.54	415.462	517.354	465.923	459.527	534.504	337.449	619.151	529.679	357.724	356.396	0.00632091	0.255384	-1.05271	0.48206	655	ENSMUSG00000059430	Actg2	protein_coding	6	83512905	83536265	-	C3	Actg2	actin, gamma 2, smooth muscle, enteric [Source:MGI Symbol;Acc:MGI:104589]	MGI:104589	11468	P63268; Q3UJ36; D3YZY0; A0A0U1RQ96; D3Z2K3	NM_009610;				cataract; increased total body fat amount
Fbln2	3434.75	2556.46	2561.2	2394.69	2074.37	1611.72	1448.68	875.762	1252.41	1135.75	867.736	978.66	3.86226e-08	0.000341372	-1.15759	0.448261	3	ENSMUSG00000064080	Fbln2	protein_coding	6	91212455	91272540	+	D1	Fbln2	fibulin 2 [Source:MGI Symbol;Acc:MGI:95488]	MGI:95488	14115	P37889; D3Z5B0; Q3TGL4; D3Z5S2	NM_001081437; NM_007992;
Lmod3	41.4269	9.36089	57.6759	61.7737	4.05151	11.5604	7.42367	4.59115	13.2297	2.54654	8.17655	8.57638	0.0013628	0.126655	-2.02578	0.245572	285	ENSMUSG00000044086	Lmod3	protein_coding	6	97238534	97252759	-	D3	Lmod3	leiomodin 3 (fetal) [Source:MGI Symbol;Acc:MGI:2444169]	MGI:2444169	320502	E9QA62	NM_001081157				decreased grip strength; decreased prepulse inhibition; decreased startle reflex; preweaning lethality incomplete penetrance; abnormal Z line morphology; abnormal sarcomere morphology; abnormal skeletal muscle fiber morphology; cachexia; centrally nucleated skeletal muscle fibers; decreased body size; decreased body weight; decreased cardiac muscle contractility; decreased lean body mass; decreas…
Cav3	114.154	44.9323	277.626	249.99	57.734	41.4249	66.813	28.6947	62.6207	53.4772	12.2648	21.9174	0.00171427	0.140729	-1.67407	0.313367	323	ENSMUSG00000062694	Cav3	protein_coding	6	112459505	112472872	+	E3	Cav3	caveolin 3 [Source:MGI Symbol;Acc:MGI:107570]	MGI:107570	12391	P51637	NM_007617				increased prepulse inhibition; abnormal atrium myocardial trabeculae morphology; abnormal heart atrium morphology; abnormal muscle development; abnormal muscle fiber morphology; abnormal myocardial fiber morphology; abnormal sarcolemma morphology; abnormal skeletal muscle fiber morphology; absent caveolae; cardiac fibrosis; cardiac hypertrophy; cardiomyopathy; centrally nucleated skeletal muscle …
Cidec	132.566	29.9549	14.6634	8.68692	9.11589	8.67032	2.12105	12.6257	9.70179	5.09307	2.04414	1.90586	0.000645376	0.084101	-2.58185	0.167027	202	ENSMUSG00000030278	Cidec	protein_coding	6	113424634	113435760	-	E3	Cidec	cell death-inducing DFFA-like effector c [Source:MGI Symbol;Acc:MGI:95585]	MGI:95585	14311	P56198; D3Z1A6; E9QMZ0	NM_001372264; NM_001301295; NM_178373;				abnormal tail movements; decreased CD4-positive alpha beta T cell number; decreased IgG1 level; decreased T cell number; decreased body weight; decreased bone mineral density; decreased granulocyte number; decreased monocyte cell number; increased B cell number; increased circulating amylase level; increased circulating cholesterol level; increased circulating serum albumin level; increased heart…
Atp2b2	79.1713	131.989	1.95511	4.82607	4.05151	2.89011	6.36315	2.29557	12.3477	8.91287	1.02207	6.67052	0.00578388	0.246501	-2.55351	0.17034	621	ENSMUSG00000030302	Atp2b2	protein_coding	6	113743831	114042613	-	E3	Atp2b2	ATPase, Ca++ transporting, plasma membrane 2 [Source:MGI Symbol;Acc:MGI:105368]	MGI:105368	11941	Q9R0K7; Q3UHH0; Q3UHJ3; S4R1C4; F8WHB1	NM_009723; NM_001036684; ; NM_001347365				decreased circulating amylase level; abnormal Purkinje cell differentiation; abnormal Purkinje cell innervation; abnormal auditory brainstem response; abnormal auditory cortex morphology; abnormal calcium ion homeostasis; abnormal cell death; abnormal cerebellar granule cell morphology; abnormal cerebellum morphology; abnormal cerebral cortex morphology; abnormal cochlear VIII nucleus morphology;…
Gm9946	48.7916	66.4623	4.88778	5.79128	10.1288	10.5971	6.36315	8.03451	5.29189	3.8198	5.11034	8.57638	0.00290207	0.185311	-1.95679	0.2576	414	ENSMUSG00000054488	Gm9946	lincRNA	6	117559697	117572329	+	F1	Gm9946	predicted gene 9946 [Source:MGI Symbol;Acc:MGI:3643134]	MGI:3643134	NA
Usp18	243.038	305.165	225.816	355.199	215.743	240.842	128.323	140.03	86.4342	145.153	50.0814	87.6696	1.46994e-05	0.00829294	-1.31641	0.401533	47	ENSMUSG00000030107	Usp18	protein_coding	6	121245906	121270917	+	F1	Usp18	ubiquitin specific peptidase 18 [Source:MGI Symbol;Acc:MGI:1344364]	MGI:1344364	24110	Q9WTV6; A0A0N4SVX5	NM_011909;				abnormal cerebral cortex morphology; abnormal lymphocyte morphology; anemia; circling; convulsive seizures; decreased circulating interferon-gamma level; decreased interferon-gamma secretion; decreased leukocyte cell number; enlarged lateral ventricles; enlarged third ventricle; hydrocephaly; increased circulating interleukin-6 level; increased interleukin-6 secretion; increased susceptibility to…
Mfap5	730.954	337.928	304.998	420.833	343.365	248.549	143.171	176.759	335.153	199.903	127.759	165.81	0.000722731	0.0895511	-1.0539	0.481664	214	ENSMUSG00000030116	Mfap5	protein_coding	6	122505845	122529290	+	F1	Mfap5	microfibrillar associated protein 5 [Source:MGI Symbol;Acc:MGI:1354387]	MGI:1354387	50530	Q9QZJ6; D3Z4D7; D3Z3L7; D3YW93; D3Z0U1; F8WJ99	NM_001347434; NM_015776				decreased neutrophil cell number
C3ar1	128.884	144.158	60.6085	38.6085	74.9529	48.1685	53.0262	36.7292	25.5775	45.8376	13.2869	34.3055	0.00335056	0.190689	-1.24814	0.420991	462	ENSMUSG00000040552	C3ar1	protein_coding	6	122847138	122856161	-	F2	C3ar1	complement component 3a receptor 1 [Source:MGI Symbol;Acc:MGI:1097680]	MGI:1097680	12267	O09047; Q5U7A4	NM_009779				abnormal kidney morphology; abnormal seminal vesicle morphology; increased bone mineral content; increased bone mineral density; polycystic kidney; abnormal T-helper 2 cell differentiation; abnormal T-helper 2 physiology; abnormal adaptive immunity; abnormal eosinophil physiology; abnormal fat pad morphology; abnormal interleukin level; abnormal lean body mass; abnormal respiratory mucosa goblet …
Clec1a	2061.22	2632.28	824.081	1026.99	887.28	1161.82	275.736	1084.66	468.332	761.414	524.321	819.521	0.000574389	0.0805847	-1.12751	0.457705	189	ENSMUSG00000033082	Clec1a	protein_coding	6	129424772	129452000	-	F3	Clec1a	C-type lectin domain family 1, member a [Source:MGI Symbol;Acc:MGI:2444151]	MGI:2444151	243653	Q8BWY2; A0A0N4SWF3; A0A0N4SV03; A0A0N4SVE6	NM_001347475; NM_175526;
AU018091	4.60299	20.594	2.93267	0	4.05151	0	0	0	0	0	1.02207	0	0.00200904	0.153759	-4.20489	0.0542251	346	ENSMUSG00000054753	AU018091	protein_coding	7	3154658	3169203	-	A1	AU018091	expressed sequence AU018091 [Source:MGI Symbol;Acc:MGI:2142124]	MGI:2142124	245128	E9PWS4; A0A0N4SUR9	NM_001004153
Cacng6	11.9678	0	1.95511	0.965213	1.01288	5.78022	0	0	0	0	0	0	0.00109585	0.113064	-4.90777	0.033313	257	ENSMUSG00000078815	Cacng6	protein_coding	7	3424195	3435667	+	A1	Cacng6	calcium channel, voltage-dependent, gamma subunit 6 [Source:MGI Symbol;Acc:MGI:1859168]	MGI:1859168	54378	Q8VHW3; Q14C42; A0A0A0MQD3	NM_133183;				decreased bone mineral content; decreased bone mineral density; increased bone mineral density; no abnormal phenotype detected
Tnni3	855.235	482.086	4366.75	4350.22	669.511	148.359	426.331	328.267	1068.08	579.337	114.472	206.786	0.00147742	0.131903	-1.9968	0.250556	297	ENSMUSG00000035458	Tnni3	protein_coding	7	4518305	4524229	-	A1	Tnni3	troponin I, cardiac 3 [Source:MGI Symbol;Acc:MGI:98783]	MGI:98783	21954	P48787; Q497F1; D3Z160; A0A140LIV0; D3YXP5	NM_009406				abnormal cardiovascular system physiology; abnormal lung vasculature morphology; abnormal myocardial fiber morphology; abnormal myocardium layer morphology; abnormal sarcomere morphology; cardiac interstitial fibrosis; congestive heart failure; increased heart weight; lethargy; postnatal lethality complete penetrance; preweaning lethality complete penetrance; respiratory distress; thick intervent…
Sbk2	19.3325	7.48871	115.352	87.8344	10.1288	4.81685	11.6658	1.14779	15.8757	15.2792	4.08827	2.85879	0.0036598	0.196446	-2.25015	0.210203	493	ENSMUSG00000030433	Sbk2	protein_coding	7	4940512	4964406	-	A1	Sbk2	SH3-binding domain kinase family, member 2 [Source:MGI Symbol;Acc:MGI:2685925]	MGI:2685925	381836	P0C5K1; S4R1E6; A0A140LIH2	NM_001146329				decreased circulating serum albumin level
Zim1	818.411	789.123	745.876	401.529	405.151	490.355	296.947	500.435	324.569	157.885	171.708	249.668	0.000258689	0.0503789	-1.10112	0.466154	136	ENSMUSG00000002266	Zim1	protein_coding	7	6671269	6696450	-	A1	Zim1	zinc finger, imprinted 1 [Source:MGI Symbol;Acc:MGI:1341879]	MGI:1341879	22776	Q8C393	NM_011769;
Zscan22	158.343	147.902	30.3043	106.173	62.7984	80.923	60.4499	68.8672	36.1612	53.4772	23.5076	25.7291	0.00792558	0.276883	-1.1311	0.456568	759	ENSMUSG00000054715	Zscan22	protein_coding	7	12897815	12909083	+	A1	Zscan22	zinc finger and SCAN domain containing 22 [Source:MGI Symbol;Acc:MGI:2443312]	MGI:2443312	232878	Q8BGS5; Q3TQC3	NM_001290436; NM_001001447; NM_001290438; NM_001290440; NM_001290442; NM_001290441;
Zfp324	352.589	233.086	88.9577	154.434	95.2104	104.044	102.871	115.927	72.3225	96.7684	39.8607	68.611	0.00719149	0.267822	-1.05202	0.482292	712	ENSMUSG00000004500	Zfp324	protein_coding	7	12965838	12974236	+	A1	Zfp324	zinc finger protein 324 [Source:MGI Symbol;Acc:MGI:2444641]	MGI:2444641	243834	Q78F42; E0CXY6; E0CYR3; A0A1B0GSA6	NM_001362139; NM_178732; NM_001362140;
Ptgir	87.4567	71.1428	17.596	31.852	7.09014	20.2308	24.3921	18.3646	4.40991	5.09307	15.331	7.62345	0.00609128	0.252094	-1.64034	0.32078	640	ENSMUSG00000043017	Ptgir	protein_coding	7	16906490	16910905	+	A2	Ptgir	prostaglandin I receptor (IP) [Source:MGI Symbol;Acc:MGI:99535]	MGI:99535	19222	P43252; E9PY53	NM_008967				abnormal blood coagulation; abnormal blood vessel physiology; abnormal cardiovascular system physiology; abnormal platelet physiology; abnormal thrombosis; abnormal thromboxane level; decreased acute inflammation; decreased prostaglandin level; increased chemical nociceptive threshold; prenatal lethality incomplete penetrance; vascular restenosis
Foxa3	13.809	8.4248	5.86534	3.86085	0	2.89011	2.12105	1.14779	0.881981	1.27327	1.02207	0	0.00828294	0.285234	-2.33806	0.197776	770	ENSMUSG00000040891	Foxa3	protein_coding	7	19013284	19023538	-	A3	Foxa3	forkhead box A3 [Source:MGI Symbol;Acc:MGI:1347477]	MGI:1347477	15377	P35584	NM_008260				abnormal Sertoli cell morphology; abnormal beige fat cell morphology; abnormal lipid homeostasis; abnormal primordial germ cell proliferation; abnormal seminiferous tubule epithelium morphology; abnormal spermatogenesis; decreased body fat mass; decreased brown fat cell size; decreased circulating cholesterol level; decreased circulating leptin level; decreased fasted circulating glucose level; d…
Gipr	37.7445	47.7405	327.482	127.408	132.687	72.2527	25.4526	10.3301	36.1612	8.91287	10.2207	24.7762	8.06614e-07	0.00152773	-2.66748	0.157402	14	ENSMUSG00000030406	Gipr	protein_coding	7	19156061	19166127	-	A3	Gipr	gastric inhibitory polypeptide receptor [Source:MGI Symbol;Acc:MGI:1352753]	MGI:1352753	381853	Q0P543; A0A0U1RP73	NM_001080815;				abnormal glucose homeostasis; abnormal pancreas secretion; decreased circulating insulin level; hyperglycemia; impaired glucose tolerance; increased circulating glucose level
Ckm	778.825	305.165	2287.48	1637	367.674	474.941	239.679	88.3796	354.556	178.257	39.8607	55.27	1.14557e-06	0.00176351	-2.61211	0.163559	17	ENSMUSG00000030399	Ckm	protein_coding	7	19404776	19422841	+	A3	Ckm	creatine kinase, muscle [Source:MGI Symbol;Acc:MGI:88413]	MGI:88413	12715	P07310; A2RTA0; A0A0J9YKD4	NM_007710				abnormal cellular respiration; abnormal muscle physiology; decreased cardiac muscle contractility; decreased systemic arterial blood pressure; impaired skeletal muscle contractility; increased glycogen catabolism rate; increased left ventricle weight; increased skeletal muscle glycogen level
Cnfn	217.261	3.74436	2.93267	1.93043	0	0	0	0	5.29189	0	0	1.90586	0.00221898	0.160359	-4.78593	0.0362487	365	ENSMUSG00000063651	Cnfn	protein_coding	7	25367620	25369724	-	A3	Cnfn	cornifelin [Source:MGI Symbol;Acc:MGI:1919633]	MGI:1919633	72383	Q6PCW6; G3UWC9	NM_028219; NM_001081375
Cyp2f2	9096.42	8813.28	3743.07	3453.53	3532.91	3005.71	1645.93	1864.01	945.484	2717.15	2511.22	2391.86	7.21503e-06	0.00531427	-1.38996	0.381575	36	ENSMUSG00000052974	Cyp2f2	protein_coding	7	27119909	27133660	+	A3	Cyp2f2	cytochrome P450, family 2, subfamily f, polypeptide 2 [Source:MGI Symbol;Acc:MGI:88608]	MGI:88608	13107	P33267; A0A0U1RPL9	NM_007817;				decreased physiological sensitivity to xenobiotic
Gm15883	66.283	76.7593	4.88778	3.86085	4.05151	5.78022	4.2421	10.3301	0	3.8198	1.02207	0	0.00152906	0.132452	-3.0406	0.121531	306	ENSMUSG00000086868	Gm15883	antisense	7	27124481	27130674	-	A3	Gm15883	predicted gene 15883 [Source:MGI Symbol;Acc:MGI:3801875]	MGI:3801875	NA
Lgals7	44.1887	16.8496	56.6983	47.2955	67.8627	34.6813	8.4842	10.3301	22.9315	30.5584	13.2869	29.5409	0.00651531	0.257308	-1.21029	0.432182	671	ENSMUSG00000053522	Lgals7	protein_coding	7	28863853	28866284	+	B1	Lgals7	lectin, galactose binding, soluble 7 [Source:MGI Symbol;Acc:MGI:1316742]	MGI:1316742	16858	Q9CRB1; D3Z141	NM_008496				increased circulating free fatty acid level; increased circulating glycerol level; decreased keratinocyte migration; delayed wound healing; increased keratinocyte apoptosis; increased keratinocyte proliferation; increased sensitivity to skin irradiation
Ryr1	96.6627	9.36089	6.8429	13.513	6.07726	45.2784	2.12105	4.59115	10.5838	11.4594	7.15448	2.85879	0.002268	0.160664	-2.1804	0.220614	372	ENSMUSG00000030592	Ryr1	protein_coding	7	29003344	29125179	-	B1	Ryr1	ryanodine receptor 1, skeletal muscle [Source:MGI Symbol;Acc:MGI:99659]	MGI:99659	20190	E9PZQ0; K3W4M2; A0A1L1SQG7	NM_009109				impaired glucose tolerance; increased respiratory quotient; increased spleen weight; preweaning lethality complete penetrance; abnormal axial skeleton morphology; abnormal calcium ion homeostasis; abnormal cell physiology; abnormal coronary artery morphology; abnormal dermal layer morphology; abnormal diaphragm morphology; abnormal interventricular groove morphology; abnormal limb morphology; abn…
Hrc	71.8066	42.124	263.94	235.512	86.0945	60.6923	80.5999	34.4336	67.0306	43.2911	35.7724	32.3997	0.00305862	0.187617	-1.3692	0.387107	432	ENSMUSG00000038239	Hrc	protein_coding	7	45335290	45338974	+	B3	Hrc	histidine rich calcium binding protein [Source:MGI Symbol;Acc:MGI:96226]	MGI:96226	15464	A0A1B0GQY1; G5E8J6	NM_010473;				abnormal fat pad morphology; abnormal heart echocardiography feature; abnormal heart left ventricle pressure; abnormal myocardial fiber currents; abnormal myocardial fiber physiology; decreased body weight; decreased cardiac muscle contractility; decreased cardiac muscle relaxation; decreased skeletal muscle mass; dilated heart left ventricle; increased response of heart to induced stress; irregu…
Saa3	80.0919	80.5037	125.127	101.347	144.841	99.227	29.6947	14.9212	16.7576	39.4713	27.5959	22.8703	5.73354e-09	7.60153e-05	-2.06201	0.239482	2	ENSMUSG00000040026	Saa3	protein_coding	7	46711998	46715700	-	B3	Saa3	serum amyloid A 3 [Source:MGI Symbol;Acc:MGI:98223]	MGI:98223	20210	P04918; A0A1B0GT10	NM_011315;				abnormal circulating serum amyloid protein level; decreased circulating LDL cholesterol level; decreased circulating cholesterol level; decreased circulating triglyceride level; decreased liver weight; decreased susceptibility to diet-induced obesity; increased white fat cell size; preweaning lethality complete penetrance
Csrp3	413.348	255.552	2427.27	2521.14	415.279	190.747	271.494	140.03	657.076	325.957	39.8607	67.6581	0.00160309	0.134518	-2.0499	0.2415	316	ENSMUSG00000030470	Csrp3	protein_coding	7	48830398	48848033	-	B4	Csrp3	cysteine and glycine-rich protein 3 [Source:MGI Symbol;Acc:MGI:1330824]	MGI:1330824	13009	P50462; Q545C7; A0A140LHC6	NM_013808; NM_001198841;				abnormal cardiovascular system physiology; abnormal cell cytoskeleton morphology; abnormal heart echocardiography feature; abnormal heart morphology; abnormal heart septum morphology; abnormal heart ventricle morphology; abnormal intercalated disk morphology; abnormal myocardial fiber morphology; abnormal myocardial fiber physiology; abnormal skeletal muscle fiber morphology; cardiac fibrosis; ca…
4833412C05Rik	19.3325	19.6579	24.4389	17.3738	18.2318	11.5604	5.30262	12.6257	7.05585	8.91287	1.02207	1.90586	0.00208119	0.15522	-1.59075	0.332	353	ENSMUSG00000097697	4833412C05Rik	lincRNA	7	67784538	67804139	-	C	4833412C05Rik	RIKEN cDNA 4833412C05 gene [Source:MGI Symbol;Acc:MGI:1921154]	MGI:1921154	NA			NR_045954;
Kctd21	199.77	215.301	7.82046	74.3214	21.2704	10.5971	18.0289	20.6602	7.05585	29.2852	3.06621	8.57638	0.000427254	0.0688501	-2.60955	0.16385	164	ENSMUSG00000044952	Kctd21	protein_coding	7	97332327	97350213	+	E1	Kctd21	potassium channel tetramerisation domain containing 21 [Source:MGI Symbol;Acc:MGI:3643121]	MGI:3643121	622320	B2RTJ2	NM_001039039
Map6	808.284	778.826	696.021	480.676	562.147	545.267	429.512	320.233	150.819	299.218	353.636	339.243	5.04733e-05	0.0191193	-1.03276	0.488774	70	ENSMUSG00000055407	Map6	protein_coding	7	99267447	99337137	+	E1	Map6	microtubule-associated protein 6 [Source:MGI Symbol;Acc:MGI:1201690]	MGI:1201690	17760	Q7TSJ2; D3Z6W1; A0A140LIT9	NM_010837; NM_001048167; NM_001043355				abnormal behavioral response to amphetamine; abnormal pup retrieval; abnormal sleep pattern; abnormal synaptic vesicle number; akinesia; circling; decreased aggression; decreased prepulse inhibition; hyperactivity; impaired synaptic plasticity; increased anxiety-related response; induced hyperactivity; neonatal lethality incomplete penetrance; social withdrawal
Olfr558	4.60299	16.8496	1.95511	0.965213	1.01288	0	0	0	0.881981	0	0	0	0.00401329	0.206011	-3.90632	0.0666931	515	ENSMUSG00000070423	Olfr558	protein_coding	7	102702215	102712064	+	E3	Olfr558	olfactory receptor 558 [Source:MGI Symbol;Acc:MGI:3030392]	MGI:3030392	259097	Q8VGZ7	NM_147093
Trim34a	150.057	160.071	62.5636	79.1475	43.5537	56.8388	23.3315	34.4336	54.6828	44.5644	34.7503	49.5524	0.00282411	0.182644	-1.19084	0.438048	410	ENSMUSG00000056144	Trim34a	protein_coding	7	104244457	104262234	+	E3	Trim34a	tripartite motif-containing 34A [Source:MGI Symbol;Acc:MGI:2137359]	MGI:2137359	94094	E9PYZ4	NM_001357679; ; NM_030684
Scnn1b	2425.77	2520.89	684.29	655.38	542.902	649.311	501.628	676.047	418.941	570.424	473.218	611.782	0.000817446	0.0959089	-1.20149	0.434824	226	ENSMUSG00000030873	Scnn1b	protein_coding	7	121865038	121918514	+	F2	Scnn1b	sodium channel, nonvoltage-gated 1 beta [Source:MGI Symbol;Acc:MGI:104696]	MGI:104696	20277	Q9WU38; Q3TP51; A2RS45; A0A0U1RNR9	NM_001272023; NM_011325;	NR_073548			abnormal pelvic girdle bone morphology; preweaning lethality complete penetrance; abnormal digestive system physiology; abnormal kidney morphology; abnormal urine homeostasis; alkalosis; cardiac hypertrophy; decreased body weight; decreased circulating aldosterone level; decreased circulating sodium level; hypervolemia; hypokalemia; increased circulating aldosterone level; increased circulating c…
Ern2	34.9827	10.297	4.88778	2.89564	3.03863	0	0	0	0.881981	3.8198	0	0.952931	0.00338385	0.190689	-3.21093	0.107997	465	ENSMUSG00000030866	Ern2	protein_coding	7	122169893	122186207	-	F2	Ern2	endoplasmic reticulum (ER) to nucleus signalling 2 [Source:MGI Symbol;Acc:MGI:1349436]	MGI:1349436	26918	Q9Z2E3; Q3UTN5	NM_001316689; NM_012016	NR_133565;			increased susceptibility to induced colitis
Atp2a1	474.107	2.80827	22.4838	10.6173	29.3734	343.923	19.0894	22.9557	33.5153	15.2792	6.13241	5.71759	0.00045586	0.0715241	-3.09459	0.117067	169	ENSMUSG00000030730	Atp2a1	protein_coding	7	126445858	126463108	-	F3	Atp2a1	ATPase, Ca++ transporting, cardiac muscle, fast twitch 1 [Source:MGI Symbol;Acc:MGI:105058]	MGI:105058	11937	Q8R429	NM_007504;				preweaning lethality complete penetrance; abnormal diaphragm morphology; abnormal lung morphology; abnormal muscle physiology; cyanosis; impaired muscle relaxation; impaired skeletal muscle contractility; muscle fatigue; neonatal lethality complete penetrance; respiratory failure
Mylpf	598.388	9.36089	59.631	56.9476	54.6953	458.564	21.2105	44.7637	61.7387	44.5644	17.3752	22.8703	0.000324205	0.0584804	-2.53784	0.1722	147	ENSMUSG00000030672	Mylpf	protein_coding	7	127208890	127214298	+	F3	Mylpf	myosin light chain, phosphorylatable, fast skeletal muscle [Source:MGI Symbol;Acc:MGI:97273]	MGI:97273	17907	P97457; Q545G1; F6ULR7; A0A0U1RP93; A0A0U1RQ36	NM_001347655; NM_016754				absent skeletal muscle; decreased body weight; neonatal lethality complete penetrance; respiratory failure
Cox6a2	163.866	59.9097	932.589	815.605	122.558	67.4359	81.6604	22.9557	186.098	61.1169	14.309	24.7762	0.000377128	0.0644347	-2.46329	0.181333	155	ENSMUSG00000030785	Cox6a2	protein_coding	7	128205435	128206387	-	F3	Cox6a2	cytochrome c oxidase subunit 6A2 [Source:MGI Symbol;Acc:MGI:104649]	MGI:104649	12862	P43023	NM_009943				abnormal cardiovascular system physiology; decreased diastolic filling velocity
Gm33248	137.169	97.3533	17.596	45.365	22.2833	18.304	12.7263	19.5124	5.29189	15.2792	5.11034	10.4822	7.45588e-05	0.0256754	-2.30506	0.202353	77	ENSMUSG00000108481	Gm33248	sense_intronic	7	129667405	129693400	+	F3	Gm33248	predicted gene, 33248 [Source:MGI Symbol;Acc:MGI:5592407]	MGI:5592407	NA
Sprn	12.8884	13.1052	2.93267	1.93043	6.07726	0.963369	0	1.14779	0	0	0	0	4.71974e-05	0.0189619	-4.42109	0.0466788	66	ENSMUSG00000045733	Sprn	protein_coding	7	140150628	140154877	-	F4	Sprn	shadow of prion protein [Source:MGI Symbol;Acc:MGI:3582583]	MGI:3582583	212518	Q8BWU1	NM_183147;				decreased body weight; increased body weight
Cox8b	78.2507	15.9135	196.489	200.764	53.6825	9.63369	20.15	10.3301	35.2792	40.7446	4.08827	6.67052	0.00112108	0.11346	-2.23742	0.212065	262	ENSMUSG00000025488	Cox8b	protein_coding	7	140898945	140900446	-	F5	Cox8b	cytochrome c oxidase subunit 8B [Source:MGI Symbol;Acc:MGI:105958]	MGI:105958	12869	P48772; Q545U6	NM_007751
Irf7	299.194	449.323	520.06	400.564	355.52	254.33	183.471	168.725	145.527	257.2	123.67	206.786	7.71125e-05	0.0259097	-1.07109	0.475959	78	ENSMUSG00000025498	Irf7	protein_coding	7	141262706	141266481	-	F5	Irf7	interferon regulatory factor 7 [Source:MGI Symbol;Acc:MGI:1859212]	MGI:1859212	54123	P70434; Q3TW14; Q542T3; A0A1B0GRH7; D3Z4U9	NM_001252601; NM_016850; NM_001252600;				abnormal retina morphology; abnormal T cell physiology; abnormal interferon level; decreased circulating interferon-beta level; decreased interferon-alpha secretion; decreased interferon-beta secretion; increased susceptibility to viral infection; increased susceptibility to viral infection induced morbidity/mortality
Muc5b	2647.64	495.191	3520.18	231.651	546.953	43.3516	80.5999	24.1035	82.0242	397.26	6.13241	30.4938	3.71968e-05	0.0159082	-3.59247	0.0829008	62	ENSMUSG00000066108	Muc5b	protein_coding	7	141839070	141873084	+	F5	Muc5b	mucin 5, subtype B, tracheobronchial [Source:MGI Symbol;Acc:MGI:1921430]	MGI:1921430	74180	E9Q5I3	NM_028801				abnormal breathing pattern; abnormal middle ear morphology; abnormal professional antigen presenting cell physiology; decreased interleukin-23 secretion; decreased pulmonary ventilation; hypoxemia; impaired macrophage phagocytosis; impaired mucociliary clearance; increased macrophage apoptosis; increased susceptibility to bacterial infection; increased susceptibility to bacterial infection induce…
Tnni2	277.1	8.4248	39.1023	28.9564	32.4121	220.612	7.42367	18.3646	32.6333	16.5525	9.19862	8.57638	0.000108776	0.032408	-2.69736	0.154175	89	ENSMUSG00000031097	Tnni2	protein_coding	7	142441808	142444410	+	F5	Tnni2	troponin I, skeletal, fast 2 [Source:MGI Symbol;Acc:MGI:105070]	MGI:105070	21953	P13412; A0A1B0GRY8; A2A6K0; A2A6J8	NM_009405;				abnormal skin morphology; decreased total body fat amount; embryonic lethality prior to tooth bud stage; preweaning lethality complete penetrance; abnormal epiphyseal plate morphology; abnormal forelimb morphology; abnormal intramembranous bone ossification; decreased birth weight; decreased body size; decreased bone mineralization; decreased width of hypertrophic chondrocyte zone; delayed endoch…
Tnnt3	556.961	33.6992	68.429	34.7477	57.734	240.842	37.1184	50.5026	44.981	30.5584	7.15448	13.341	0.00022034	0.0460043	-2.43032	0.185524	127	ENSMUSG00000061723	Tnnt3	protein_coding	7	142498836	142516009	+	F5	Tnnt3	troponin T3, skeletal, fast [Source:MGI Symbol;Acc:MGI:109550]	MGI:109550	21957	A0A0R4J1A8; A0A0R4J1B1; A2A6J0; Z4YJU0; A2A6J2; Z4YKH8; Z4YNB2; A2A6J1; Z4YKD9; A2A6I8; A2A6H6; Z4YKF8; F6RL36; A2A6I0; J3QP61; A2A6I3; Z4YKG3; A2A6I5; Z4YKE7; Z4YKG8; A0A0R4J1B0	NM_001163667; NM_001347546; ; NM_001163664; NM_001163666; NM_001163669; NM_001163668; NM_001163665; NM_001163670; NM_001347551; NM_001360158; NM_001347552; NM_001347550; NM_001347549; NM_001360157; NM_001347548; NM_001347547; NM_011620				decreased fetal size; kidney hemorrhage; liver hemorrhage; neonatal lethality complete penetrance; thin diaphragm muscle
Fadd	273.417	207.812	72.3392	165.051	59.7597	65.5091	81.6604	75.754	48.509	94.2218	34.7503	51.4583	0.00758059	0.272323	-1.12913	0.45719	737	ENSMUSG00000031077	Fadd	protein_coding	7	144577318	144582463	-	F5	Fadd	Fas (TNFRSF6)-associated via death domain [Source:MGI Symbol;Acc:MGI:109324]	MGI:109324	14082	Q61160	NM_010175				abnormal bone structure; abnormal embryo size; abnormal midbrain development; abnormal neural tube closure; abnormal uterus morphology; decreased bone mineral content; embryonic growth retardation; embryonic lethality prior to tooth bud stage; preweaning lethality complete penetrance; small superior vagus ganglion; abnormal myocardium layer morphology; decreased embryo size; decreased fibroblast …
Mrgprf	158.343	74.8871	38.1247	44.3998	61.7855	43.3516	14.8473	21.808	10.5838	22.9188	19.4193	17.1528	5.55118e-06	0.00446046	-1.98031	0.253436	33	ENSMUSG00000031070	Mrgprf	protein_coding	7	145300828	145309557	+	F5	Mrgprf	MAS-related GPR, member F [Source:MGI Symbol;Acc:MGI:2384823]	MGI:2384823	211577	Q8VCJ6; D3Z3Y0	NM_145379;
Adrb3	218.181	338.864	114.374	191.112	181.305	161.846	94.3867	87.2318	88.1981	120.96	62.3462	78.1403	0.000154455	0.0359256	-1.18345	0.440298	114	ENSMUSG00000031489	Adrb3	protein_coding	8	27225776	27250616	-	A2	Adrb3	adrenergic receptor, beta 3 [Source:MGI Symbol;Acc:MGI:87939]	MGI:87939	11556	P25962; Q3UP63	NM_013462;				abnormal physiological response to xenobiotic; increased parametrial fat pad weight; increased percent body fat/body weight; increased susceptibility to weight gain; increased total body fat amount; polyphagia
Dusp26	40.5063	28.0827	25.4165	34.7477	29.3734	26.9743	10.6052	14.9212	7.05585	14.0059	15.331	15.2469	0.000848342	0.0986585	-1.26202	0.41696	228	ENSMUSG00000039661	Dusp26	protein_coding	8	31089471	31097047	+	A3	Dusp26	dual specificity phosphatase 26 (putative) [Source:MGI Symbol;Acc:MGI:1914209]	MGI:1914209	66959	Q9D700	NM_025869; ; NM_001357223				decreased lean body mass; increased lean body mass; decreased body weight; decreased circulating LDL cholesterol level; decreased circulating magnesium level; decreased circulating total protein level
B430010I23Rik	65.3624	82.3759	7.82046	12.5478	3.03863	2.89011	1.06052	6.88672	0	3.8198	1.02207	6.67052	0.000403866	0.0669307	-3.12777	0.114406	160	ENSMUSG00000084960	B430010I23Rik	antisense	8	41017468	41024216	+	A4	B430010I23Rik	RIKEN cDNA B430010I23 gene [Source:MGI Symbol;Acc:MGI:1926099]	MGI:1926099	NA			NR_015457;
Hpgd	1366.17	1977.02	320.639	945.909	446.679	766.842	152.716	448.785	809.659	311.951	305.599	316.373	0.00107273	0.111547	-1.31147	0.402909	255	ENSMUSG00000031613	Hpgd	protein_coding	8	56294585	56321043	+	B2	Hpgd	hydroxyprostaglandin dehydrogenase 15 (NAD) [Source:MGI Symbol;Acc:MGI:108085]	MGI:108085	15446	Q8VCC1	NM_008278				abnormal corpus luteum morphology; abnormal prostaglandin level; abnormal vascular regression; congestive heart failure; early parturition; increased circulating progesterone level; increased prostaglandin level; neonatal lethality complete penetrance; patent ductus arteriosus
Hand2	50.6328	14.0413	216.04	177.599	21.2704	7.70695	6.36315	9.1823	60.8567	16.5525	2.04414	0.952931	0.00645701	0.256893	-2.32916	0.199	666	ENSMUSG00000038193	Hand2	protein_coding	8	57320983	57324633	+	B2	Hand2	heart and neural crest derivatives expressed 2 [Source:MGI Symbol;Acc:MGI:103580]	MGI:103580	15111	Q61039	NM_010402				abnormal Meckel's cartilage morphology; abnormal apical ectodermal ridge morphology; abnormal atrioventricular cushion morphology; abnormal cardiac outflow tract development; abnormal craniofacial bone morphology; abnormal facial morphology; abnormal first pharyngeal arch artery morphology; abnormal first pharyngeal arch morphology; abnormal forelimb bud morphology; abnormal forelimb morphology; …
Gm17435	20.2531	2.80827	5.86534	17.3738	14.1803	8.67032	7.42367	3.44336	6.17387	1.27327	0	2.85879	0.00990542	0.312681	-1.65434	0.317683	840	ENSMUSG00000097000	Gm17435	antisense	8	72492934	72505499	+	B3.3	Gm17435	predicted gene, 17435 [Source:MGI Symbol;Acc:MGI:4937069]	MGI:4937069	NA
Ucp1	624.165	1.87218	6.8429	7.72171	9.11589	0.963369	1.06052	3.44336	8.81981	7.63961	4.08827	3.81172	0.000223447	0.0462883	-4.45891	0.0454711	128	ENSMUSG00000031710	Ucp1	protein_coding	8	83290352	83298452	+	C2	Ucp1	uncoupling protein 1 (mitochondrial, proton carrier) [Source:MGI Symbol;Acc:MGI:98894]	MGI:98894	22227	P12242	NM_009463				abnormal lens morphology; cataract; decreased circulating creatinine level; abnormal body temperature homeostasis; abnormal lipid homeostasis; abnormal mitochondrial physiology; abnormal oxygen consumption; abnormal physiological response to xenobiotic; decreased body weight; decreased circulating free fatty acid level; decreased circulating thyroxine level; decreased circulating triglyceride lev…
Misp3	356.271	368.819	54.7432	43.4346	30.3863	49.1318	19.0894	24.1035	12.3477	22.9188	40.8827	30.4938	2.24386e-05	0.0108179	-2.58595	0.166553	55	ENSMUSG00000074217	Misp3	protein_coding	8	84010222	84012171	-	C2	Misp3	MISP family member 3 [Source:MGI Symbol;Acc:MGI:1917384]	MGI:1917384	70134	A0A087WQ89; A0A087WQV6; A0A087WQC3; F6WBA1; A0A087WR51	NM_001291292;
Ndrg4	470.425	300.485	700.908	392.842	253.219	181.113	177.108	146.917	290.172	127.327	129.803	125.787	0.000319954	0.0583956	-1.20315	0.434326	145	ENSMUSG00000036564	Ndrg4	protein_coding	8	95676980	95715119	+	D1	Ndrg4	N-myc downstream regulated gene 4 [Source:MGI Symbol;Acc:MGI:2384590]	MGI:2384590	234593	Q8BTG7; E0CZ50; E9Q168; A0A1D5RMH3; A0A1D5RM17	NM_001372421; NM_001372428; NM_001372423; NM_001372431; NM_001195006; NM_001372432; NM_001372425; NM_001372429; NM_145602				abnormal behavior; abnormal gait; decreased lean body mass; hyperactivity; increased blood urea nitrogen level; increased circulating creatinine level; limb grasping; abnormal nervous system physiology; abnormal spatial learning; increased cerebral infarction size; increased susceptibility to ischemic brain injury
Rrad	197.928	111.395	132.948	319.486	102.301	84.7765	91.2051	47.0593	110.248	92.9486	43.949	41.929	0.00341092	0.190689	-1.14946	0.450795	473	ENSMUSG00000031880	Rrad	protein_coding	8	104628070	104631327	-	D3	Rrad	Ras-related associated with diabetes [Source:MGI Symbol;Acc:MGI:1930943]	MGI:1930943	56437	Q6PGA2; A0A1D5RLT1	NM_019662;				increased circulating alkaline phosphatase level; increased circulating potassium level; increased heart rate; shortened RR interval; shortened ST segment; abnormal cardiac muscle contractility; increased heart weight
Smpd3	197.008	124.5	175.96	84.9388	199.537	201.344	46.6631	40.1725	55.5648	64.9367	87.8979	90.5284	5.34202e-05	0.0199506	-1.34661	0.393214	71	ENSMUSG00000031906	Smpd3	protein_coding	8	106252548	106337988	-	D3	Smpd3	sphingomyelin phosphodiesterase 3, neutral [Source:MGI Symbol;Acc:MGI:1927578]	MGI:1927578	58994	Q9JJY3	NM_021491;				abnormal adenohypophysis morphology; abnormal alveolar process morphology; abnormal bone mineralization; abnormal bone ossification; abnormal cartilage development; abnormal clavicle morphology; abnormal dentin development; abnormal epiphyseal plate morphology; abnormal femur morphology; abnormal fibula morphology; abnormal humerus morphology; abnormal ischium morphology; abnormal limb bone morph…
Chst4	31.3003	39.3157	18.5736	27.026	18.2318	21.1941	2.12105	2.29557	0.881981	5.09307	3.06621	19.0586	0.000163347	0.0370197	-2.22144	0.214428	117	ENSMUSG00000035930	Chst4	protein_coding	8	110029153	110039740	-	D3	Chst4	carbohydrate sulfotransferase 4 [Source:MGI Symbol;Acc:MGI:1349479]	MGI:1349479	26887	A0A1D5RMF5; A0A0R4J1C9; A0A1D5RME2	NM_011998;				abnormal leukocyte adhesion; abnormal leukocyte migration; abnormal lymph node morphology; abnormal lymph node primary follicle morphology; impaired leukocyte tethering or rolling
Cdh13	373.762	234.022	319.661	324.312	167.125	88.63	148.473	111.335	152.583	95.4951	51.1034	68.611	0.000647028	0.084101	-1.26295	0.416691	204	ENSMUSG00000031841	Cdh13	protein_coding	8	118283733	119324921	+	E1	Cdh13	cadherin 13 [Source:MGI Symbol;Acc:MGI:99551]	MGI:99551	12554	Q9WTR5	NM_019707;				increased adiponectin level; retinal neovascularization
Gm27011	17.4913	28.0827	0	6.75649	5.06438	0.963369	1.06052	0	0.881981	0	0	0	0.000114986	0.0325527	-4.40717	0.0471312	92	ENSMUSG00000098184	Gm27011	bidirectional_promoter_lncRNA	8	121949674	121950645	-	E1	Gm27011	predicted gene, 27011 [Source:MGI Symbol;Acc:MGI:5504126]	MGI:5504126	NA
Zfp469	157.422	110.459	111.441	71.4258	63.8112	71.2893	95.4472	35.5814	22.0495	14.0059	22.4855	38.1172	0.00201216	0.153759	-1.35997	0.389589	347	ENSMUSG00000043903	Zfp469	protein_coding	8	122258620	122272650	+	E1	Zfp469	zinc finger protein 469 [Source:MGI Symbol;Acc:MGI:2684868]	MGI:2684868	195209	A0A571BDK1; A0A571BEL3	NM_001362883;
Acta1	3019.56	173.177	431.103	231.651	423.382	3208.98	149.534	376.474	252.247	165.525	100.163	138.175	1.22813e-05	0.00740115	-2.66256	0.157939	44	ENSMUSG00000031972	Acta1	protein_coding	8	123891769	123894751	-	E2	Acta1	actin, alpha 1, skeletal muscle [Source:MGI Symbol;Acc:MGI:87902]	MGI:87902	11459	P68134; A0A1D5RM20	NM_009606; NM_001272041;				abnormal muscle development; abnormal muscle physiology; abnormal skeletal muscle fiber morphology; decreased body size; decreased body weight; decreased brown adipose tissue amount; decreased glycogen level; decreased liver glycogen level; decreased skeletal muscle fiber diameter; decreased skeletal muscle glycogen level; muscle weakness; postnatal lethality complete penetrance; scoliosis
Vstm5	44.1887	41.1879	10.7531	14.4782	3.03863	3.85348	2.12105	9.1823	4.40991	6.36634	5.11034	5.71759	0.00623137	0.254593	-1.82372	0.282492	649	ENSMUSG00000031937	Vstm5	protein_coding	9	15239045	15259416	+	A2	Vstm5	V-set and transmembrane domain containing 5 [Source:MGI Symbol;Acc:MGI:1916387]	MGI:1916387	69137	Q9D806	NM_026955
Col5a3	315.765	105.778	152.499	194.008	126.61	82.8498	59.3894	22.9557	57.3288	48.3842	31.6841	49.5524	1.26364e-06	0.00176351	-1.85539	0.276357	19	ENSMUSG00000004098	Col5a3	protein_coding	9	20770050	20815067	-	A3	Col5a3	collagen, type V, alpha 3 [Source:MGI Symbol;Acc:MGI:1858212]	MGI:1858212	53867	Q9JLI2	NM_001317388; NM_016919;				abnormal glucose homeostasis; abnormal pancreas physiology; decreased adipocyte glucose uptake; decreased body weight; decreased circulating insulin level; decreased insulin secretion; decreased muscle cell glucose uptake; decreased pancreas weight; decreased pancreatic beta cell mass; decreased pancreatic beta cell number; decreased subcutaneous adipose tissue amount; decreased susceptibility to…
Cnn1	1420.48	1018.47	385.157	425.659	251.193	202.308	273.615	184.794	331.625	346.329	124.692	140.081	0.000965137	0.105315	-1.40218	0.378357	243	ENSMUSG00000001349	Cnn1	protein_coding	9	22099216	22109630	+	A3	Cnn1	calponin 1 [Source:MGI Symbol;Acc:MGI:104979]	MGI:104979	12797	Q08091; B2RSH3; A0A1L1SRL1; A0A1L1SRV0; A0A1L1SUB2	NM_009922				abnormal bone healing; abnormal cartilage development; ectopic bone; enhanced osteoblast differentiation; increased circulating alkaline phosphatase level; increased diameter of femur; increased diameter of long bones; increased osteoblast cell number; premature bone ossification; preweaning lethality complete penetrance
Clmp	864.441	854.649	329.437	296.321	280.567	322.729	170.744	175.611	114.658	132.42	160.465	213.457	1.4341e-06	0.00190134	-1.60707	0.328264	20	ENSMUSG00000032024	Clmp	protein_coding	9	40685962	40785319	+	A5.1	Clmp	CXADR-like membrane protein [Source:MGI Symbol;Acc:MGI:1918816]	MGI:1918816	71566	Q8R373	NM_133733				abnormal behavior; abnormal blood homeostasis; abnormal cecum position; abnormal digestive system morphology; abnormal duodenum topology; abnormal gastrointestinal motility; abnormal intestinal peristalsis; abnormal intestinal smooth muscle morphology; abnormal intestine physiology; abnormal intestine placement; abnormal muscle tone; abnormal renal tubule morphology; abnormal reproductive system …
C030014I23Rik	11.0472	7.48871	4.88778	8.68692	5.06438	0	1.06052	0	0	1.27327	1.02207	1.90586	0.00117921	0.116671	-2.66869	0.157269	268	ENSMUSG00000060380	C030014I23Rik	lincRNA	9	44468344	44482180	+	A5.2	C030014I23Rik	RIKEN cDNA C030014I23 gene [Source:MGI Symbol;Acc:MGI:1924631]	MGI:1924631	NA
Tnfaip8l3	110.472	73.951	13.6858	16.4086	13.1674	3.85348	6.36315	14.9212	2.64594	10.1861	7.15448	17.1528	0.00412451	0.207919	-1.97854	0.253747	526	ENSMUSG00000074345	Tnfaip8l3	protein_coding	9	54023405	54068388	-	A5.3	Tnfaip8l3	tumor necrosis factor, alpha-induced protein 8-like 3 [Source:MGI Symbol;Acc:MGI:2685363]	MGI:2685363	244882	Q3TBL6	NM_001033535;
Rpp25	43.2681	20.594	64.5188	47.2955	36.4636	27.9377	21.2105	8.03451	13.2297	17.8257	13.2869	25.7291	0.00222176	0.160359	-1.26421	0.416326	367	ENSMUSG00000062309	Rpp25	protein_coding	9	57504026	57505448	+	B	Rpp25	ribonuclease P/MRP 25 subunit [Source:MGI Symbol;Acc:MGI:2143151]	MGI:2143151	102614	Q91WE3	NM_133982
Cyp1a1	108.63	41.1879	3.91023	13.513	9.11589	17.3406	0	5.73894	0.881981	2.54654	5.11034	2.85879	1.55063e-05	0.0084945	-3.45706	0.0910589	48	ENSMUSG00000032315	Cyp1a1	protein_coding	9	57687928	57703824	+	B	Cyp1a1	cytochrome P450, family 1, subfamily a, polypeptide 1 [Source:MGI Symbol;Acc:MGI:88588]	MGI:88588	13076	P00184; Q05A20	NM_009992; NM_001136059				abnormal hemoglobin content; abnormal liver physiology; abnormal physiological response to xenobiotic; abnormal xenobiotic pharmacokinetics; decreased hematocrit; decreased leukocyte cell number; decreased lymphocyte cell number; decreased physiological sensitivity to xenobiotic; decreased sensitivity to xenobiotic induced morbidity/mortality; decreased spleen weight; decreased thymus weight; enl…
Paqr5	154.66	125.436	95.8006	101.347	106.352	112.714	30.7552	57.3894	41.4531	58.5703	89.942	60.9876	0.00135948	0.126655	-1.03745	0.487186	284	ENSMUSG00000032278	Paqr5	protein_coding	9	61953481	62026856	-	B	Paqr5	progestin and adipoQ receptor family member V [Source:MGI Symbol;Acc:MGI:1921340]	MGI:1921340	74090	Q9DCU0; Q497J6	NM_028748;
Gm6018	5.52358	14.0413	1.95511	13.513	1.01288	0	2.12105	2.29557	0	0	0	0.952931	0.00970649	0.310093	-2.60881	0.163935	830	ENSMUSG00000111815	Gm6018	processed_pseudogene	9	71598835	71600140	-	D	Gm6018	predicted gene 6018 [Source:MGI Symbol;Acc:MGI:3646809]	MGI:3646809	NA
Mlip	107.71	53.3571	181.826	138.991	36.4636	17.3406	31.8157	17.2168	67.0306	33.105	14.309	14.294	0.0032909	0.190527	-1.58418	0.333514	458	ENSMUSG00000032355	Mlip	protein_coding	9	77102081	77352969	-	D	Mlip	muscular LMNA-interacting protein [Source:MGI Symbol;Acc:MGI:1916892]	MGI:1916892	69642	Q5FW52; B7ZMP8; V9GXP3; V9GWW6; V9GX62; V9GXW5; V9GXX2; V9GXA0; V9GXK2; V9GX17	NM_001368981; NM_027150; NM_001368987; NM_001368979; NM_001368983; NM_001368976; NM_001368980; NM_001368977; NM_001368988; NM_001368984; NM_001368986; NM_001368966; NM_001368975; NM_001368974; NM_001368989; NM_001368973; NM_001368972; NM_001368968; NM_001368965; NM_001368967; NM_001368962; NM_001368964; NM_001368963; NM_001368961; NM_001368985; NM_001368978; NM_001368982; NM_001368971; NM_0013689…				abnormal cardiovascular system physiology; altered response of heart to induced stress; cardiac fibrosis; decreased cardiac muscle contractility; dilated heart left ventricle; enlarged myocardial fiber; increased left ventricle weight; increased response of heart to induced stress
Plscr2	305.638	470.853	92.8679	102.313	98.249	82.8498	28.6342	65.4239	76.7324	62.3901	55.1917	71.4698	0.000210885	0.0448816	-1.67733	0.312662	124	ENSMUSG00000032372	Plscr2	protein_coding	9	92275602	92297752	+	E3.3	Plscr2	phospholipid scramblase 2 [Source:MGI Symbol;Acc:MGI:1270860]	MGI:1270860	18828	Q9DCW2; D3Z2S8; D3Z7J3	NM_001195084; NM_008880				decreased food intake; increased caudal vertebrae number
Mras	467.663	365.075	294.245	557.893	312.979	305.388	169.684	226.114	77.6143	194.81	86.8758	129.599	8.17193e-06	0.00570228	-1.38251	0.383551	38	ENSMUSG00000032470	Mras	protein_coding	9	99385420	99437381	-	E3.3	Mras	muscle and microspikes RAS [Source:MGI Symbol;Acc:MGI:1100856]	MGI:1100856	17532	O08989; Q3TPX5; D3Z2V6	NM_008624;				decreased B cell number; no abnormal phenotype detected
Gm9917	460.299	578.503	35.1921	78.1823	27.3477	57.8022	48.7841	91.823	43.2171	26.7386	44.971	73.3757	0.00269396	0.178137	-1.90907	0.266264	401	ENSMUSG00000097099	Gm9917	antisense	9	107558809	107568415	-	F1	Gm9917	predicted gene 9917 [Source:MGI Symbol;Acc:MGI:3704343]	MGI:3704343	NA
Hyal1	138.09	164.752	66.4739	88.7996	84.0688	67.4359	40.2999	68.8672	50.2729	39.4713	25.5517	24.7762	0.000564157	0.0805847	-1.2903	0.408867	184	ENSMUSG00000010051	Hyal1	protein_coding	9	107576927	107581710	+	F1	Hyal1	hyaluronoglucosaminidase 1 [Source:MGI Symbol;Acc:MGI:96298]	MGI:96298	15586	Q91ZJ9; D6RFV7; D3YXU8	NM_001331161; ; NM_008317				abnormal chondrocyte morphology; abnormal liver morphology; osteoarthritis; small lung
Myl3	126.122	74.8871	1318.72	1804.95	111.416	54.9121	134.687	42.4681	294.582	157.885	22.4855	29.5409	0.00251441	0.170954	-2.35485	0.195488	390	ENSMUSG00000059741	Myl3	protein_coding	9	110741861	110769798	+	F2	Myl3	myosin, light polypeptide 3 [Source:MGI Symbol;Acc:MGI:97268]	MGI:97268	17897	P09542; A0A0G2JDM3; A0A0G2JDW2	NM_010859; NM_001364484				decreased total body fat amount; increased CD8-positive alpha-beta T cell number; increased lean body mass
Lrrc2	47.871	43.0601	17.596	35.7129	14.1803	1.92674	3.18157	6.88672	15.8757	8.91287	8.17655	9.52931	0.00726596	0.268709	-1.5882	0.332585	717	ENSMUSG00000032495	Lrrc2	protein_coding	9	110951545	110984066	+	F2	Lrrc2	leucine rich repeat containing 2 [Source:MGI Symbol;Acc:MGI:1921499]	MGI:1921499	74249	A0A0R4J0F2; A0A0G2JDG6	NM_028838;
Cx3cr1	342.462	313.59	61.5861	43.4346	64.8241	42.3883	18.0289	26.3991	26.4594	35.6515	54.1696	68.611	0.000602882	0.0815613	-1.91658	0.264881	196	ENSMUSG00000052336	Cx3cr1	protein_coding	9	119901616	120069879	-	F4	Cx3cr1	chemokine (C-X3-C motif) receptor 1 [Source:MGI Symbol;Acc:MGI:1333815]	MGI:1333815	13051	Q9Z0D9; Q543X3	NM_009987;				abnormal NK cell physiology; abnormal dendritic cell physiology; abnormal leukocyte physiology; abnormal microglial cell physiology; abnormal response to transplant; abnormal retina morphology; abnormal retinal photoreceptor layer morphology; abnormal small intestinal villus morphology; abnormal splenocyte physiology; abnormal vascular smooth muscle physiology; abnormal vascular wound healing; br…
Gorasp1	440.966	303.293	99.7108	182.425	141.803	84.7765	92.2656	94.1185	89.9621	114.594	78.6993	96.246	0.00256582	0.172877	-1.14693	0.451586	392	ENSMUSG00000032513	Gorasp1	protein_coding	9	119925257	119937565	-	F3	Gorasp1	golgi reassembly stacking protein 1 [Source:MGI Symbol;Acc:MGI:1921748]	MGI:1921748	74498	Q91X51; Q3TCN5	NM_028976;				increased or absent threshold for auditory brainstem response; preweaning lethality incomplete penetrance; abnormal Golgi apparatus morphology; abnormal carbohydrate metabolism
Ackr2	470.425	577.567	203.332	239.373	145.854	99.227	162.26	114.779	38.8072	165.525	104.251	208.692	0.00886856	0.296096	-1.12813	0.457509	794	ENSMUSG00000044534	Ackr2	protein_coding	9	121898355	121911074	+	F4	Ackr2	atypical chemokine receptor 2 [Source:MGI Symbol;Acc:MGI:1891697]	MGI:1891697	59289	O08707; A0A1L1ST82; A0A1L1SV85	NM_001276719; NM_021609;				dermatitis; increased inflammatory response
Pomgnt2	140.851	94.545	29.3267	46.3302	43.5537	23.1209	24.3921	24.1035	18.5216	25.4654	12.2648	30.4938	0.00153352	0.132452	-1.4794	0.358639	307	ENSMUSG00000066235	Pomgnt2	protein_coding	9	121981606	121997110	-	F4	Pomgnt2	protein O-linked mannose beta 1,4-N-acetylglucosaminyltransferase 2 [Source:MGI Symbol;Acc:MGI:2143424]	MGI:2143424	215494	A0A1L1SUZ1; A0A1L1SV90; A0A1L1SSQ2	NM_001289559; NM_153540; NM_001289560; NM_001289558;				abnormal basal lamina morphology; abnormal cerebral cortex morphology; abnormal enzyme/coenzyme activity; abnormal neuronal migration; decreased birth body size; decreased birth weight; decreased fetal size; neonatal lethality complete penetrance; radial glial endfoot detachment
Samd5	660.989	882.732	137.836	306.938	165.099	168.59	169.684	283.503	132.297	134.966	87.8979	123.881	0.00263832	0.175333	-1.31691	0.401395	399	ENSMUSG00000060487	Samd5	protein_coding	10	9622936	9675208	-	A1	Samd5	sterile alpha motif domain containing 5 [Source:MGI Symbol;Acc:MGI:2444815]	MGI:2444815	320825	A0A0R4J186	NM_177271;
Fabp7	59.8388	17.7857	9.77557	5.79128	5.06438	4.81685	0	5.73894	2.64594	2.54654	5.11034	1.90586	0.00114536	0.114605	-2.483	0.178872	265	ENSMUSG00000019874	Fabp7	protein_coding	10	57784881	57788450	+	B4	Fabp7	fatty acid binding protein 7, brain [Source:MGI Symbol;Acc:MGI:101916]	MGI:101916	12140	P51880; E9Q0H6	NM_021272;				decreased erythrocyte cell number; abnormal dentate gyrus morphology; abnormal hippocampus morphology; abnormal response/metabolism to endogenous compounds; decreased fatty acid level; decreased prepulse inhibition; enhanced contextual conditioning behavior; increased anxiety-related response; induced hyperactivity; reduced NMDA-mediated synaptic currents
Lrrc20	252.244	251.808	58.6534	119.686	45.5794	68.3992	51.9657	61.9805	29.1054	73.8495	49.0593	70.5169	0.00522901	0.235403	-1.2439	0.422229	589	ENSMUSG00000037151	Lrrc20	protein_coding	10	61475801	61582791	+	B4	Lrrc20	leucine rich repeat containing 20 [Source:MGI Symbol;Acc:MGI:2387182]	MGI:2387182	216011	Q8CI70	NM_153542
Gm5424	0.920597	14.0413	24.4389	14.4782	37.4764	48.1685	5.30262	6.88672	3.52792	7.63961	10.2207	10.4822	0.00721841	0.267964	-1.64664	0.319384	714	ENSMUSG00000046687	Gm5424	processed_pseudogene	10	62071123	62072362	+	B4	Gm5424	predicted gene 5424 [Source:MGI Symbol;Acc:MGI:3643173]	MGI:3643173	NA			NR_002687
Mypn	66.283	33.6992	64.5188	49.2259	18.2318	5.78022	15.9079	11.4779	20.2856	15.2792	6.13241	6.67052	0.00230095	0.16109	-1.64079	0.32068	378	ENSMUSG00000020067	Mypn	protein_coding	10	63115795	63203952	-	B4	Mypn	myopalladin [Source:MGI Symbol;Acc:MGI:1916052]	MGI:1916052	68802	Q5DTJ9; A0A1W2P7G1	NM_182992;				no abnormal phenotype detected
Rtkn2	3402.53	4396.81	441.856	1020.23	423.382	429.663	290.584	516.504	244.309	450.737	344.437	662.287	8.22862e-05	0.0266085	-2.01114	0.248077	82	ENSMUSG00000037846	Rtkn2	protein_coding	10	67979570	68059740	+	B5.1	Rtkn2	rhotekin 2 [Source:MGI Symbol;Acc:MGI:2158417]	MGI:2158417	170799	Q14B46; E9QP76	NM_001359318; NM_001359319
Lrrc75b	61.68	88.9285	24.4389	34.7477	36.4636	23.1209	10.6052	19.5124	29.9874	5.09307	4.08827	3.81172	0.000706419	0.0887744	-1.86173	0.275147	211	ENSMUSG00000046807	Lrrc75b	protein_coding	10	75550123	75560330	-	C1	Lrrc75b	leucine rich repeat containing 75B [Source:MGI Symbol;Acc:MGI:2143657]	MGI:2143657	192734	Q7TPD7; A0A1W2P753	NM_198860
Mmp11	1984.81	2101.52	428.17	536.659	476.052	444.113	430.573	469.445	294.582	511.854	459.931	538.406	0.00296289	0.185311	-1.14263	0.452934	422	ENSMUSG00000000901	Mmp11	protein_coding	10	75923222	75936496	-	C1	Mmp11	matrix metallopeptidase 11 [Source:MGI Symbol;Acc:MGI:97008]	MGI:97008	17385	Q02853; Q3UQT3; A0A1W2P6R6	NM_001306184; NM_008606				abnormal heart morphology; abnormal skin coloration; abnormal tail morphology; abnormal vitreous body morphology; decreased T cell number; decreased circulating triglyceride level; hypoactivity; abnormal vascular wound healing; decreased incidence of tumors by chemical induction
Cfd	92.0597	1.87218	2.93267	2.89564	0	1.92674	1.06052	0	5.29189	0	0	0	0.00407435	0.206174	-3.79427	0.0720792	524	ENSMUSG00000061780	Cfd	protein_coding	10	79890853	79892655	+	C1	Cfd	complement factor D (adipsin) [Source:MGI Symbol;Acc:MGI:87931]	MGI:87931	11537	P03953; Q3UP47; B7ZNS9	NM_001291915; NM_013459; NM_001329541				impaired complement alternative pathway; increased susceptibility to bacterial infection
Atcayos	84.6949	22.4661	181.826	172.773	41.5279	27.9377	14.8473	25.2513	76.7324	36.9248	9.19862	11.4352	0.00721418	0.267964	-1.60015	0.329843	713	ENSMUSG00000085779	Atcayos	antisense	10	81194609	81210877	+	C1	Atcayos	ataxia, cerebellar, Cayman type, opposite strand [Source:MGI Symbol;Acc:MGI:1916928]	MGI:1916928	NA			NR_015477
Atcay	7.36478	7.48871	6.8429	0.965213	3.03863	0	0	0	1.76396	0	0	0	0.00340423	0.190689	-3.27217	0.103509	471	ENSMUSG00000034958	Atcay	protein_coding	10	81204508	81230833	-	C1	Atcay	ataxia, cerebellar, Cayman type [Source:MGI Symbol;Acc:MGI:2448730]	MGI:2448730	16467	Q8BHE3; D6RIJ5	NM_178662				abnormal adenohypophysis morphology; abnormal behavior; abnormal brain white matter morphology; abnormal gait; abnormal motor coordination/ balance; abnormal thymus cortex morphology; abnormal thymus medulla morphology; abnormal thymus morphology; abnormal thyroid follicle morphology; abnormal thyroid physiology; ataxia; decreased body size; dehydration; dysmetria; dystonia; impaired righting res…
Tbxa2r	356.271	237.767	60.6085	230.686	47.6052	43.3516	43.4815	68.8672	121.713	64.9367	37.8165	55.27	0.00862985	0.292247	-1.31371	0.402285	783	ENSMUSG00000034881	Tbxa2r	protein_coding	10	81328731	81335172	+	C1	Tbxa2r	thromboxane A2 receptor [Source:MGI Symbol;Acc:MGI:98496]	MGI:98496	21390	P30987; Q5FW61	NM_001358512; NM_001277265; NM_009325				abnormal airway resistance; abnormal blood vessel physiology; abnormal cardiovascular system physiology; abnormal cervical lymph node morphology; abnormal immune serum protein physiology; abnormal immune system organ morphology; abnormal immune system physiology; abnormal lymph node morphology; abnormal platelet aggregation; abnormal platelet physiology; abnormal thromboxane level; abnormal type …
Mybpc1	354.43	1.87218	20.5287	8.68692	14.1803	351.63	1.06052	12.6257	11.4658	8.91287	1.02207	0	5.89573e-05	0.0214152	-4.39652	0.0474807	73	ENSMUSG00000020061	Mybpc1	protein_coding	10	88518279	88605152	-	C1	Mybpc1	myosin binding protein C, slow-type [Source:MGI Symbol;Acc:MGI:1336213]	MGI:1336213	109272	Q6P6L5; A0A571BEN1; D3YU50	NM_175418; ; NM_001252372
Dcn	1951.67	702.067	1708.77	1827.15	2146.29	1624.24	463.449	383.361	1548.76	858.183	761.441	946.26	0.00101297	0.107871	-1.00482	0.498333	249	ENSMUSG00000019929	Dcn	protein_coding	10	97479609	97518143	+	C3	Dcn	decorin [Source:MGI Symbol;Acc:MGI:94872]	MGI:94872	13179	P28654; Q3UKR1; A0A1W2P6I8	NM_001190451; NM_007833;				abnormal bone structure; abnormal cutaneous collagen fibril morphology; abnormal humoral immune response; abnormal periodontal ligament morphology; abnormal renal tubule epithelium morphology; abnormal stomach mucosa morphology; abnormal tendon morphology; decreased skin tensile strength; decreased susceptibility to bacterial infection; dilated renal tubules; hydronephrosis; increased glomerular …
Myf5	21.1737	3.74436	3.91023	2.89564	0	5.78022	1.06052	1.14779	0.881981	0	1.02207	0	0.00197364	0.153483	-2.97061	0.127572	340	ENSMUSG00000000435	Myf5	protein_coding	10	107482908	107486134	-	D1	Myf5	myogenic factor 5 [Source:MGI Symbol;Acc:MGI:97252]	MGI:97252	17877	P24699; A2RSK4	NM_008656				abnormal cervical vertebrae morphology; abnormal eye muscle development; abnormal muscle morphology; abnormal muscle precursor cell migration; abnormal muscle regeneration; abnormal myotome development; abnormal respiration; abnormal rib development; abnormal rib morphology; abnormal skeletal muscle morphology; abnormal skeletal muscle satellite cell proliferation; abnormal somite development; ab…
4930432O09Rik	6.44418	0.936089	0	0	5.06438	2.89011	0	0	0	0	0	0	0.00607912	0.252094	-4.42354	0.0465994	639	ENSMUSG00000112846	4930432O09Rik	lincRNA	10	121199141	121202649	-	D2	4930432O09Rik	RIKEN cDNA 4930432O09 gene [Source:MGI Symbol;Acc:MGI:1921897]	MGI:1921897	NA			NR_152796
Ndufa4l2	911.391	906.134	2208.3	1504.77	2274.92	1290.91	654.344	379.918	255.775	1059.36	747.132	680.393	4.97971e-05	0.0191193	-1.26842	0.415115	69	ENSMUSG00000040280	Ndufa4l2	protein_coding	10	127514967	127517154	+	D3	Ndufa4l2	Ndufa4, mitochondrial complex associated like 2 [Source:MGI Symbol;Acc:MGI:3039567]	MGI:3039567	407790	Q4FZG9	NM_001098789
Gpr182	1287.92	1254.36	430.125	844.562	497.322	670.505	379.668	748.357	259.302	450.737	313.775	263.962	0.000900941	0.100867	-1.04583	0.484367	236	ENSMUSG00000058396	Gpr182	protein_coding	10	127747276	127751732	-	D3	Gpr182	G protein-coupled receptor 182 [Source:MGI Symbol;Acc:MGI:109545]	MGI:109545	11536	G3X9R9	NM_007412				decreased bone mineral density; increased mean corpuscular volume
Rdh1	3.68239	6.55262	1.95511	2.89564	8.10301	5.78022	0	1.14779	0.881981	1.27327	2.04414	1.90586	0.00745122	0.27221	-1.88543	0.270663	724	ENSMUSG00000089789	Rdh1	protein_coding	10	127759721	127768297	+	D3	Rdh1	retinol dehydrogenase 1 (all trans) [Source:MGI Symbol;Acc:MGI:1195275]	MGI:1195275	107605	Q8CGV4	NM_080436				abnormal retinol level; decreased percent water in carcass; increased body length; increased body weight; increased kidney weight; increased liver weight; increased percent body fat/body weight; increased total fat pad weight
Pgam2	379.286	218.109	1329.48	1049.19	404.138	272.634	293.765	180.203	412.767	252.107	125.714	139.128	0.000994709	0.106784	-1.37893	0.384504	247	ENSMUSG00000020475	Pgam2	protein_coding	11	5801640	5803733	-	A1	Pgam2	phosphoglycerate mutase 2 [Source:MGI Symbol;Acc:MGI:1933118]	MGI:1933118	56012	O70250; Q5NCI4	NM_018870
Myl7	1638.66	814.398	8152.83	8229.41	1144.55	262.036	1101.88	415.499	1784.25	1175.23	132.869	281.115	0.00219159	0.160359	-2.04899	0.241654	362	ENSMUSG00000020469	Myl7	protein_coding	11	5896637	5898782	-	A1	Myl7	myosin, light polypeptide 7, regulatory [Source:MGI Symbol;Acc:MGI:107495]	MGI:107495	17898	Q9QVP4; Q5SVI8	NM_022879				abnormal atrioventricular cushion morphology; abnormal cardiac epithelial to mesenchymal transition; abnormal cardiac outflow tract development; abnormal heart looping; abnormal heart rate; abnormal heart tube morphology; abnormal intersomitic vessel morphology; abnormal myocardial fiber morphology; abnormal vasculogenesis; abnormal visceral yolk sac morphology; abnormal vitelline vascular remode…
Atp10b	57.077	30.8909	13.6858	11.5826	15.1931	16.3773	15.9079	6.88672	9.70179	14.0059	2.04414	4.76465	0.00928052	0.302256	-1.4406	0.368415	813	ENSMUSG00000055415	Atp10b	protein_coding	11	43149877	43262285	+	A5	Atp10b	ATPase, class V, type 10B [Source:MGI Symbol;Acc:MGI:2442688]	MGI:2442688	319767	A0A571BEJ2; B1AWN4	NM_176999
Irgm2	412.427	480.214	164.23	259.642	229.923	163.773	158.018	99.8575	88.1981	171.891	80.7434	108.634	0.000153679	0.0359256	-1.27498	0.413231	113	ENSMUSG00000069874	Irgm2	protein_coding	11	58199618	58222782	+	B1.3	Irgm2	immunity-related GTPase family M member 2 [Source:MGI Symbol;Acc:MGI:1926262]	MGI:1926262	54396	Q9Z1M2; A0A140LIF8	NM_019440				abnormal behavioral response to light
Obscn	324.971	166.624	719.482	450.755	92.1718	38.5348	68.9341	36.7292	179.924	71.303	10.2207	28.5879	0.00048177	0.0738417	-2.17573	0.22133	173	ENSMUSG00000061462	Obscn	protein_coding	11	58994256	59139170	-	B1.3	Obscn	obscurin, cytoskeletal calmodulin and titin-interacting RhoGEF [Source:MGI Symbol;Acc:MGI:2681862]	MGI:2681862	380698	A2AAJ9; F6TJX7; J9JIB2; E9QQ96; H7BX05; A0A571BEB2; A0A1W2P6H1; Z4YJE4	NM_001171512; NM_199152				abnormal sarcoplasmic reticulum morphology; centrally nucleated skeletal muscle fibers; myopathy
Wnt3a	321.288	327.631	33.2369	41.5042	40.5151	52.0219	24.3921	14.9212	6.17387	34.3782	51.1034	62.8934	0.00131746	0.123879	-2.06995	0.238167	282	ENSMUSG00000009900	Wnt3a	protein_coding	11	59248033	59290752	-	B1.3	Wnt3a	wingless-type MMTV integration site family, member 3A [Source:MGI Symbol;Acc:MGI:98956]	MGI:98956	22416	P27467	NM_009522				abnormal bone ossification; abnormal caudal vertebrae morphology; abnormal cervical axis morphology; abnormal cervical vertebrae morphology; abnormal gastrulation; abnormal mesoderm development; abnormal nervous system morphology; abnormal neural tube morphology; abnormal rostral-caudal axis patterning; abnormal somite development; abnormal spinal cord morphology; abnormal tail bud morphology; ab…
Wnt9a	417.951	480.214	175.96	216.208	227.897	304.425	180.289	181.35	72.3225	193.537	119.582	149.61	0.00145821	0.131516	-1.02501	0.491408	294	ENSMUSG00000000126	Wnt9a	protein_coding	11	59306928	59333552	+	B1.3	Wnt9a	wingless-type MMTV integration site family, member 9A [Source:MGI Symbol;Acc:MGI:2446084]	MGI:2446084	216795	Q8R5M2; J3JS28	NM_139298				abnormal basioccipital bone morphology; abnormal cervical atlas morphology; abnormal chondrocyte physiology; abnormal cranium morphology; abnormal frontal bone morphology; abnormal interfrontal bone morphology; abnormal joint morphology; abnormal sagittal suture morphology; abnormal skeleton development; abnormal supraoccipital bone morphology; decreased length of long bones; ectopic cartilage; f…
Aldh3a1	135.328	166.624	83.0923	55.9824	86.0945	83.8131	25.4526	22.9557	22.0495	53.4772	19.4193	29.5409	2.16087e-06	0.0023212	-1.82532	0.282179	24	ENSMUSG00000019102	Aldh3a1	protein_coding	11	61207537	61218421	+	B2	Aldh3a1	aldehyde dehydrogenase family 3, subfamily A1 [Source:MGI Symbol;Acc:MGI:1353451]	MGI:1353451	11670	P47739; B1ATI6	NM_001112725; NM_001331112; NM_007436				decreased bone mineral content; decreased lean body mass; decreased neutrophil cell number; no abnormal phenotype detected
Myh3	876.408	0.936089	4.88778	0	5.06438	101.154	3.18157	11.4779	7.93783	14.0059	4.08827	7.62345	0.000504269	0.0751191	-4.33742	0.0494659	178	ENSMUSG00000020908	Myh3	protein_coding	11	67078300	67102291	+	B3	Myh3	myosin, heavy polypeptide 3, skeletal muscle, embryonic [Source:MGI Symbol;Acc:MGI:1339709]	MGI:1339709	17883	P13541	NM_001099635;
Myh1	69.0448	3.74436	1.95511	3.86085	5.06438	94.4102	0	8.03451	7.05585	0	2.04414	0	0.00185186	0.146964	-3.31259	0.10065	334	ENSMUSG00000056328	Myh1	protein_coding	11	67200052	67224575	+	B3	Myh1	myosin, heavy polypeptide 1, skeletal muscle, adult [Source:MGI Symbol;Acc:MGI:1339711]	MGI:1339711	17879	Q5SX40; Q1WNQ6	NM_030679;				abnormal behavioral response to light; abnormal bone structure; abnormal motor learning; abnormal sleep behavior; abnormal vocalization; absent startle reflex; convulsive seizures; decreased anxiety-related response; decreased body length; decreased bone mineral content; decreased bone mineral density; decreased exploration in new environment; decreased grip strength; decreased lean body mass; de…
Myh8	2026.23	34.6353	100.688	46.3302	46.5923	626.19	12.7263	41.3203	25.5775	8.91287	1.02207	0	2.28913e-06	0.0023212	-4.99699	0.0313152	25	ENSMUSG00000055775	Myh8	protein_coding	11	67277124	67308634	+	B3	Myh8	myosin, heavy polypeptide 8, skeletal muscle, perinatal [Source:MGI Symbol;Acc:MGI:1339712]	MGI:1339712	17885	P13542; Q8BGE8	NM_177369;
Arhgef15	2373.3	2852.26	484.868	1021.2	432.498	550.084	294.826	801.155	246.955	578.064	378.165	557.465	0.000845574	0.0986585	-1.43341	0.370255	227	ENSMUSG00000052921	Arhgef15	protein_coding	11	68943155	68957480	-	B3	Arhgef15	Rho guanine nucleotide exchange factor (GEF) 15 [Source:MGI Symbol;Acc:MGI:3045246]	MGI:3045246	442801	Q5FWH6	NM_001364772; NM_177566				abnormal brain morphology; enlarged heart; hydrocephaly; improved glucose tolerance; male infertility; abnormal dendritic spine morphology; abnormal retinal vasculature morphology; abnormal vascular regression
Tnfsf13os	22.0943	19.6579	19.5511	21.2347	13.1674	5.78022	3.18157	5.73894	2.64594	7.63961	3.06621	5.71759	0.000296335	0.0549485	-1.85564	0.27631	143	ENSMUSG00000085890	Tnfsf13os	antisense	11	69682138	69691141	+	B3	Tnfsf13os	tumor necrosis factor (ligand) superfamily, member 13, opposite strand [Source:MGI Symbol;Acc:MGI:1919587]	MGI:1919587	NA
Eno3	791.713	303.293	1244.43	1022.16	268.412	331.399	251.344	202.011	464.804	268.66	160.465	215.362	0.000391462	0.0656963	-1.34107	0.394729	158	ENSMUSG00000060600	Eno3	protein_coding	11	70657202	70662513	+	B3	Eno3	enolase 3, beta muscle [Source:MGI Symbol;Acc:MGI:95395]	MGI:95395	13808	P21550; Q5SX60; Q5SX59; Q5SX61	NM_001276285; NM_001136062; NM_007933
Spns2	1855	1581.99	759.562	1057.87	570.25	744.684	467.691	775.904	274.296	611.169	620.396	524.112	0.000660946	0.0854909	-1.00539	0.498136	205	ENSMUSG00000040447	Spns2	protein_coding	11	72451638	72489904	-	B4	Spns2	spinster homolog 2 [Source:MGI Symbol;Acc:MGI:2384936]	MGI:2384936	216892	Q91VM4	NM_153060; NM_001276383;				abnormal cornea morphology; abnormal eye morphology; abnormal eye pigmentation; abnormal eye size; abnormal eyelid aperture; abnormal iris morphology; abnormal rib morphology; absent pinna reflex; corneal opacity; corneal vascularization; decreased B cell number; decreased CD4-positive alpha beta T cell number; decreased CD8-positive alpha-beta T cell number; decreased T cell number; decreased le…
Trarg1	263.291	217.173	65.4963	138.991	69.8885	92.4835	37.1184	71.1628	22.0495	75.1228	45.9931	20.0115	0.000225645	0.0463813	-1.64651	0.319412	129	ENSMUSG00000046275	Trarg1	protein_coding	11	76679808	76698664	+	B5	Trarg1	trafficking regulator of GLUT4 (SLC2A4) 1 [Source:MGI Symbol;Acc:MGI:3029307]	MGI:3029307	237858	Q8C838	NM_177709				hypoactivity; increased circulating sodium level; abnormal circulating insulin level; abnormal fasted circulating glucose level; decreased adipocyte glucose uptake; hyperglycemia; increased body weight; increased circulating insulin level; insulin resistance
Ngfr	117.836	53.3571	24.4389	39.5738	30.3863	11.5604	16.9684	18.3646	23.8135	28.0119	10.2207	8.57638	0.0076492	0.272323	-1.38698	0.382364	744	ENSMUSG00000000120	Ngfr	protein_coding	11	95568818	95587735	-	D	Ngfr	nerve growth factor receptor (TNFR superfamily, member 16) [Source:MGI Symbol;Acc:MGI:97323]	MGI:97323	18053	Q9Z0W1	NM_033217				abnormal bone structure; abnormal digit morphology; abnormal eye morphology; abnormal gait; abnormal retina morphology; decreased bone mineral content; decreased circulating alkaline phosphatase level; decreased lean body mass; decreased total body fat amount; limb grasping; preweaning lethality incomplete penetrance; tremors; abnormal Kupffer cell morphology; abnormal L5 dorsal root ganglion mor…
Abi3	223.705	182.537	111.441	176.634	54.6953	92.4835	71.0551	87.2318	69.6765	78.9426	33.7283	40.0231	0.00271113	0.178827	-1.14573	0.45196	402	ENSMUSG00000018381	Abi3	protein_coding	11	95830074	95842476	-	D	Abi3	ABI gene family, member 3 [Source:MGI Symbol;Acc:MGI:1913860]	MGI:1913860	66610	Q8BYZ1	NM_001163464; NM_025659;
Ppp1r1b	139.931	117.947	219.95	129.339	113.442	48.1685	75.2972	22.9557	38.8072	84.0357	53.1476	93.3872	0.00796567	0.277372	-1.0634	0.478502	761	ENSMUSG00000061718	Ppp1r1b	protein_coding	11	98348404	98357796	+	D	Ppp1r1b	protein phosphatase 1, regulatory inhibitor subunit 1B [Source:MGI Symbol;Acc:MGI:94860]	MGI:94860	19049	Q60829	NM_144828; NM_001313970				abnormal alcohol consumption; abnormal behavior; abnormal physiological response to xenobiotic; decreased physiological sensitivity to xenobiotic; enhanced behavioral response to cocaine; hyperactivity elicited by ethanol administration; impaired behavioral response to addictive substance; impaired behavioral response to cocaine; impaired behavioral response to morphine; impaired conditioned plac…
Tcap	102.186	49.6127	190.624	203.66	42.5408	28.9011	21.2105	12.6257	50.2729	25.4654	3.06621	1.90586	0.000196226	0.0423018	-2.42017	0.186834	123	ENSMUSG00000007877	Tcap	protein_coding	11	98383811	98384953	+	D	Tcap	titin-cap [Source:MGI Symbol;Acc:MGI:1330233]	MGI:1330233	21393	O70548; Q545G3	NM_011540				abnormal muscle physiology; abnormal sarcomere morphology; cardiac fibrosis; cardiac hypertrophy; centrally nucleated skeletal muscle fibers; congestive heart failure; decreased skeletal muscle fiber diameter; impaired coordination; increased cardiomyocyte apoptosis; increased response of heart to induced stress; myopathy; skeletal muscle fiber atrophy
Krt15	3046.26	671.176	802.574	348.442	475.039	203.271	92.2656	30.9903	338.681	197.357	82.7876	42.8819	3.54431e-06	0.00313269	-2.81921	0.141688	30	ENSMUSG00000054146	Krt15	protein_coding	11	100131758	100135928	-	D	Krt15	keratin 15 [Source:MGI Symbol;Acc:MGI:96689]	MGI:96689	16665	B1AQ77	NM_008469;				abnormal response to injury; esophageal epithelium hyperplasia; impaired wound healing
Krt14	162.025	54.2932	37.1472	78.1823	16.206	13.4872	3.18157	6.88672	49.3909	14.0059	11.2428	17.1528	0.0048119	0.223846	-1.80989	0.285213	570	ENSMUSG00000045545	Krt14	protein_coding	11	100203162	100207548	-	D	Krt14	keratin 14 [Source:MGI Symbol;Acc:MGI:96688]	MGI:96688	16664	Q61781	NM_001313956; NM_016958; NM_001313957				abnormal epidermal layer morphology; abnormal epidermis stratum basale morphology; abnormal epidermis stratum corneum morphology; abnormal esophagus morphology; abnormal keratinocyte apoptosis; abnormal keratinocyte morphology; abnormal trachea morphology; abnormal vagina epithelium morphology; blistering; decreased corneal epithelium thickness; decreased survivor rate; increased skin papilloma i…
2410004I01Rik	81.9331	75.8232	65.4963	37.6433	56.7211	52.0219	29.6947	28.6947	12.3477	30.5584	21.4634	13.341	0.000131061	0.03374	-1.44821	0.366477	103	ENSMUSG00000085338	2410004I01Rik	lincRNA	11	102958300	102964387	-	E1	2410004I01Rik	RIKEN cDNA 2410004I01 gene [Source:MGI Symbol;Acc:MGI:1916989]	MGI:1916989	NA			NR_037963
Myl4	2209.43	994.127	9926.11	8723.6	1662.13	429.663	1205.82	548.642	2831.16	1406.96	186.016	361.161	0.0035604	0.195461	-1.87223	0.273151	483	ENSMUSG00000061086	Myl4	protein_coding	11	104550663	104595753	+	E1	Myl4	myosin, light polypeptide 4 [Source:MGI Symbol;Acc:MGI:97267]	MGI:97267	17896	Q9CZ19; A2A6Q8; D6RFU4	NM_010858; ; NM_001355754; NM_001355755				abnormal behavior; hyperactivity; increased circulating iron level
Kcnh6	13.809	18.7218	7.82046	7.72171	3.03863	7.70695	2.12105	2.29557	3.52792	0	3.06621	5.71759	0.00478895	0.223846	-1.73121	0.301199	566	ENSMUSG00000001901	Kcnh6	protein_coding	11	106008124	106034549	+	E1	Kcnh6	potassium voltage-gated channel, subfamily H (eag-related), member 6 [Source:MGI Symbol;Acc:MGI:2684139]	MGI:2684139	192775	Q32ME0; M0QW64; B1AR82	NM_001037712
Evpl	882.853	478.342	387.113	260.608	386.919	418.102	213.165	199.715	117.303	234.281	210.546	246.809	4.58735e-05	0.0187136	-1.20405	0.434054	65	ENSMUSG00000034282	Evpl	protein_coding	11	116220559	116238077	-	E2	Evpl	envoplakin [Source:MGI Symbol;Acc:MGI:107507]	MGI:107507	14027	Q9D952	NM_025276				abnormal corneocyte envelope morphology
Prcd	55.2358	50.5488	243.412	167.947	286.644	160.883	50.9052	51.6504	22.9315	67.4832	44.971	78.1403	0.00025739	0.0503789	-1.60879	0.327873	135	ENSMUSG00000075410	Prcd	protein_coding	11	116653534	116668389	+	E2	Prcd	photoreceptor disc component [Source:MGI Symbol;Acc:MGI:3649529]	MGI:3649529	100038570	Q00LT2; J3QJU7	NM_001163318
Lgals3bp	1287.92	1692.45	2447.8	1922.71	2147.3	1689.75	840.996	809.19	700.293	1282.18	780.86	982.472	4.54172e-07	0.0010948	-1.05232	0.482191	11	ENSMUSG00000033880	Lgals3bp	protein_coding	11	118392751	118402092	-	E2	Lgals3bp	lectin, galactoside-binding, soluble, 3 binding protein [Source:MGI Symbol;Acc:MGI:99554]	MGI:99554	19039	Q07797; E9Q5X5	NM_011150				increased circulating interferon-gamma level; increased circulating interleukin-12 level; increased susceptibility to endotoxin shock; increased tumor necrosis factor secretion
Pycr1	146.375	71.1428	57.6759	63.7041	63.8112	31.7912	27.5736	14.9212	32.6333	40.7446	39.8607	38.1172	0.00384609	0.201947	-1.16141	0.447075	505	ENSMUSG00000025140	Pycr1	protein_coding	11	120635712	120643769	-	E2	Pycr1	pyrroline-5-carboxylate reductase 1 [Source:MGI Symbol;Acc:MGI:2384795]	MGI:2384795	209027	Q922W5; A2ABZ0; Q3UTR5; A2ABZ3; A2ABZ2	NM_001348222; ; NM_144795				impaired glucose tolerance
Agr2	163.866	22.4661	361.696	43.4346	58.7468	20.2308	13.7868	17.2168	22.0495	75.1228	11.2428	13.341	0.00146925	0.131632	-2.13582	0.227539	295	ENSMUSG00000020581	Agr2	protein_coding	12	35992907	36004087	+	A3	Agr2	anterior gradient 2 [Source:MGI Symbol;Acc:MGI:1344405]	MGI:1344405	23795	O88312	NM_011783;				abnormal Peyer's patch follicle morphology; abnormal enterocyte morphology; abnormal female reproductive system physiology; abnormal gastric chief cell morphology; abnormal gastric parietal cell morphology; abnormal intestinal goblet cell morphology; abnormal intestinal mucosa morphology; abnormal intestine physiology; abnormal large intestine crypts of Lieberkuhn morphology; abnormal large intes…
Egln3	268.814	275.21	400.798	447.859	545.941	376.677	187.713	91.823	303.402	174.438	155.354	191.539	0.00030726	0.0565786	-1.06561	0.477772	144	ENSMUSG00000035105	Egln3	protein_coding	12	54178981	54203860	-	C1	Egln3	egl-9 family hypoxia-inducible factor 3 [Source:MGI Symbol;Acc:MGI:1932288]	MGI:1932288	112407	A0A0R4J0H9	NM_028133				abnormal bone structure; increased bone mineral content; abnormal adrenal chromaffin cell morphology; abnormal adrenal gland secretion; abnormal adrenal medulla morphology; abnormal axon morphology; abnormal carotid body morphology; abnormal innervation; abnormal nervous system development; abnormal neuron morphology; abnormal neuron physiology; abnormal physiological response to xenobiotic; abno…
Gm19990	343.383	389.413	86.025	233.582	228.91	176.297	61.5104	117.074	87.3161	146.426	133.891	126.74	0.00151038	0.132452	-1.11548	0.461539	301	ENSMUSG00000112164	Gm19990	lincRNA	12	56253243	56266384	+	C1	Gm19990	predicted gene, 19990 [Source:MGI Symbol;Acc:MGI:5012175]	MGI:5012175	NA			NR_045048
Akap5	8678.47	10238	1072.38	653.45	561.134	647.384	1010.68	904.456	372.196	448.19	943.369	1235.95	0.000571524	0.0805847	-2.15229	0.224955	187	ENSMUSG00000021057	Akap5	protein_coding	12	76324891	76334153	+	C3	Akap5	A kinase (PRKA) anchor protein 5 [Source:MGI Symbol;Acc:MGI:2685104]	MGI:2685104	238276	D3YVF0; H3BIV5	NM_001101471				abnormal AMPA-mediated synaptic currents; abnormal excitatory postsynaptic potential; abnormal pancreatic beta cell morphology; abnormal spatial learning; abnormal synaptic plasticity; absent long term depression; decreased anxiety-related response; decreased circulating insulin level; decreased insulin secretion; decreased susceptibility to pharmacologically induced seizures; enhanced long term …
Flvcr2	784.349	878.988	244.389	208.486	172.189	209.051	193.015	278.912	110.248	206.269	156.377	203.927	0.00561655	0.244145	-1.12087	0.459816	610	ENSMUSG00000034258	Flvcr2	protein_coding	12	85746539	85813585	+	D2	Flvcr2	feline leukemia virus subgroup C cellular receptor 2 [Source:MGI Symbol;Acc:MGI:2384974]	MGI:2384974	217721	A0A0R4J0E9	NM_145447;				abnormal Mullerian duct topology; abnormal Wolffian duct morphology; abnormal ductus venosus valve morphology; abnormal hypoglossal nerve topology; abnormal inferior vena cava morphology; abnormal lung morphology; abnormal vein morphology; absent ductus venosus valve; absent segment of posterior cerebral artery; blood in lymph vessels; dual inferior vena cava; embryo tumor; hemangioma; hepatic po…
Ism2	92.9803	55.2293	26.394	80.1127	84.0688	114.641	25.4526	33.2858	18.5216	35.6515	21.4634	41.929	0.00057348	0.0805847	-1.36225	0.388975	188	ENSMUSG00000050671	Ism2	protein_coding	12	87278638	87299705	-	D2	Ism2	isthmin 2 [Source:MGI Symbol;Acc:MGI:2685110]	MGI:2685110	217738	D3Z6A3; F6YQQ5	NM_001290302;				decreased heart rate variability; increased prepulse inhibition
Fam181a	6.44418	4.68045	3.91023	2.89564	4.05151	2.89011	0	0	0	1.27327	1.02207	0.952931	0.000665636	0.0856797	-2.72283	0.151476	206	ENSMUSG00000096753	Fam181a	protein_coding	12	103310975	103317065	+	E	Fam181a	family with sequence similarity 181, member A [Source:MGI Symbol;Acc:MGI:3647570]	MGI:3647570	100504156	J3QNB7; A0A087WP32	NM_001195726
Asb2	301.956	208.748	413.507	247.095	57.734	29.8644	62.5709	49.3548	148.173	35.6515	6.13241	20.0115	0.0015674	0.133635	-1.96258	0.256568	310	ENSMUSG00000021200	Asb2	protein_coding	12	103321142	103356001	-	E	Asb2	ankyrin repeat and SOCS box-containing 2 [Source:MGI Symbol;Acc:MGI:1929743]	MGI:1929743	65256	Q8K0L0	NM_023049; ; NM_001374764				abnormal embryo size; abnormal pericardium morphology; abnormal retinal blood vessel morphology; abnormal vitelline vasculature morphology; embryonic growth retardation; embryonic lethality prior to tooth bud stage; pale yolk sac
Ifi27l2a	87.4567	92.6728	300.11	369.677	526.696	218.685	59.3894	47.0593	122.595	224.095	72.5669	81.9521	0.00226084	0.160664	-1.39275	0.380839	371	ENSMUSG00000079017	Ifi27l2a	protein_coding	12	103442167	103443680	-	E	Ifi27l2a	interferon, alpha-inducible protein 27 like 2A [Source:MGI Symbol;Acc:MGI:1924183]	MGI:1924183	76933	Q8R412	NM_029803				abnormal cornea morphology; abnormal lens morphology; abnormal retina morphology; abnormal retinal blood vessel morphology; abnormal retinal vasculature morphology; abnormal tail length; increased circulating alkaline phosphatase level; abnormal bronchiole epithelium morphology
A530016L24Rik	4.60299	5.61654	1.95511	4.82607	1.01288	0	0	0	0	0	0	0.952931	0.00400668	0.206011	-3.40586	0.0943482	514	ENSMUSG00000043122	A530016L24Rik	protein_coding	12	112489448	112499927	+	F1	A530016L24Rik	RIKEN cDNA A530016L24 gene [Source:MGI Symbol;Acc:MGI:2443020]	MGI:2443020	319942	A0A0R4J0P8; A0A1Y7VJR0	NM_177039;
Ahnak2	198.849	210.62	80.1597	77.2171	63.8112	62.619	33.9368	28.6947	14.1117	24.1921	22.4855	62.8934	2.47566e-05	0.0117223	-1.89065	0.269686	56	ENSMUSG00000072812	Ahnak2	protein_coding	12	112772194	112802657	-	F1	Ahnak2	AHNAK nucleoprotein 2 [Source:MGI Symbol;Acc:MGI:2144831]	MGI:2144831	100041194	Q3URZ6; E9PYB0; F7DBB3
Gm48620	1.84119	1.87218	2.93267	7.72171	0	2.89011	1.06052	0	0	0	0	0	0.00546919	0.240899	-3.32676	0.0996653	602	ENSMUSG00000113002	Gm48620	unprocessed_pseudogene	12	116162988	116163809	-	F2	Gm48620	predicted gene, 48620 [Source:MGI Symbol;Acc:MGI:6098215]	MGI:6098215	NA
Calml3	462.14	12.1692	13.6858	10.6173	11.1416	2.89011	8.4842	1.14779	39.6892	12.7327	1.02207	5.71759	0.00603655	0.251279	-2.87845	0.135988	637	ENSMUSG00000063130	Calml3	protein_coding	13	3802896	3804316	-	A1	Calml3	calmodulin-like 3 [Source:MGI Symbol;Acc:MGI:1917655]	MGI:1917655	70405	Q9D6P8; A0A1Y7VK66	NM_027416;
Akr1c14	1700.34	3086.29	1236.61	2531.75	1864.71	3022.09	784.788	1424.4	1121.88	1115.38	651.058	1091.11	6.84888e-06	0.00518872	-1.11907	0.460389	35	ENSMUSG00000033715	Akr1c14	protein_coding	13	4049011	4090688	+	A1	Akr1c14	aldo-keto reductase family 1, member C14 [Source:MGI Symbol;Acc:MGI:2145458]	MGI:2145458	105387	Q91WT7; A0A1Y7VNR1	NM_134072
Actn2	1548.44	816.27	4177.1	3143.7	651.28	425.809	694.644	345.484	980.763	494.028	98.1186	161.045	0.000244589	0.0487678	-1.9555	0.257831	132	ENSMUSG00000052374	Actn2	protein_coding	13	12269426	12340760	-	A1	Actn2	actinin alpha 2 [Source:MGI Symbol;Acc:MGI:109192]	MGI:109192	11472	Q9JI91; A0A1Y7VMW4	NM_033268;
Pgbd1	20.2531	35.5714	15.6409	22.1999	6.07726	1.92674	4.2421	4.59115	7.05585	3.8198	6.13241	4.76465	0.00459877	0.218419	-1.69971	0.307848	558	ENSMUSG00000055313	Pgbd1	protein_coding	13	21421275	21441058	-	A3.1	Pgbd1	piggyBac transposable element derived 1 [Source:MGI Symbol;Acc:MGI:2441675]	MGI:2441675	319207	E9Q492; E9Q2C6	NM_001162920; NM_001012311; NM_001162919				anophthalmia; decreased total body fat amount
Gm47732	28.5385	28.0827	6.8429	7.72171	6.07726	0.963369	3.18157	5.73894	0	1.27327	2.04414	6.67052	0.00906425	0.298568	-2.01163	0.247994	805	ENSMUSG00000114573	Gm47732	lincRNA	13	37482385	37483150	+	A3.3	Gm47732	predicted gene, 47732 [Source:MGI Symbol;Acc:MGI:6096868]	MGI:6096868	NA
Gm33489	147.296	131.989	92.8679	68.5302	92.1718	52.9853	38.1789	35.5814	31.7513	61.1169	57.2358	51.4583	0.00187716	0.147759	-1.09024	0.469684	336	ENSMUSG00000113252	Gm33489	lincRNA	13	44010592	44018522	-	A4	Gm33489	predicted gene, 33489 [Source:MGI Symbol;Acc:MGI:5592648]	MGI:5592648	NA
2010001K21Rik	42.3475	72.0789	10.7531	10.6173	32.4121	12.5238	5.30262	12.6257	4.40991	12.7327	15.331	8.57638	0.00426348	0.212501	-1.61376	0.326746	532	ENSMUSG00000051606	2010001K21Rik	processed_transcript	13	46979908	47011195	+	A5	2010001K21Rik	RIKEN cDNA 2010001K21 gene [Source:MGI Symbol;Acc:MGI:1917079]	MGI:1917079	NA
Tifab	212.658	166.624	49.8554	83.9736	42.5408	50.0952	28.6342	61.9805	35.2792	45.8376	12.2648	20.9645	0.00125264	0.118736	-1.56495	0.337989	279	ENSMUSG00000049625	Tifab	protein_coding	13	56173704	56178885	-	B1	Tifab	TRAF-interacting protein with forkhead-associated domain, family member B [Source:MGI Symbol;Acc:MGI:2385852]	MGI:2385852	212937	Q8JZM6	NM_145976; NM_001168615				abnormal hematopoietic stem cell morphology; abnormal neutrophil morphology; decreased hematopoietic cell number; decreased hematopoietic stem cell proliferation; decreased leukocyte cell number; decreased lymphocyte cell number; decreased monocyte cell number; decreased neutrophil cell number; enlarged spleen; premature death
Cxcl14	144.534	90.8007	234.614	219.103	375.777	232.172	99.6893	61.9805	49.3909	128.6	123.67	59.0817	0.000366216	0.0630557	-1.31274	0.402554	154	ENSMUSG00000021508	Cxcl14	protein_coding	13	56288643	56296551	-	B1	Cxcl14	chemokine (C-X-C motif) ligand 14 [Source:MGI Symbol;Acc:MGI:1888514]	MGI:1888514	57266	Q9WUQ5; Q6AXC2	NM_019568				decreased body length; decreased body weight; decreased circulating cholesterol level; decreased circulating glucose level; decreased circulating insulin level; decreased food intake; decreased kidney weight; decreased litter size; decreased liver triglyceride level; decreased liver weight; decreased macrophage cell number; decreased white adipose tissue amount; impaired glucose tolerance; improv…
Spata31d1a	6.44418	3.74436	1.95511	4.82607	7.09014	2.89011	2.12105	1.14779	2.64594	0	0	0	0.00929899	0.302256	-2.00415	0.249283	815	ENSMUSG00000050876	Spata31d1a	protein_coding	13	59699806	59710330	-	B2	Spata31d1a	spermatogenesis associated 31 subfamily D, member 1A [Source:MGI Symbol;Acc:MGI:1919469]	MGI:1919469	72219	E9QA35; A0A286YCE9	NM_028157
Zfp759	64.4418	49.6127	16.6185	48.2607	21.2704	29.8644	11.6658	17.2168	25.5775	21.6456	12.2648	11.4352	0.00626294	0.255384	-1.20091	0.435001	650	ENSMUSG00000057396	Zfp759	protein_coding	13	67121660	67141787	+	B3	Zfp759	zinc finger protein 759 [Source:MGI Symbol;Acc:MGI:2446280]	MGI:2446280	268670	Q7M6X3; A0A286YDZ7	NM_172392
Zfp493	20.2531	16.8496	0.977557	7.72171	7.09014	4.81685	0	2.29557	0.881981	1.27327	0	0	7.92237e-05	0.0262587	-3.55248	0.0852308	80	ENSMUSG00000090659	Zfp493	protein_coding	13	67779693	67792512	+	B3	Zfp493	zinc finger protein 493 [Source:MGI Symbol;Acc:MGI:1920208]	MGI:1920208	72958	A0A1Y7VP64; E9Q1L8; M0QWP5	NM_028402
Tppp	645.339	578.503	175.96	235.512	182.318	269.743	156.958	319.085	143.763	134.966	100.163	128.646	0.00405815	0.206011	-1.08606	0.471046	521	ENSMUSG00000021573	Tppp	protein_coding	13	74009407	74035753	+	C1	Tppp	tubulin polymerization promoting protein [Source:MGI Symbol;Acc:MGI:1920198]	MGI:1920198	72948	Q7TQD2; Q3URG1	NM_182839				abnormal behavioral response to light; abnormal bone structure; abnormal sleep behavior; convulsive seizures; decreased anxiety-related response; decreased body length; decreased bone mineral content; decreased bone mineral density; decreased lean body mass; hyperactivity; increased circulating alkaline phosphatase level; increased circulating chloride level; increased erythrocyte cell number; in…
Zfp72	70.886	70.2067	7.82046	44.3998	22.2833	6.74359	18.0289	10.3301	14.1117	17.8257	8.17655	5.71759	0.00657038	0.25738	-1.57999	0.334485	676	ENSMUSG00000069184	Zfp72	protein_coding	13	74369326	74390836	-	C1	Zfp72	zinc finger protein 72 [Source:MGI Symbol;Acc:MGI:3033356]	MGI:3033356	238722	Q0VFY0	NM_001374038; NM_001081680
Ckmt2	19.3325	8.4248	155.432	89.7649	5.06438	40.4615	2.12105	0	19.4036	11.4594	1.02207	0	0.000669649	0.0857798	-3.19288	0.109357	207	ENSMUSG00000021622	Ckmt2	protein_coding	13	91853387	91876885	-	C3	Ckmt2	creatine kinase, mitochondrial 2 [Source:MGI Symbol;Acc:MGI:1923972]	MGI:1923972	76722	Q6P8J7	NM_198415				abnormal cardiovascular system morphology; abnormal cardiovascular system physiology; decreased systemic arterial systolic blood pressure; dilated heart left ventricle; heart left ventricle hypertrophy; increased cardiac stroke volume
Rasgrf2	497.122	527.954	182.803	62.7389	77.9915	93.4468	32.8763	88.3796	82.0242	59.8436	116.516	142.94	0.00403611	0.206011	-1.46237	0.362896	517	ENSMUSG00000021708	Rasgrf2	protein_coding	13	91880400	92131656	-	C3	Rasgrf2	RAS protein-specific guanine nucleotide-releasing factor 2 [Source:MGI Symbol;Acc:MGI:109137]	MGI:109137	19418	D3Z685; A0A1L1SS23; D3Z6K8	NM_009027				decreased interleukin-2 secretion; decreased tumor necrosis factor secretion
Ankrd34b	18.4119	25.2744	14.6634	21.2347	12.1545	22.1575	4.2421	11.4779	14.9937	2.54654	7.15448	4.76465	0.00526114	0.236298	-1.30162	0.40567	590	ENSMUSG00000045034	Ankrd34b	protein_coding	13	92425896	92441658	+	C3	Ankrd34b	ankyrin repeat domain 34B [Source:MGI Symbol;Acc:MGI:2443245]	MGI:2443245	218440	Q3UUF8; E9Q655	NM_175455;
Thbs4	114.154	22.4661	232.659	108.104	93.1847	82.8498	61.5104	34.4336	68.7945	35.6515	41.9048	45.7407	0.00619038	0.2537	-1.17666	0.442373	647	ENSMUSG00000021702	Thbs4	protein_coding	13	92751590	92794818	-	C3	Thbs4	thrombospondin 4 [Source:MGI Symbol;Acc:MGI:1101779]	MGI:1101779	21828	Q9Z1T2; B2RTL6	NM_011582;				abnormal coronary vessel morphology; abnormal heart morphology; cardiac fibrosis; cardiac hypertrophy; decreased body weight; decreased ventricle muscle contractility; increased heart weight; increased left ventricle weight; increased response of heart to induced stress
Zfp366	483.313	767.593	194.534	509.633	284.618	370.897	127.263	412.056	88.1981	164.252	42.9269	101.964	0.000701832	0.088618	-1.47988	0.358518	210	ENSMUSG00000050919	Zfp366	protein_coding	13	99184823	99250656	+	D1	Zfp366	zinc finger protein 366 [Source:MGI Symbol;Acc:MGI:2178429]	MGI:2178429	238803	Q6NS86	NM_001004149				hydronephrosis; micrognathia; microphthalmia; overriding aortic valve; short snout; syndactyly; thymus hypoplasia; ventricular septal defect
Hspb3	7.36478	0	38.1247	16.4086	4.05151	0	2.12105	0	2.64594	1.27327	0	0.952931	0.00388665	0.202871	-3.08439	0.117898	508	ENSMUSG00000051456	Hspb3	protein_coding	13	113662896	113663676	-	D2.2	Hspb3	heat shock protein 3 [Source:MGI Symbol;Acc:MGI:1928479]	MGI:1928479	56534	Q9QZ57	NM_019960
Oit1	90.2185	34.6353	47.9003	40.539	48.6181	30.8278	13.7868	13.7734	36.1612	24.1921	18.3972	27.635	0.00536394	0.238373	-1.11772	0.460822	596	ENSMUSG00000021749	Oit1	protein_coding	14	8348937	8378754	-	A1	Oit1	oncoprotein induced transcript 1 [Source:MGI Symbol;Acc:MGI:1201784]	MGI:1201784	18300	P97805; A0A286YCL0	NM_146050;				abnormal depression-related behavior; decreased anxiety-related response
Cadps	23.0149	2.80827	2.93267	8.68692	15.1931	6.74359	0	1.14779	3.52792	3.8198	1.02207	3.81172	0.00327673	0.190122	-2.08749	0.23529	457	ENSMUSG00000054423	Cadps	protein_coding	14	12372563	12823079	-	A1	Cadps	Ca2+-dependent secretion activator [Source:MGI Symbol;Acc:MGI:1350922]	MGI:1350922	27062	Q80TJ1; A0A286YDH6; K4DI76; J3QJW3	NM_001359920; NM_001359921; NM_001359919; NM_001042617; NM_012061				abnormal adrenal gland physiology; abnormal adrenal gland secretion; abnormal excitatory postsynaptic currents; abnormal miniature excitatory postsynaptic currents; abnormal neuron morphology; abnormal neuron physiology; neonatal lethality complete penetrance; respiratory failure
Lrrc3b	22.0943	33.6992	21.5063	25.0955	11.1416	3.85348	1.06052	2.29557	9.70179	3.8198	8.17655	13.341	0.00702858	0.265106	-1.57138	0.336487	703	ENSMUSG00000045201	Lrrc3b	protein_coding	14	15357515	15438987	-	A2	Lrrc3b	leucine rich repeat containing 3B [Source:MGI Symbol;Acc:MGI:2384996]	MGI:2384996	218763	Q8VCH9; Q543Z7	NM_146052
Myoz1	76.4096	2.80827	15.6409	5.79128	14.1803	59.7289	3.18157	1.14779	6.17387	1.27327	0	0	1.63372e-05	0.00860359	-3.77689	0.072953	50	ENSMUSG00000068697	Myoz1	protein_coding	14	20649107	20656540	-	A3	Myoz1	myozenin 1 [Source:MGI Symbol;Acc:MGI:1929471]	MGI:1929471	59011	Q9JK37	NM_021508;				abnormal urination; decreased body weight; oligodactyly; polydactyly; abnormal gastrocnemius morphology; abnormal muscle physiology; abnormal muscle regeneration; abnormal muscle tone; abnormal skeletal muscle fiber type ratio; abnormal skeletal muscle morphology; decreased gastrocnemius weight; decreased skeletal muscle fiber size; enhanced exercise endurance; increased cervical vertebrae number…
Synpo2l	293.67	145.094	1392.04	688.197	192.447	97.3003	340.428	121.665	222.259	173.164	29.64	64.7993	0.00750769	0.27221	-1.56024	0.339094	728	ENSMUSG00000039376	Synpo2l	protein_coding	14	20658946	20668354	-	A3	Synpo2l	synaptopodin 2-like [Source:MGI Symbol;Acc:MGI:1916010]	MGI:1916010	68760	Q8BWB1; B2RQK7; D3YU08	NM_175132; NM_001310432; NM_001310431
Tnnc1	633.371	325.759	3349.11	3541.37	537.837	157.029	298.007	182.498	845.82	362.881	70.5227	102.917	0.000800302	0.0943147	-2.19689	0.218108	225	ENSMUSG00000091898	Tnnc1	protein_coding	14	31208312	31211729	+	B	Tnnc1	troponin C, cardiac/slow skeletal [Source:MGI Symbol;Acc:MGI:98779]	MGI:98779	21924	P19123; E9Q8P0	NM_009393;				abnormal retina morphology
Slc18a3	23.0149	6.55262	2.93267	8.68692	6.07726	0	0	0	0.881981	3.8198	0	0	0.00250245	0.170578	-3.23404	0.106281	389	ENSMUSG00000100241	Slc18a3	protein_coding	14	32462438	32464850	-	B	Slc18a3	solute carrier family 18 (vesicular monoamine), member 3 [Source:MGI Symbol;Acc:MGI:1101061]	MGI:1101061	20508	Q3TYJ1	NM_021712				abnormal endplate potential; abnormal miniature endplate potential; abnormal motor neuron innervation pattern; abnormal neuromuscular synapse morphology; abnormal skeletal muscle morphology; abnormal social investigation; abnormal synaptic acetylcholine release; cyanosis; decreased grip strength; hyperactivity; hypotonia; impaired coordination; impaired exercise endurance; increased acetylcholine…
3425401B19Rik	42.3475	11.2331	41.0574	14.4782	12.1545	15.4139	9.54472	4.59115	13.2297	7.63961	1.02207	1.90586	0.00191901	0.150546	-1.82466	0.282307	338	ENSMUSG00000071540	3425401B19Rik	protein_coding	14	32659119	32685293	-	B	3425401B19Rik	RIKEN cDNA 3425401B19 gene [Source:MGI Symbol;Acc:MGI:3588196]	MGI:3588196	100504518	D3Z1D3	NM_001195097;
Ldb3	678.48	352.906	826.036	484.537	115.468	116.568	81.6604	107.892	343.973	62.3901	12.2648	46.6936	0.000901545	0.100867	-1.97176	0.254941	237	ENSMUSG00000021798	Ldb3	protein_coding	14	34526603	34588682	-	B	Ldb3	LIM domain binding 3 [Source:MGI Symbol;Acc:MGI:1344412]	MGI:1344412	24131	Q9JKS4; E9PYJ9	NM_011918; NM_001039074; NM_001039071; NM_001039072; NM_001039073; NM_001039075; NM_001039076;				preweaning lethality complete penetrance; prolonged QRS complex duration; abnormal Z line morphology; abnormal heart morphology; abnormal myocardium layer morphology; abnormal skeletal muscle morphology; cardiac fibrosis; cyanosis; decreased body size; decreased body weight; decreased cardiac muscle contractility; dilated cardiomyopathy; dilated heart left ventricle; dilated heart right ventricle…
Myh6	8127.95	4299.46	25822.2	11427.2	1978.15	565.498	3680.02	1174.19	5769.92	1729.1	316.841	773.78	0.00332294	0.190689	-1.95756	0.257464	461	ENSMUSG00000040752	Myh6	protein_coding	14	54941921	54966927	-	C3	Myh6	myosin, heavy polypeptide 6, cardiac muscle, alpha [Source:MGI Symbol;Acc:MGI:97255]	MGI:97255	17888	Q02566; Q1WNP4; A0A2I3BPY4; B2RQQ1; B8JJH3	NM_001164171; NM_010856;				abnormal atrial thrombosis; abnormal myocardial fiber morphology; decreased cardiac muscle contractility; decreased ventricle muscle contractility; dilated cardiomyopathy; dilated heart atrium; dilated heart left ventricle; disorganized myocardium; dystrophic cardiac calcinosis; embryonic lethality during organogenesis complete penetrance; myocardial necrosis; postnatal lethality complete penetra…
Myh7	904.947	977.277	2051.89	825.257	486.181	375.714	405.12	128.552	180.806	220.275	310.709	332.573	4.30138e-07	0.0010948	-1.83198	0.280878	10	ENSMUSG00000053093	Myh7	protein_coding	14	54970684	54994626	-	C3	Myh7	myosin, heavy polypeptide 7, cardiac muscle, beta [Source:MGI Symbol;Acc:MGI:2155600]	MGI:2155600	140781	Q91Z83; Q1WJL6; B2RXX9; B8JJH1; A0A2I3BRL9; A0A2I3BQV3	NM_001361607; NM_080728;
Fgf9	34.9827	37.4436	27.3716	23.1651	32.4121	26.9743	6.36315	12.6257	14.1117	17.8257	11.2428	13.341	0.000864174	0.0986585	-1.26874	0.415023	231	ENSMUSG00000021974	Fgf9	protein_coding	14	58070547	58112720	+	C3	Fgf9	fibroblast growth factor 9 [Source:MGI Symbol;Acc:MGI:104723]	MGI:104723	14180	P54130; E9Q2N2; E9Q864	NM_013518				abnormal body wall morphology; abnormal embryo size; abnormal retinal vasculature morphology; cataract; cleft palate; decreased hematocrit; embryonic lethality prior to tooth bud stage; enlarged heart; increased grip strength; increased mean corpuscular hemoglobin concentration; increased startle reflex; preweaning lethality complete penetrance; abnormal Leydig cell differentiation; abnormal Sert…
Sgcg	179.516	123.564	148.589	89.7649	31.3992	21.1941	30.7552	22.9557	87.3161	22.9188	9.19862	10.4822	0.00338962	0.190689	-1.68485	0.311035	467	ENSMUSG00000035296	Sgcg	protein_coding	14	61219115	61258490	-	D1	Sgcg	sarcoglycan, gamma (dystrophin-associated glycoprotein) [Source:MGI Symbol;Acc:MGI:1346524]	MGI:1346524	24053	P82348; Q9EQ83	NM_011892;				abnormal blood vessel physiology; abnormal diaphragm morphology; abnormal gait; abnormal heart ventricle morphology; abnormal muscle regeneration; abnormal tibialis anterior morphology; cardiac fibrosis; decreased body weight; decreased heart weight; dystrophic muscle; hypoactivity; increased circulating creatine kinase level; increased skeletal muscle fiber size; increased skeletal muscle mass; …
Gata4	126.122	47.7405	424.26	235.512	164.086	68.3992	58.3288	33.2858	122.595	40.7446	41.9048	40.0231	0.000611276	0.0818616	-1.65617	0.317281	198	ENSMUSG00000021944	Gata4	protein_coding	14	63198922	63271692	-	D1	Gata4	GATA binding protein 4 [Source:MGI Symbol;Acc:MGI:95664]	MGI:95664	14463	Q08369; Q3UYJ1; E9PXW9	NM_008092; NM_001310610;				abnormal Sertoli cell morphology; abnormal cardiovascular system morphology; abnormal conotruncal ridge morphology; abnormal developmental patterning; abnormal dorsal-ventral axis patterning; abnormal extraembryonic coelom morphology; abnormal fetal Leydig cell differentiation; abnormal fetal cardiomyocyte proliferation; abnormal foregut morphology; abnormal heart development; abnormal heart tube…
Fam216b	187.802	166.624	25.4165	49.2259	56.7211	42.3883	20.15	19.5124	23.8135	44.5644	52.1255	45.7407	0.00618352	0.2537	-1.35716	0.39035	646	ENSMUSG00000045655	Fam216b	protein_coding	14	78081021	78089007	-	D3	Fam216b	family with sequence similarity 216, member B [Source:MGI Symbol;Acc:MGI:2145738]	MGI:2145738	219170	Q8CC14; D3Z583; G3UZG0	NM_177629;
Scel	485.155	467.109	443.811	479.711	538.85	910.384	271.494	564.711	239.017	141.333	116.516	161.998	0.000746211	0.0907639	-1.15323	0.449617	218	ENSMUSG00000022123	Scel	protein_coding	14	103513342	103612797	+	E2.3	Scel	sciellin [Source:MGI Symbol;Acc:MGI:1891228]	MGI:1891228	64929	Q9EQG3; Q14DQ7; Q14DU0	NM_022886				no abnormal phenotype detected
C1qtnf3	140.851	73.951	20.5287	22.1999	23.2962	7.70695	7.42367	3.44336	19.4036	2.54654	0	0.952931	0.00013027	0.03374	-3.04681	0.121009	102	ENSMUSG00000058914	C1qtnf3	protein_coding	15	10952332	10980150	+	A1	C1qtnf3	C1q and tumor necrosis factor related protein 3 [Source:MGI Symbol;Acc:MGI:1932136]	MGI:1932136	81799	Q9ES30; Q4ZJN6; D3YZ61	NM_030888; NM_001204134				increased IgG level; increased susceptibility to induced arthritis; joint inflammation
Klhl38	37.7445	58.0375	16.6185	28.9564	30.3863	27.9377	7.42367	16.069	13.2297	12.7327	12.2648	12.3881	0.000569972	0.0805847	-1.42346	0.372818	185	ENSMUSG00000022357	Klhl38	protein_coding	15	58314573	58324169	-	D1	Klhl38	kelch-like 38 [Source:MGI Symbol;Acc:MGI:3045310]	MGI:3045310	268807	Q8BSF5	NM_177755
Fer1l6	8.28537	15.9135	2.93267	0.965213	2.02575	3.85348	0	0	2.64594	0	0	0.952931	0.0033699	0.190689	-2.88738	0.135149	464	ENSMUSG00000037106	Fer1l6	protein_coding	15	58510048	58665092	+	D1	Fer1l6	fer-1-like 6 (C. elegans) [Source:MGI Symbol;Acc:MGI:3645398]	MGI:3645398	631797	E0CZ42	NM_001370912;
Slurp2	2.76179	2.80827	3.91023	6.75649	4.05151	3.85348	1.06052	0	0	0	2.04414	1.90586	0.0070198	0.265106	-2.06844	0.238416	702	ENSMUSG00000075605	Slurp2	protein_coding	15	74742764	74746693	-	D3	Slurp2	secreted Ly6/Plaur domain containing 2 [Source:MGI Symbol;Acc:MGI:1916712]	MGI:1916712	69462	P0DP59	NM_001081961				abnormal epidermis stratum corneum morphology; abnormal epidermis stratum granulosum morphology; decreased circulating cholesterol level; decreased percent body fat/body weight; decreased total fat pad weight; hyperkeratosis; hypoactivity; impaired skin barrier function; increased keratinocyte proliferation; increased oxygen consumption; limb grasping; slow postnatal weight gain
Ly6a	1612.89	1884.35	786.933	1073.32	1020.98	691.699	534.504	423.533	247.837	872.188	485.483	677.534	0.000128252	0.03374	-1.12584	0.458235	100	ENSMUSG00000075602	Ly6a	protein_coding	15	74994877	74998031	-	D3	Ly6a	lymphocyte antigen 6 complex, locus A [Source:MGI Symbol;Acc:MGI:107527]	MGI:107527	110454	P05533; A0A087WNT7	NM_001271419; NM_010738; NM_001271418; NM_001271446; NM_001271417; NM_001271416				abnormal T cell proliferation; abnormal common myeloid progenitor cell morphology; abnormal definitive hematopoiesis; abnormal fat cell morphology; abnormal immunoglobulin level; abnormal myeloid leukocyte morphology; abnormal osteoblast differentiation; abnormal osteoblast physiology; abnormal osteoclast differentiation; decreased bone mineral content; decreased bone ossification; decreased bone…
Apol7a	20.2531	13.1052	8.79801	4.82607	5.06438	9.63369	0	1.14779	0	3.8198	0	2.85879	8.05702e-05	0.0263753	-2.93059	0.131161	81	ENSMUSG00000010601	Apol7a	protein_coding	15	77388219	77399110	-	D3	Apol7a	apolipoprotein L 7a [Source:MGI Symbol;Acc:MGI:1923011]	MGI:1923011	75761	B2RT54; H3BKF5	NM_029419; NM_001164640;				increased grip strength
Dhh	108.63	124.5	40.0798	75.2866	27.3477	36.608	41.3605	41.3203	29.9874	33.105	18.3972	14.294	0.00691578	0.262412	-1.20979	0.432333	698	ENSMUSG00000023000	Dhh	protein_coding	15	98891152	98898540	-	F1	Dhh	desert hedgehog [Source:MGI Symbol;Acc:MGI:94891]	MGI:94891	13363	Q61488; A0A2R8VI43; Q544P6	NM_007857;				Leydig cell hyperplasia; Leydig cell hypoplasia; abnormal Leydig cell morphology; abnormal Sertoli cell morphology; abnormal anogenital distance; abnormal male germ cell morphology; abnormal nervous system morphology; abnormal peritubular myoid cell morphology; abnormal seminiferous tubule morphology; abnormal spermatid morphology; abnormal spermatocyte morphology; abnormal spermatogenesis; abnor…
Prph	70.886	14.9774	58.6534	69.4954	72.9271	11.5604	18.0289	12.6257	30.8693	28.0119	4.08827	10.4822	0.00554185	0.243006	-1.51368	0.350217	604	ENSMUSG00000023484	Prph	protein_coding	15	99055174	99058978	+	F1	Prph	peripherin [Source:MGI Symbol;Acc:MGI:97774]	MGI:97774	19132	A0A2R8W6R6; G3X981; A0A2R8VKR9; G5E846	NM_001163588; NM_013639; NM_001163589;				abnormal axon morphology; abnormal sensory neuron morphology
Cela1	34.9827	56.1654	345.078	301.147	522.644	364.154	47.7236	14.9212	24.6955	63.6634	40.8827	62.8934	1.1349e-06	0.00176351	-2.6696	0.15717	16	ENSMUSG00000023031	Cela1	protein_coding	15	100674421	100687921	-	F1	Cela1	chymotrypsin-like elastase family, member 1 [Source:MGI Symbol;Acc:MGI:95314]	MGI:95314	109901	Q91X79; A0A2R8VHL3; A0A2R8VHA6	NM_033612
Krt4	5601.83	73.951	53.7656	21.2347	56.7211	15.4139	23.3315	18.3646	447.164	53.4772	19.4193	20.0115	0.00531357	0.237196	-3.32053	0.100097	594	ENSMUSG00000059668	Krt4	protein_coding	15	101918535	101924735	-	F2	Krt4	keratin 4 [Source:MGI Symbol;Acc:MGI:96701]	MGI:96701	16682	P07744	NM_008475				abnormal corneal epithelium morphology; abnormal dermal layer morphology; abnormal esophageal epithelium morphology; abnormal oral mucosa morphology; abnormal skin pigmentation; abnormal stomach epithelium morphology; abnormal tongue epithelium morphology; abnormal tongue morphology; corneal epithelium hyperplasia; esophageal epithelium hyperplasia; increased corneal epithelium thickness; oral le…
Amhr2	69.9654	82.3759	86.025	53.0867	62.7984	45.2784	14.8473	13.7734	11.4658	12.7327	27.5959	27.635	6.85177e-07	0.00139755	-1.87408	0.272801	13	ENSMUSG00000023047	Amhr2	protein_coding	15	102445367	102454633	+	F3	Amhr2	anti-Mullerian hormone type 2 receptor [Source:MGI Symbol;Acc:MGI:105062]	MGI:105062	110542	Q8K592; A0A2R8VHE2; A0A2R8W6H9	NM_001356575; NM_144547;				Leydig cell hyperplasia; abnormal Sertoli cell morphology; failure of Mullerian duct regression; male infertility; male pseudohermaphroditism; reduced male fertility; secondary sex reversal; seminiferous tubule degeneration
Srl	1096.43	568.206	2284.55	1330.06	409.202	172.443	591.773	230.705	886.391	317.044	89.942	142.94	0.00912068	0.299298	-1.37492	0.385574	808	ENSMUSG00000022519	Srl	protein_coding	16	4480216	4541816	-	A1	Srl	sarcalumenin [Source:MGI Symbol;Acc:MGI:2146620]	MGI:2146620	106393	Q7TQ48	NM_001347162; NM_001361474; NM_175347;				abnormal cardiac muscle relaxation; abnormal cardiovascular system physiology; abnormal muscle contractility; abnormal muscle physiology; abnormal sarcoplasmic reticulum morphology; decreased cardiac muscle contractility; impaired skeletal muscle contractility
Liph	761.334	938.897	258.075	449.789	260.309	264.927	194.076	281.208	99.6639	259.747	167.619	172.48	0.000244611	0.0487678	-1.32124	0.40019	133	ENSMUSG00000044626	Liph	protein_coding	16	21953817	21995663	-	B1	Liph	lipase, member H [Source:MGI Symbol;Acc:MGI:2388029]	MGI:2388029	239759	Q8CIV3; A0A338P6M6	NM_001083894; NM_001289581; NM_153404; NM_001289582;				abnormal coat/ hair morphology; abnormal hair cuticle; abnormal hair follicle inner root sheath morphology; abnormal hair medulla; abnormal hair shaft melanin granule morphology; matted coat; waved hair; wavy vibrissae
Rtp4	256.847	442.77	442.833	390.911	310.953	326.582	133.626	166.429	150.819	219.002	83.8096	180.104	1.06341e-05	0.00687743	-1.21783	0.429929	41	ENSMUSG00000033355	Rtp4	protein_coding	16	23520291	23614222	+	B1	Rtp4	receptor transporter protein 4 [Source:MGI Symbol;Acc:MGI:1915025]	MGI:1915025	67775	Q9ER80; A0A1B0GRU4; A0A1B0GSV5	NM_023386
Gm49767	14.7296	18.7218	12.7082	16.4086	18.2318	8.67032	4.2421	6.88672	1.76396	12.7327	5.11034	4.76465	0.00682542	0.261536	-1.3557	0.390745	692	ENSMUSG00000116617	Gm49767	lincRNA	16	31284424	31291896	-	B2	Gm49767	predicted gene, 49767 [Source:MGI Symbol;Acc:MGI:6215277]	MGI:6215277	NA
Apod	40.5063	116.075	34.2145	81.0779	122.558	96.3369	26.5131	34.4336	49.3909	29.2852	15.331	29.5409	0.000600652	0.0815613	-1.40473	0.377689	194	ENSMUSG00000022548	Apod	protein_coding	16	31296192	31314808	-	B2	Apod	apolipoprotein D [Source:MGI Symbol;Acc:MGI:88056]	MGI:88056	11815	P51910	NM_001301353; NM_007470; NM_001301354;				abnormal lipid homeostasis; abnormal motor learning; abnormal nervous system physiology; abnormal spatial learning; abnormal spatial reference memory; altered response to myocardial infarction; decreased vertical activity; hypoactivity; increased myocardial infarction size; increased physiological sensitivity to xenobiotic; increased sensitivity to induced morbidity/mortality; increased sensitivi…
Rubcn	1053.16	1090.54	264.918	411.181	170.163	232.172	255.586	361.553	183.452	190.99	122.648	219.174	0.00238571	0.16534	-1.27297	0.413808	381	ENSMUSG00000035629	Rubcn	protein_coding	16	32821703	32877766	-	B3	Rubcn	RUN domain and cysteine-rich domain containing, Beclin 1-interacting protein [Source:MGI Symbol;Acc:MGI:1915160]	MGI:1915160	100502698	Q80U62; D3Z7B1	NM_001200038; NM_001374776; NM_172615				abnormal macrophage physiology
Popdc2	221.864	186.282	1135.92	691.093	100.275	52.9853	112.416	80.3451	336.917	104.408	35.7724	50.5053	0.00528439	0.236691	-1.72706	0.302067	592	ENSMUSG00000022803	Popdc2	protein_coding	16	38362209	38378216	+	B4	Popdc2	popeye domain containing 2 [Source:MGI Symbol;Acc:MGI:1930150]	MGI:1930150	64082	Q9ES82; Q6P3F7	NM_001081984; NM_022318;				abnormal sinoatrial node conduction; abnormal sinoatrial node morphology; altered response of heart to induced stress; sinus bradycardia; slow postnatal weight gain
Gm19522	3.68239	7.48871	2.93267	5.79128	6.07726	4.81685	0	0	0	2.54654	2.04414	1.90586	0.00472893	0.223118	-2.15966	0.22381	562	ENSMUSG00000116903	Gm19522	antisense	16	42884370	42912065	-	B4	Gm19522	predicted gene, 19522 [Source:MGI Symbol;Acc:MGI:5011707]	MGI:5011707	NA			NR_040402
Sim2	88.3773	2.80827	6.8429	2.89564	1.01288	0	1.06052	0	5.29189	2.54654	0	0	0.00633504	0.255384	-3.39687	0.0949379	657	ENSMUSG00000062713	Sim2	protein_coding	16	94084931	94127032	+	C4	Sim2	single-minded family bHLH transcription factor 2 [Source:MGI Symbol;Acc:MGI:98307]	MGI:98307	20465	Q61079; A0A338P771	NM_011377				abnormal nasopharynx morphology; abnormal palate morphology; abnormal pterygoid process morphology; abnormal tooth development; aerophagia; cleft secondary palate; decreased palatal length; meteorism; palatal shelf hypoplasia; postnatal lethality complete penetrance; protruding tongue; respiratory distress
Sh3bgr	182.278	82.3759	496.599	435.311	97.2362	58.7655	58.3288	52.7982	115.54	75.1228	16.3531	37.1643	0.000280537	0.0527699	-1.92568	0.263216	139	ENSMUSG00000040666	Sh3bgr	protein_coding	16	96200450	96228935	+	C4	Sh3bgr	SH3-binding domain glutamic acid-rich protein [Source:MGI Symbol;Acc:MGI:1354740]	MGI:1354740	50795	Q9WUZ7; A0A3B2WB97; F6QLU8; A0A3B2WCC8; E9Q2Q9; A0A3B2W7J5; D3Z3Z9	NM_015825;
Mx2	30.3797	94.545	101.666	52.1215	46.5923	24.0842	12.7263	25.2513	31.7513	40.7446	19.4193	20.9645	0.00578634	0.246501	-1.21115	0.431925	622	ENSMUSG00000023341	Mx2	polymorphic_pseudogene	16	97535308	97560900	+	C4	Mx2	MX dynamin-like GTPase 2 [Source:MGI Symbol;Acc:MGI:97244]	MGI:97244	17858	Q9WVP9	NM_013606	NR_003508			absent startle reflex; increased circulating bilirubin level; increased prepulse inhibition
9530082P21Rik	113.233	102.97	16.6185	28.9564	15.1931	8.67032	5.30262	22.9557	12.3477	24.1921	8.17655	17.1528	0.0074472	0.27221	-1.66337	0.315701	723	ENSMUSG00000097006	9530082P21Rik	antisense	17	23743234	23754065	+	A3.3	9530082P21Rik	RIKEN cDNA 9530082P21 gene [Source:MGI Symbol;Acc:MGI:3603340]	MGI:3603340	NA			NR_015472
Prss27	150.057	4.68045	7.82046	3.86085	4.05151	1.92674	2.12105	2.29557	9.70179	3.8198	0	2.85879	0.00325063	0.189568	-2.99528	0.12541	454	ENSMUSG00000050762	Prss27	protein_coding	17	24038144	24045954	+	A3.3	Prss27	protease, serine 27 [Source:MGI Symbol;Acc:MGI:2450123]	MGI:2450123	213171	Q8BJR6	NM_175440				decreased circulating alanine transaminase level; decreased circulating aspartate transaminase level; no abnormal phenotype detected
Msln	8962.93	6728.61	9299.5	7361.68	10897.5	9506.53	3393.68	3466.32	2473.08	4677.99	4286.56	6402.74	6.34475e-07	0.00139755	-1.09482	0.468196	12	ENSMUSG00000063011	Msln	protein_coding	17	25748613	25754378	-	A3.3	Msln	mesothelin [Source:MGI Symbol;Acc:MGI:1888992]	MGI:1888992	56047	Q61468; A0A494B9A6	NM_018857; NM_001356286; NM_001374653				no abnormal phenotype detected
Gm38099	5.52358	0.936089	1.95511	4.82607	1.01288	0.963369	0	0	0.881981	0	0	0	0.00731738	0.269253	-3.18166	0.110211	720	ENSMUSG00000104159	Gm38099	TEC	17	31532291	31535460	-	B1	Gm38099	predicted gene, 38099 [Source:MGI Symbol;Acc:MGI:5611327]	MGI:5611327	NA
Angptl4	1927.73	1750.49	928.679	767.345	1340.04	694.589	968.259	422.386	165.812	939.672	322.974	517.441	0.00146942	0.131632	-1.15141	0.450186	296	ENSMUSG00000002289	Angptl4	protein_coding	17	33773750	33781830	-	B1	Angptl4	angiopoietin-like 4 [Source:MGI Symbol;Acc:MGI:1888999]	MGI:1888999	57875	Q9Z1P8; G3UWT7	NM_020581;				decreased circulating triglyceride level; decreased neutrophil cell number; increased red blood cell distribution width; abnormal adipose tissue physiology; abnormal capillary morphology; abnormal induced retinal neovascularization; abnormal intestinal mucosa morphology; abnormal lipid homeostasis; abnormal lymphatic vessel morphology; abnormal mesenteric lymph node morphology; abnormal pericyte …
Tnxb	1330.26	684.281	801.597	476.815	725.22	702.296	319.218	156.099	149.055	325.957	381.232	474.56	5.47308e-06	0.00446046	-1.3857	0.382703	32	ENSMUSG00000033327	Tnxb	protein_coding	17	34660457	34719815	+	B1	Tnxb	tenascin XB [Source:MGI Symbol;Acc:MGI:1932137]	MGI:1932137	81877	O35452; A0A571BG59; E9Q2T3; A0A5F8MPH8	NM_031176				decreased blood urea nitrogen level; decreased bone mineral content; enlarged heart; enlarged spleen; abnormal cutaneous collagen fibril morphology; abnormal skin tensile strength; altered tumor susceptibility; decreased circulating amylase level; increased sensitivity to induced morbidity/mortality
Gm9573	98.5039	0	0	0	0	0	0	0	0	0	0	0.952931	0.00577458	0.246501	-5.82678	0.0176183	620	ENSMUSG00000090588	Gm9573	protein_coding	17	35617923	35626637	-	B1	Gm9573	predicted gene 9573 [Source:MGI Symbol;Acc:MGI:3779983]	MGI:3779983	672682	F7C950	NM_001244654;
Tcte1	147.296	153.519	30.3043	30.8868	18.2318	26.011	30.7552	33.2858	11.4658	29.2852	21.4634	20.0115	0.00717699	0.267771	-1.47469	0.35981	710	ENSMUSG00000023949	Tcte1	protein_coding	17	45523434	45542680	+	B3	Tcte1	t-complex-associated testis expressed 1 [Source:MGI Symbol;Acc:MGI:98640]	MGI:98640	21645	A6H639	NM_013688				male infertility; abnormal gametes; abnormal sperm flagellum morphology; asthenozoospermia
Gnmt	84.6949	161.007	419.372	255.782	428.447	358.373	109.234	122.813	131.415	155.339	93.0082	157.234	0.0012042	0.117825	-1.15	0.450624	271	ENSMUSG00000002769	Gnmt	protein_coding	17	46725664	46729168	-	C	Gnmt	glycine N-methyltransferase [Source:MGI Symbol;Acc:MGI:1202304]	MGI:1202304	14711	Q9QXF8	NM_001364890; NM_010321				abnormal amino acid level; abnormal liver morphology; decreased circulating glucose level; decreased leukocyte cell number; decreased monocyte cell number; decreased neutrophil cell number; enlarged liver; enlarged liver sinusoidal spaces; hepatic necrosis; hepatic steatosis; increased circulating alanine transaminase level; increased circulating cholesterol level; increased circulating methionin…
Apobec2	172.152	67.3984	244.389	211.382	45.5794	65.5091	25.4526	25.2513	60.8567	25.4654	37.8165	35.2584	1.74411e-05	0.00889362	-1.93154	0.262149	52	ENSMUSG00000040694	Apobec2	protein_coding	17	48419231	48432930	-	C	Apobec2	apolipoprotein B mRNA editing enzyme, catalytic polypeptide 2 [Source:MGI Symbol;Acc:MGI:1343178]	MGI:1343178	11811	Q9WV35	NM_009694;				abnormal skeletal muscle fiber type ratio; abnormal soleus morphology; centrally nucleated skeletal muscle fibers; decreased body weight; decreased bone mineral content; decreased bone mineral density; decreased soleus weight; decreased tibialis anterior weight; increased variability of skeletal muscle fiber size; myopathy; no abnormal phenotype detected; postnatal growth retardation
Myom1	693.21	442.77	1382.27	840.701	240.052	147.396	321.339	213.488	541.536	289.032	176.818	181.057	0.0082612	0.284856	-1.11961	0.460217	769	ENSMUSG00000024049	Myom1	protein_coding	17	71002633	71126856	+	E1.3	Myom1	myomesin 1 [Source:MGI Symbol;Acc:MGI:1341430]	MGI:1341430	17929	Q62234; A0A3B2W4I4; Z4YJF5	NM_010867; NM_001083934				abnormal bone structure; decreased bone mineral content; decreased bone mineral density; impaired pupillary reflex
Vit	50.6328	23.4022	18.5736	24.1303	32.4121	32.7546	5.30262	4.59115	10.5838	12.7327	7.15448	22.8703	0.00114023	0.114524	-1.5059	0.352109	264	ENSMUSG00000024076	Vit	protein_coding	17	78508064	78627408	+	E3	Vit	vitrin [Source:MGI Symbol;Acc:MGI:1921449]	MGI:1921449	74199	Q8VHI5; A0A3B2WCI9	NM_028813; NM_001197028;				abnormal neural tube morphology; abnormal neuron differentiation; abnormal neuronal stem cell morphology; abnormal spinal cord central canal morphology; abnormal spinal cord ependymal layer morphology; abnormal spinal cord interneuron morphology; decreased motor neuron number; decreased neuronal precursor cell number; decreased spinal cord size
Qpct	235.673	276.146	928.679	918.883	1547.68	1330.41	303.31	309.903	471.86	490.208	428.247	408.807	0.00223071	0.160359	-1.11804	0.46072	368	ENSMUSG00000024084	Qpct	protein_coding	17	79051906	79090378	+	E3	Qpct	glutaminyl-peptide cyclotransferase (glutaminyl cyclase) [Source:MGI Symbol;Acc:MGI:1917786]	MGI:1917786	70536	A0A0R4J0G6; A0A3B2W7G1	NM_027455; NM_001316729;
Gfra3	17.4913	7.48871	8.79801	6.75649	16.206	8.67032	6.36315	0	1.76396	6.36634	3.06621	3.81172	0.00571691	0.245688	-1.59849	0.330222	617	ENSMUSG00000024366	Gfra3	protein_coding	18	34689898	34720387	-	B1	Gfra3	glial cell line derived neurotrophic factor family receptor alpha 3 [Source:MGI Symbol;Acc:MGI:1201403]	MGI:1201403	14587	O35118	NM_010280				abnormal neuronal migration; abnormal neuronal precursor proliferation; abnormal superior cervical ganglion morphology; abnormal sympathetic ganglion morphology; abnormal sympathetic neuron innervation pattern; abnormal sympathetic neuron morphology; abnormal sympathetic system morphology; absent superior cervical ganglion; blepharoptosis; increased neuron apoptosis; small superior cervical gangl…
Pcdh12	1518.06	1405.07	354.853	578.163	329.185	346.813	214.226	515.356	201.974	338.689	423.136	402.137	0.004103	0.207229	-1.11305	0.462316	525	ENSMUSG00000024440	Pcdh12	protein_coding	18	38267089	38284402	-	B3	Pcdh12	protocadherin 12 [Source:MGI Symbol;Acc:MGI:1855700]	MGI:1855700	53601	O55134; A0JNZ2	NM_017378;				abnormal lens morphology; no abnormal phenotype detected
Spink1	4.60299	0.936089	1.95511	4.82607	1.01288	1.92674	0	0	0	0	0	0	0.000934995	0.102448	-4.42086	0.0466862	242	ENSMUSG00000024503	Spink1	protein_coding	18	43728082	43737557	-	B3	Spink1	serine peptidase inhibitor, Kazal type 1 [Source:MGI Symbol;Acc:MGI:106202]	MGI:106202	20730	P09036	NM_009258				abnormal duodenum morphology; abnormal pancreas morphology; abnormal pancreatic acinar cell morphology; abnormal small intestine morphology; decreased body weight; decreased pancreas regeneration; dehydration; postnatal growth retardation; postnatal lethality complete penetrance; small spleen; sparse hair; thin skin
Gm41715	1.84119	3.74436	0.977557	6.75649	4.05151	0	0	0	0.881981	0	0	0	0.00587952	0.246501	-3.36058	0.0973567	631	ENSMUSG00000117902	Gm41715	lincRNA	18	43840096	43870649	+	B3	Gm41715	predicted gene, 41715 [Source:MGI Symbol;Acc:MGI:5624600]	MGI:5624600	NA
Myot	43.2681	0	3.91023	0	4.05151	49.1318	0	0	0.881981	0	0	0	4.42075e-05	0.0183157	-5.85882	0.0172314	64	ENSMUSG00000024471	Myot	protein_coding	18	44334074	44355724	+	B3	Myot	myotilin [Source:MGI Symbol;Acc:MGI:1889800]	MGI:1889800	58916	Q9JIF9; A0A509	NM_001033621;				no abnormal phenotype detected
Lvrn	57.077	24.3383	24.4389	21.2347	31.3992	26.011	2.12105	20.6602	17.6396	12.7327	3.06621	17.1528	0.00885435	0.296068	-1.32078	0.400319	793	ENSMUSG00000024481	Lvrn	protein_coding	18	46850038	46907242	+	C	Lvrn	laeverin [Source:MGI Symbol;Acc:MGI:1921824]	MGI:1921824	74574	A0A3Q4L2Z6; E9QJR0	NM_029008;
Gm4951	10.1266	29.9549	7.82046	23.1651	16.206	8.67032	0	3.44336	5.29189	5.09307	2.04414	1.90586	7.71936e-05	0.0259097	-2.38995	0.190789	79	ENSMUSG00000073555	Gm4951	protein_coding	18	60212080	60247820	+	D3	Gm4951	predicted gene 4951 [Source:MGI Symbol;Acc:MGI:3644953]	MGI:3644953	240327	Q3UED7	NM_001033767
Sh3tc2	511.852	536.379	110.464	171.808	80.0173	115.604	75.2972	143.473	101.428	109.501	96.0745	139.128	0.00641282	0.256077	-1.19828	0.435794	663	ENSMUSG00000045629	Sh3tc2	protein_coding	18	61953075	62024402	+	E1	Sh3tc2	SH3 domain and tetratricopeptide repeats 2 [Source:MGI Symbol;Acc:MGI:2444417]	MGI:2444417	225608	Q80VA5; Q3UPD8	NM_172628				decreased circulating glucose level; abnormal Schwann cell morphology; abnormal axon morphology; abnormal myelination; abnormal node of Ranvier morphology; decreased grip strength; decreased myelin sheath thickness; decreased nerve conduction velocity; demyelination; heart block; limb grasping; neurodegeneration; tremors
Batf2	20.2531	19.6579	13.6858	16.4086	8.10301	1.92674	4.2421	2.29557	3.52792	2.54654	2.04414	7.62345	0.00215074	0.157975	-1.79482	0.288208	361	ENSMUSG00000039699	Batf2	protein_coding	19	6140983	6172476	+	A	Batf2	basic leucine zipper transcription factor, ATF-like 2 [Source:MGI Symbol;Acc:MGI:1921731]	MGI:1921731	74481	Q8R1H8	NM_028967; NM_001356604				increased susceptibility to parasitic infection induced morbidity/mortality
Nrxn2	167.549	92.6728	47.9003	65.6345	58.7468	29.8644	47.7236	50.5026	29.9874	34.3782	24.5296	18.1057	0.00660508	0.257925	-1.17309	0.44347	679	ENSMUSG00000033768	Nrxn2	protein_coding	19	6418731	6544169	+	A	Nrxn2	neurexin II [Source:MGI Symbol;Acc:MGI:1096362]	MGI:1096362	18190	E9Q7X7; E9Q5N7; A0A494B8Y4; E9PUN1; F6Y027; E9PUM9; E9PUN2; E9PUN0	NM_001205234; ; NM_020253; NM_001369363; NM_001205235				abnormal behavior; abnormal gait; hypoactivity; increased fasted circulating glucose level; trunk curl; abnormal inhibitory postsynaptic currents; abnormal response to novel object; abnormal social investigation; decreased body weight; increased anxiety-related response; increased vertical activity; no abnormal phenotype detected; postnatal lethality
Il33	722.669	624.372	103.621	224.895	227.897	202.308	95.4472	92.9708	61.7387	124.78	186.016	268.727	0.00256229	0.172877	-1.34276	0.394267	391	ENSMUSG00000024810	Il33	protein_coding	19	29925114	29960718	+	C1	Il33	interleukin 33 [Source:MGI Symbol;Acc:MGI:1924375]	MGI:1924375	77125	Q8BVZ5; H3BKB5; H3BLN5; D3Z6T7	NM_001360725; NM_133775; ; NM_001164724				abnormal coat/ hair morphology; decreased total body fat amount; increased bone mineral content; increased bone mineral density; abnormal T-helper 2 physiology; abnormal autophagy; abnormal immune cell physiology; abnormal ovarian follicle morphology; abnormal ovary morphology; abnormal ovary physiology; abnormal superovulation; decreased IgE level; decreased airway responsiveness; decreased corp…
Ifit3	137.169	253.68	311.841	194.008	179.279	124.275	49.8447	95.2663	69.6765	110.774	38.8386	71.4698	1.92342e-05	0.00962293	-1.46297	0.362745	53	ENSMUSG00000074896	Ifit3	protein_coding	19	34583531	34588731	+	C1	Ifit3	interferon-induced protein with tetratricopeptide repeats 3 [Source:MGI Symbol;Acc:MGI:1101055]	MGI:1101055	15959	Q64345; Q5FW82	NM_010501				preweaning lethality complete penetrance
Ifit3b	30.3797	79.5676	52.7881	34.7477	22.2833	23.1209	4.2421	11.4779	9.70179	5.09307	7.15448	12.3881	1.67531e-06	0.00193142	-2.2528	0.209816	23	ENSMUSG00000062488	Ifit3b	protein_coding	19	34607970	34613401	+	C1	Ifit3b	interferon-induced protein with tetratricopeptide repeats 3B [Source:MGI Symbol;Acc:MGI:3698419]	MGI:3698419	667370	E9PV48	NM_001005858
Ifit1	89.2979	248.064	167.162	185.321	135.725	92.4835	44.542	58.5371	58.2108	85.3089	21.4634	33.3526	2.54148e-05	0.0118228	-1.60882	0.327867	57	ENSMUSG00000034459	Ifit1	protein_coding	19	34640871	34650009	+	C1	Ifit1	interferon-induced protein with tetratricopeptide repeats 1 [Source:MGI Symbol;Acc:MGI:99450]	MGI:99450	15957	Q64282	NM_008331				increased susceptibility to viral infection; increased susceptibility to viral infection induced morbidity/mortality
Calhm2	192.405	148.838	45.9452	104.243	63.8112	72.2527	50.9052	50.5026	41.4531	84.0357	29.64	48.5995	0.00875589	0.29426	-1.04311	0.485281	789	ENSMUSG00000033033	Calhm2	protein_coding	19	47105353	47138294	-	C3	Calhm2	calcium homeostasis modulator family member 2 [Source:MGI Symbol;Acc:MGI:1919941]	MGI:1919941	72691	Q8VEC4; D3Z2E8	NM_133746;				abnormal heart morphology; abnormal pancreas morphology; enlarged heart; enlarged pancreas; decreased lymphocyte cell number; increased basophil cell number; increased eosinophil cell number; increased neutrophil cell number
Col17a1	435.442	219.981	97.7557	77.2171	104.326	94.4102	80.5999	20.6602	43.2171	70.0297	102.207	108.634	0.00654036	0.257308	-1.27294	0.413815	673	ENSMUSG00000025064	Col17a1	protein_coding	19	47646344	47692094	-	D1	Col17a1	collagen, type XVII, alpha 1 [Source:MGI Symbol;Acc:MGI:88450]	MGI:88450	12821	Q07563	NM_001290825; NM_007732;				abnormal basement membrane morphology; abnormal coat/hair pigmentation; abnormal epidermal layer morphology; abnormal epidermal-dermal junction morphology; abnormal fertility/fecundity; abnormal hair growth; abnormal podocyte morphology; abnormal renal glomerulus basement membrane morphology; abnormal renal glomerulus morphology; abnormal skin condition; abnormal skin morphology; blistering; decr…
Nrap	191.484	81.4398	620.749	411.181	113.442	92.4835	109.234	64.2761	91.726	77.6693	18.3972	34.3055	0.000178064	0.0396769	-1.93152	0.262153	119	ENSMUSG00000049134	Nrap	protein_coding	19	56320035	56390037	-	D2	Nrap	nebulin-related anchoring protein [Source:MGI Symbol;Acc:MGI:1098765]	MGI:1098765	18175	Q80XB4; E9Q641; E9PZF4	NM_008733; NM_198059; NM_001286552				increased anxiety-related response
Pnliprp1	98.5039	113.267	151.521	181.46	236	275.524	55.1473	66.5717	30.8693	86.5822	47.0152	42.8819	2.34884e-06	0.0023212	-1.68593	0.310803	26	ENSMUSG00000042179	Pnliprp1	protein_coding	19	58728887	58744169	+	D2	Pnliprp1	pancreatic lipase related protein 1 [Source:MGI Symbol;Acc:MGI:97723]	MGI:97723	18946	Q5BKQ4; A0A494B903; A0A494BA59	NM_018874;
Atp1b4	118.757	0.936089	5.86534	1.93043	0	67.4359	0	5.73894	2.64594	0	0	0.952931	0.000713129	0.0891949	-4.27717	0.0515757	212	ENSMUSG00000016327	Atp1b4	protein_coding	X	38316184	38336769	+	A3.3	Atp1b4	ATPase, (Na+)/K+ transporting, beta 4 polypeptide [Source:MGI Symbol;Acc:MGI:1915071]	MGI:1915071	67821	Q99ME6; B1APX1	NM_133690; NM_001290389
Arhgap36	60.7594	10.297	0	3.86085	0	28.9011	3.18157	1.14779	2.64594	6.36634	1.02207	2.85879	0.00841888	0.288045	-2.55585	0.170064	775	ENSMUSG00000036198	Arhgap36	protein_coding	X	49463945	49500244	+	A5	Arhgap36	Rho GTPase activating protein 36 [Source:MGI Symbol;Acc:MGI:1922654]	MGI:1922654	75404	B1AUC7; Z4YMR3; Z4YJK0	NM_001356394; NM_001081123;
Pnma3	2.76179	1.87218	0.977557	0.965213	5.06438	0	0	0	0	0	0	0	0.0056758	0.244932	-4.04147	0.060729	613	ENSMUSG00000046287	Pnma3	protein_coding	X	73064787	73068191	+	A7.3	Pnma3	paraneoplastic antigen MA3 [Source:MGI Symbol;Acc:MGI:2180565]	MGI:2180565	245468	Q8JZW8	NM_153169
Abcd1	1883.54	2082.8	325.526	551.137	239.039	288.047	269.373	508.47	322.805	353.968	289.245	403.09	0.00352385	0.194404	-1.32259	0.399818	480	ENSMUSG00000031378	Abcd1	protein_coding	X	73716597	73738534	+	A7.3	Abcd1	ATP-binding cassette, sub-family D (ALD), member 1 [Source:MGI Symbol;Acc:MGI:1349215]	MGI:1349215	11666	P48410; A2ALN0	NM_007435;				abnormal lens morphology; cataract; abnormal Schwann cell morphology; abnormal adrenal cortex morphology; abnormal adrenal gland zona fasciculata morphology; abnormal adrenal gland zona reticularis morphology; abnormal astrocyte morphology; abnormal lipid homeostasis; abnormal locomotor activation; abnormal microglial cell morphology; abnormal motor coordination/ balance; abnormal myelination; ab…
Arx	8.28537	0	1.95511	0.965213	0	3.85348	0	0	0	0	0	0	0.0073213	0.269253	-4.40413	0.0472308	721	ENSMUSG00000035277	Arx	protein_coding	X	93286445	93298357	+	C3	Arx	aristaless related homeobox [Source:MGI Symbol;Acc:MGI:1097716]	MGI:1097716	11878	O35085	NM_007492; NM_001305940				abnormal associative learning; abnormal brain internal capsule morphology; abnormal brain interneuron morphology; abnormal brain wave pattern; abnormal central medial nucleus morphology; abnormal cerebral cortex morphology; abnormal cholinergic neuron morphology; abnormal corpus callosum morphology; abnormal cortical marginal zone morphology; abnormal cortical plate morphology; abnormal cortical …
Itgb1bp2	147.296	53.3571	180.848	159.26	36.4636	68.3992	45.6026	24.1035	103.192	29.2852	12.2648	16.1998	0.00452332	0.218419	-1.47732	0.359156	548	ENSMUSG00000031312	Itgb1bp2	protein_coding	X	101449088	101453541	+	D	Itgb1bp2	integrin beta 1 binding protein 2 [Source:MGI Symbol;Acc:MGI:1353420]	MGI:1353420	26549	Q9R000	NM_013712;				altered response of heart to induced stress; increased sensitivity to induced morbidity/mortality
Tceal7	54.3152	0	20.5287	18.3391	12.1545	67.4359	0	12.6257	14.1117	3.8198	2.04414	3.81172	0.00670289	0.260225	-2.21731	0.215042	683	ENSMUSG00000079428	Tceal7	protein_coding	X	136214779	136226100	+	F1	Tceal7	transcription elongation factor A (SII)-like 7 [Source:MGI Symbol;Acc:MGI:1915746]	MGI:1915746	100040972	A3KGA4; A3KGA3	NM_001127169
