# Supplementary material for: HIF3A gene disruption causes abnormal alveoli structure and early neonatal death
Source: PLoS One. 2024 May 8;19(5):e0300751. doi: 10.1371/journal.pone.0300751 (PMC11078382; doi:10.1371/journal.pone.0300751)
Supplement: S4 Table — (XLSX) [file pone.0300751.s004.xlsx]

## Sheet: Minimal data set
Fig. #	Mean	SD	SEM	Statistical method used	P value	# samples
Fig.2 (A)
Body weight (g)
WT	23.25	1.512	0.5039	One-way ANOVA	P>0.05	9
HIF3A_ins	22.65	1.564	0.5214			9
HIF3A_del	23.61	2.24	0.7467			9
Height (cm)
WT	8.833	0.1	0.03333	One-way ANOVA	P>0.05	9
HIF3A_ins	8.856	0.2404	0.08012			9
HIF3A_del	8.822	0.2539	0.08462			9
Body weight/Height (g/cm)
WT	2.632	0.1619	0.05396	One-way ANOVA	P>0.05	9
HIF3A_ins	2.557	0.1491	0.04971			9
HIF3A_del	2.675	0.234	0.078			9
Fig. 3 (A)
WT	8.842	1.582	0.7076	One-way ANOVA followed by Tukey's post hoc analyssis	* P<0.05 ** P<0.01	5
HIF3A_ins	11.61	1.037	0.4636			5
HIF3A_del	11.29	0.897	0.4012			5
Fig. 3 (D)
WT	0.2163	0.04112	0.02374	Kruskal-Wallis test	P>0.05	3
HIF3A_ins	0.2476	0.07509	0.04335			3
HIF3A_del	0.3019	0.07734	0.04465			3
Fig. 3 (E)
WT	57.8	5.009	2.24	One-way ANOVA followed by Tukey's post hoc analyssis	* P<0.05 ** P<0.01	5
HIF3A_ins	45	4.57	2.044			5
HIF3A_del	49.13	4.337	1.94			5
Fig. 4 (C)
Scd1
WT	1	0.4637	0.1753	One-way ANOVA followed by Tukey's post hoc analyssis	* P<0.05	7
HIF3A_ins	3.534	1.757	0.664			7
HIF3A_del	3.324	2.039	0.7707			7
Cldn6
WT	1	0.1768	0.06681	One-way ANOVA followed by Tukey's post hoc analyssis	** P<0.01	7
HIF3A_ins	2.011	0.5842	0.2208			7
HIF3A_del	1.951	0.433	0.1637			7
Cela1
WT	1	0.1768	0.06681	One-way ANOVA followed by Tukey's post hoc analyssis	** P<0.01 *** P<0.001	7
HIF3A_ins	2.011	0.5842	0.2208			7
HIF3A_del	1.951	0.433	0.1637			7
Fig. 4 (D)
Hif-1ꭤ
WT	1	0.1868	0.07059	One-way ANOVA	P>0.05	7
HIF3A_ins	1.044	0.19	0.07182			7
HIF3A_del	0.9248	0.2806	0.106			7
Hif-2ꭤ
WT	1	0.2839	0.1073	One-way ANOVA	P>0.05	7
HIF3A_ins	1.049	0.3871	0.1463			7
HIF3A_del	1.045	0.2744	0.1037			7
Fig. 5 (B)
WT	0.2618	0.05292	0.02367	Kruskal-Wallis test followed by Dunn test	* P<0.05	7
HIF3A_ins	0.5151	0.1424	0.0637			7
HIF3A_del	0.455	0.1104	0.04937			7
Fig. 5 (C)
Lauric acid
WT	0.5022	0.3407	0.1136	One-way ANOVA	P>0.05	9
HIF3A_ins	0.3856	0.2737	0.09123			9
HIF3A_del	0.4933	0.416	0.1387			9
Myristic acid
WT	2.497	0.2227	0.07424	One-way ANOVA followed by Tukey's post hoc analyssis	* P<0.05	9
HIF3A_ins	2.574	0.2017	0.06725			9
HIF3A_del	2.333	0.147	0.04899			9
Myristoleic acid
WT	0	0	0			9
HIF3A_ins	0	0	0			9
HIF3A_del	0	0	0			9
Palmitic acid
WT	43.2	4.597	1.532	One-way ANOVA	P>0.05	9
HIF3A_ins	41.67	3.794	1.265			9
HIF3A_del	39.67	1.655	0.5518			9
Palmitoleic acid
WT	7.392	1.499	0.4998	One-way ANOVA followed by Tukey's post hoc analyssis	* P<0.05 ** P<0.01	9
HIF3A_ins	9.278	1.191	0.3972			9
HIF3A_del	9.374	1.01	0.3366			9
Stearic acid
WT	12.58	1.142	0.3806	One-way ANOVA	P>0.05	9
HIF3A_ins	11.86	0.5433	0.1811			9
HIF3A_del	11.89	1.287	0.4289			9
Oleic acid
WT	17.57	1.182	0.3939	One-way ANOVA followed by Tukey's post hoc analyssis	*** P<0.001	9
HIF3A_ins	15.28	0.8727	0.2909			9
HIF3A_del	15.01	1.36	0.4534			9
Linoleic acid
WT	3.718	0.7739	0.258	One-way ANOVA	P>0.05	9
HIF3A_ins	3.497	0.7243	0.2414			9
HIF3A_del	3.573	0.4933	0.1644			9
gamma-Linolenic acid
WT	0.01111	0.03333	0.01111	One-way ANOVA	P>0.05	9
HIF3A_ins	0	0	0			9
HIF3A_del	0	0	0			9
alpha-Linolenic acid
WT	0	0	0			9
HIF3A_ins	0	0	0			9
HIF3A_del	0	0	0			9
Arachidic acid
WT	0.02444	0.07333	0.02444	One-way ANOVA	P>0.05	9
HIF3A_ins	0.04889	0.09701	0.03234			9
HIF3A_del	0	0	0			9
Eicosenoic acid
WT	0.08778	0.1338	0.04459	One-way ANOVA	P>0.05	9
HIF3A_ins	0.09222	0.1097	0.03658			9
HIF3A_del	0	0	0			9
Eicosadienoic acid
WT	0.09889	0.149	0.04968	One-way ANOVA	P>0.05	9
HIF3A_ins	0.1033	0.1238	0.04126			9
HIF3A_del	0.02444	0.07333	0.02444			9
Mead acid
WT	0.1722	0.2185	0.07284	One-way ANOVA	P>0.05	9
HIF3A_ins	0.2444	0.239	0.07967			9
HIF3A_del	0.2044	0.2494	0.08313			9
Dihomo-gamma-linolenic acid
WT	0.53	0.22	0.07333	One-way ANOVA	P>0.05	9
HIF3A_ins	0.4367	0.2652	0.08841			9
HIF3A_del	0.6544	0.09799	0.03266			9
Arachidonic acid
WT	5.687	1.872	0.6241	One-way ANOVA followed by Tukey's post hoc analyssis	** P<0.01	9
HIF3A_ins	6.929	1.625	0.5417			9
HIF3A_del	8.384	0.6191	0.2064			9
Eicosapentaenoic acid
WT	0.2267	0.1802	0.06007	One-way ANOVA	P>0.05	9
HIF3A_ins	0.2333	0.1784	0.05947			9
HIF3A_del	0.1567	0.1859	0.06196			9
Behenic acid
WT	0.3311	0.32	0.1067	One-way ANOVA	P>0.05	9
HIF3A_ins	0.4189	0.2415	0.08051			9
HIF3A_del	0.25	0.3004	0.1001			9
Erucic acid
WT	0	0	0			9
HIF3A_ins	0	0	0			9
HIF3A_del	0	0	0			9
Docosatetraenoic acid
WT	1.071	0.7475	0.2492	One-way ANOVA followed by Tukey's post hoc analyssis	* P<0.05	9
HIF3A_ins	1.498	0.6847	0.2282			9
HIF3A_del	1.837	0.3211	0.107			9
Docosapentaenoic acid
WT	0.11	0.2257	0.07524	One-way ANOVA	P>0.05	9
HIF3A_ins	0.3011	0.2936	0.09786			9
HIF3A_del	0.27	0.3203	0.1068			9
Lignoceric acid
WT	0.38	0.364	0.1213	One-way ANOVA	P>0.05	9
HIF3A_ins	0.4633	0.2701	0.09005			9
HIF3A_del	0.25	0.2966	0.09888			9
Docosahexaenoic acid
WT	2.839	1.749	0.5829	One-way ANOVA followed by Tukey's post hoc analyssis	** P<0.01	9
HIF3A_ins	3.892	1.254	0.418			9
HIF3A_del	4.831	0.7046	0.2349			9
Nervonic acid
WT	0.8756	0.3671	0.1224	One-way ANOVA	P>0.05	9
HIF3A_ins	0.7844	0.4478	0.1493			9
HIF3A_del	0.8067	0.3071	0.1024			9
Fig. 6 (B)
WT	56.88	5.105	2.553	One-way ANOVA followed by Dunnet post hoc test	* P<0.05 ** P<0.01	4
HIF3A_ins	42.33	6.331	3.655			3
HIF3A_del	35	3.606	2.082			3
Fig. 6 (D)
WT	75.5	6.272	3.136	One-way ANOVA followed by Dunnet post hoc test	P>0.05	4
HIF3A_ins	66.5	3.905	2.255			3
HIF3A_del	88.83	11.27	6.509			3
Fig. 6 (E)
HIF3A_ins
Saline	16.6	23.51	10.51	Mann-Whitney U test	* P<0.05	5
BMZ	79.25	24.94	12.47			4
HIF3A_del
Saline	60	41.83	18.71	Mann-Whitney U test	P>0.05	5
BMZ	87.5	20.92	8.539			6
