# Supplementary material for: HIF3A gene disruption causes abnormal alveoli structure and early neonatal death
Source: PLoS One. 2024 May 8;19(5):e0300751. doi: 10.1371/journal.pone.0300751 (PMC11078382; doi:10.1371/journal.pone.0300751)
Supplement: S1 Appendix — (ZIP) [file pone.0300751.s013.zip]

Archive with 6 entries (6 files):
- S1 Appendix/HIF3A_del-HIF3A isoform1.txt
- S1 Appendix/HIF3A_del-HIF3A isoform2.txt
- S1 Appendix/HIF3A_ins-HIF3A isoform1.txt
- S1 Appendix/HIF3A_ins-HIF3A isoform2.txt
- S1 Appendix/WT-HIF3A isoform1.txt
- S1 Appendix/WT-HIF3A isoform2.txt
