# Supplementary material for: HIF3A gene disruption causes abnormal alveoli structure and early neonatal death
Source: PLoS One. 2024 May 8;19(5):e0300751. doi: 10.1371/journal.pone.0300751 (PMC11078382; doi:10.1371/journal.pone.0300751)
Supplement: S2 Appendix — (ZIP) [file pone.0300751.s014.zip]

Archive with 1 entries (1 files):
- S2 Appendix/S2 Appendix.xlsx
