# Supplementary material for: HIF3A gene disruption causes abnormal alveoli structure and early neonatal death
Source: PLoS One. 2024 May 8;19(5):e0300751. doi: 10.1371/journal.pone.0300751 (PMC11078382; doi:10.1371/journal.pone.0300751)
Supplement: S2 Appendix — (ZIP) [file pone.0300751.s014.zip › S2 Appendix/S2 Appendix.xlsx]

## Sheet: WT vs HIF3A_ins
ID	WT 1_TMM	WT 2_TMM	WT 3_TMM	WT 4_TMM	WT 5_TMM	WT 6_TMM	HIF3A_ins 1_TMM	HIF3A_ins 2_TMM	HIF3A_ins 3_TMM	HIF3A_ins 4_TMM	HIF3A_ins 5_TMM	HIF3A_ins 6_TMM	p.value	q.value	logFC	FC	ranking	ensembl_gene_id	external_gene_name	gene_biotype	chromosome_name	start_position	end_position	strand	band	mgi_symbol	description	mgi_id	entrezgene_id	uniprot_gn_id	refseq_mrna	refseq_ncrna	mirbase_accession	mirbase_id	phenotype_description
Xkr4	12.6704	9.67794	2.98896	2.00892	1.03516	7.9944	5.8814	3.55912	5.60473	7.10448	6.23493	8.8104	1	1	0.0110844	1.00771	24620	ENSMUSG00000051951	Xkr4	protein_coding	1	3205901	3671498	-	A1	Xkr4	X-linked Kx blood group related 4 [Source:MGI Symbol;Acc:MGI:3528744]	MGI:3528744	497097	Q5GH67	NM_001011874
Gm37363	0	0	0	0	0	0	3.92093	0	0	0	0	0	0.344664	1	2.651	6.28102	8182	ENSMUSG00000104017	Gm37363	TEC	1	3375556	3377788	-	A1	Gm37363	predicted gene, 37363 [Source:MGI Symbol;Acc:MGI:5610591]	MGI:5610591	NA
Gm19938	0	0	0.99632	0	2.07032	0.9993	0	0	0	0	0	0	0.192919	1	-2.66978	0.15715	4770	ENSMUSG00000102331	Gm19938	sense_intronic	1	3647309	3658904	-	A1	Gm19938	predicted gene, 19938 [Source:MGI Symbol;Acc:MGI:5012123]	MGI:5012123	NA
Gm37381	0.974647	0	0	0	0	0	0	0	0	0	0	0	1	1	-1.21258	0.431497	24774	ENSMUSG00000102343	Gm37381	lincRNA	1	3905739	3986215	-	A1	Gm37381	predicted gene, 37381 [Source:MGI Symbol;Acc:MGI:5610609]	MGI:5610609	NA
Rp1	103.313	67.7456	85.6835	58.2588	93.1645	62.9559	113.707	113.002	18.4155	90.3284	48.6325	67.966	0.88184	1	-0.0591643	0.95982	21642	ENSMUSG00000025900	Rp1	protein_coding	1	3999557	4409241	-	A1	Rp1	retinitis pigmentosa 1 (human) [Source:MGI Symbol;Acc:MGI:1341105]	MGI:1341105	19888	P56716; A0A140LHJ6	NM_001370921; NM_001195662; NM_011283				abnormal cone electrophysiology; abnormal eye electrophysiology; abnormal eye physiology; abnormal ocular fundus morphology; abnormal photoreceptor outer segment morphology; abnormal retinal neuronal layer morphology; abnormal retinal photoreceptor morphology; abnormal retinal vasculature morphology; abnormal rod electrophysiology; decreased a wave amplitude; decreased b wave amplitude; decreased…
Sox17	1987.3	2703.05	2711.98	2062.16	2166.59	2256.42	2940.7	1906.8	2382.01	2227.76	2828.17	2617.95	0.570487	1	0.101675	1.07302	13687	ENSMUSG00000025902	Sox17	protein_coding	1	4490931	4497354	-	A1	Sox17	SRY (sex determining region Y)-box 17 [Source:MGI Symbol;Acc:MGI:107543]	MGI:107543	20671	Q61473; A0A0A6YXZ2; A0A0A6YWS4; A0A0A6YXS3; A0A0A6YXV3	NM_011441; NM_001289467; NM_001289466; NM_001289465; NM_001289464;				abnormal bile duct development; abnormal embryo turning; abnormal embryonic hematopoiesis; abnormal endoderm development; abnormal foregut morphology; abnormal hindgut morphology; abnormal midgut morphology; abnormal rostral-caudal axis patterning; absent pancreas; decreased hematopoietic stem cell number; embryonic growth retardation; embryonic lethality during organogenesis complete penetrance;…
Gm37587	5.84788	3.87117	0.99632	1.00446	0	0	0.980234	0	0	0	0	0	0.045181	0.780385	-2.83809	0.139846	1523	ENSMUSG00000104238	Gm37587	processed_transcript	1	4496551	4499558	+	A1	Gm37587	predicted gene, 37587 [Source:MGI Symbol;Acc:MGI:5610815]	MGI:5610815	NA
Gm7357	14.6197	4.83897	1.99264	0	6.21097	3.9972	6.86163	2.66934	12.8108	1.01493	0	3.77589	0.853	1	-0.185012	0.879642	20898	ENSMUSG00000102269	Gm7357	processed_pseudogene	1	4522905	4526737	+	A1	Gm7357	predicted gene 7357 [Source:MGI Symbol;Acc:MGI:3643257]	MGI:3643257	NA
Gm22307	2.92394	2.90338	0	0	0	0	0	0	0	3.04478	0	0	0.728751	1	-0.797998	0.575147	17641	ENSMUSG00000096126	Gm22307	snRNA	1	4529017	4529123	+	A1	Gm22307	predicted gene, 22307 [Source:MGI Symbol;Acc:MGI:5452084]	MGI:5452084	NA
Gm37323	0	1.93559	0	0	0	0	1.96047	0	2.40203	0	3.74096	1.25863	0.183663	1	1.87133	3.65871	4527	ENSMUSG00000104328	Gm37323	lincRNA	1	4583129	4586252	-	A1	Gm37323	predicted gene, 37323 [Source:MGI Symbol;Acc:MGI:5610551]	MGI:5610551	NA
Gm6085	0	0.967794	3.98528	2.00892	3.10548	2.9979	2.9407	3.55912	0	7.10448	2.49397	2.51726	0.617425	1	0.479988	1.39473	14840	ENSMUSG00000098104	Gm6085	processed_pseudogene	1	4687934	4689403	-	A1	Gm6085	predicted gene 6085 [Source:MGI Symbol;Acc:MGI:3646770]	MGI:3646770	NA
Gm6123	5.84788	1.93559	0.99632	2.00892	1.03516	1.9986	1.96047	1.77956	1.60135	2.02985	0	1.25863	0.508856	1	-0.59875	0.660326	12006	ENSMUSG00000103922	Gm6123	processed_pseudogene	1	4771131	4772199	+	A1	Gm6123	predicted gene 6123 [Source:MGI Symbol;Acc:MGI:3647047]	MGI:3647047	NA
Mrpl15	372.315	313.565	331.775	548.436	426.486	362.746	305.833	467.135	325.074	384.657	386.566	400.244	0.809886	1	-0.0536533	0.963493	19797	ENSMUSG00000033845	Mrpl15	protein_coding	1	4773206	4785739	-	A1	Mrpl15	mitochondrial ribosomal protein L15 [Source:MGI Symbol;Acc:MGI:1351639]	MGI:1351639	27395	Q9CPR5; F8WHN1; A0A0A6YVP4	NM_025300; NM_001177658;	NR_033530;
Gm37144	2.92394	6.77456	1.99264	1.00446	1.03516	0	6.86163	7.11825	8.80743	2.02985	1.24699	6.29315	0.114152	0.98391	1.20542	2.30604	3049	ENSMUSG00000102275	Gm37144	TEC	1	4778063	4779212	-	A1	Gm37144	predicted gene, 37144 [Source:MGI Symbol;Acc:MGI:5610372]	MGI:5610372	NA
Lypla1	814.805	996.828	677.498	897.989	817.777	967.322	782.226	750.975	795.872	603.881	628.481	785.385	0.172802	1	-0.250544	0.840579	4303	ENSMUSG00000025903	Lypla1	protein_coding	1	4807788	4848410	+	A1	Lypla1	lysophospholipase 1 [Source:MGI Symbol;Acc:MGI:1344588]	MGI:1344588	18777	P97823; D3Z269; D3Z111; J3QQ63; J3QP56; D3YUG4	NM_008866; NM_001355712				decreased startle reflex; decreased total body fat amount
Tcea1	1095.5	1197.16	1370.94	1841.18	2105.52	2578.19	1201.77	1598.05	1409.19	1270.69	1700.89	1369.39	0.249135	1	-0.25294	0.839184	5994	ENSMUSG00000033813	Tcea1	protein_coding	1	4857814	4897909	+	A1	Tcea1	transcription elongation factor A (SII) 1 [Source:MGI Symbol;Acc:MGI:1196624]	MGI:1196624	21399	P10711; Q3UWX7; E9PYD5	NM_011541; NM_001159750; NM_001159751				abnormal erythropoiesis; abnormal hematopoietic stem cell morphology; anemia; curly tail; decreased embryo size; lethality throughout fetal growth and development complete penetrance; liver hypoplasia; pale liver; pericardial edema
Gm6104	2.92394	0.967794	7.97056	6.02677	4.14065	10.9923	0.980234	1.77956	8.80743	3.04478	0	1.25863	0.189702	1	-0.948648	0.518118	4667	ENSMUSG00000062588	Gm6104	processed_pseudogene	1	4880049	4880651	-	A1	Gm6104	predicted gene 6104 [Source:MGI Symbol;Acc:MGI:3648587]	MGI:3648587	NA
Gm37277	3.89859	2.90338	1.99264	0	1.03516	0	0.980234	4.44891	1.60135	1.01493	8.72891	7.55177	0.16264	1	1.19369	2.28738	4097	ENSMUSG00000103280	Gm37277	TEC	1	4905751	4906861	-	A1	Gm37277	predicted gene, 37277 [Source:MGI Symbol;Acc:MGI:5610505]	MGI:5610505	NA
Rgs20	0	0	0.99632	2.00892	3.10548	0.9993	0.980234	1.77956	0.800676	5.07463	1.24699	0	0.72474	1	0.465585	1.38088	17557	ENSMUSG00000002459	Rgs20	protein_coding	1	4909576	5070285	-	A1	Rgs20	regulator of G-protein signaling 20 [Source:MGI Symbol;Acc:MGI:1929866]	MGI:1929866	58175	Q9QZB1; Q8C5J7; E9Q1A3; D3Z4Z8; E9Q720	NM_021374; NM_001177795; NM_001290372;
Atp6v1h	961.976	1101.35	1433.7	1713.61	1951.28	2370.34	964.55	1234.13	1331.52	1536.6	1789.43	1244.78	0.307544	1	-0.234828	0.849786	7339	ENSMUSG00000033793	Atp6v1h	protein_coding	1	5070018	5162529	+	A1	Atp6v1h	ATPase, H+ transporting, lysosomal V1 subunit H [Source:MGI Symbol;Acc:MGI:1914864]	MGI:1914864	108664	Q8BVE3; A0A0A6YVU0; A0A0A6YW86; A0A0A6YX18; A0A0A6YWP6	NM_133826; NM_001310442				edema; embryonic lethality prior to organogenesis; preweaning lethality complete penetrance; embryonic lethality during organogenesis complete penetrance
Oprk1	0	0	0	0	0	0	0	0	0	0	0	1.25863	1	1	1.3018	2.46537	24594	ENSMUSG00000025905	Oprk1	protein_coding	1	5588466	5606131	+	A1	Oprk1	opioid receptor, kappa 1 [Source:MGI Symbol;Acc:MGI:97439]	MGI:97439	18387	P33534; Q14AL5; A0A5F8MP90	NM_001204371; NM_001318735; NM_011011				abnormal avoidance learning behavior; abnormal chemically-elicited antinociception; abnormal locomotor activation; abnormal locomotor behavior; abnormal pain threshold; abnormal synaptic dopamine release; decreased chemically-elicited antinociception; decreased salivation; impaired behavioral response to anesthetic; impaired behavioral response to morphine; increased litter size
Npbwr1	1.94929	0.967794	3.98528	4.01785	0	5.9958	0.980234	2.66934	9.60811	1.01493	2.49397	0	1	1	0.0452971	1.0319	24774	ENSMUSG00000033774	Npbwr1	protein_coding	1	5913707	5917398	-	A1	Npbwr1	neuropeptides B/W receptor 1 [Source:MGI Symbol;Acc:MGI:891989]	MGI:891989	226304	P49681	NM_010342				abnormal lipid homeostasis; abnormal locomotor behavior; decreased mean platelet volume; decreased oxygen consumption; enlarged liver; hepatic steatosis; hyperglycemia; increased circulating insulin level; increased circulating leptin level; increased susceptibility to age related obesity; increased susceptibility to diet-induced obesity; polyphagia
Rb1cc1	1809.92	2306.25	2564.53	2345.42	2757.67	4063.15	2290.81	1751.09	2409.23	1786.27	2530.14	2143.45	0.146909	1	-0.295637	0.814713	3761	ENSMUSG00000025907	Rb1cc1	protein_coding	1	6206197	6276648	+	A1	Rb1cc1	RB1-inducible coiled-coil 1 [Source:MGI Symbol;Acc:MGI:1341850]	MGI:1341850	12421	Q9ESK9; E0CYY6; E9PX56; E0CZG6; F6TLJ4; E0CYU7	NM_009826				abnormal enterocyte morphology; abnormal heart morphology; abnormal heart ventricle morphology; abnormal hepatocyte morphology; abnormal liver morphology; abnormal myocardial trabeculae morphology; abnormal myocardium compact layer morphology; abnormal myocardium layer morphology; abnormal trabecula carnea morphology; congestive heart failure; decreased cell mass; decreased hepatocyte number; dil…
4732440D04Rik	66.276	22.2593	37.8602	27.1205	40.3713	57.9594	38.2291	33.8117	45.6385	24.3582	34.9156	50.3452	0.695732	1	-0.148533	0.902167	16680	ENSMUSG00000090031	4732440D04Rik	antisense	1	6209866	6215293	-	A1	4732440D04Rik	RIKEN cDNA 4732440D04 gene [Source:MGI Symbol;Acc:MGI:3604103]	MGI:3604103	NA
Alkal1	5.84788	6.77456	12.9522	25.1115	11.3868	6.9951	30.3872	16.0161	7.20608	10.1493	2.49397	7.55177	0.884064	1	0.107755	1.07755	21701	ENSMUSG00000087247	Alkal1	protein_coding	1	6359218	6394731	+	A1	Alkal1	ALK and LTK ligand 1 [Source:MGI Symbol;Acc:MGI:3645495]	MGI:3645495	620393	J3QPP8	NM_001195732
Gm2147	0.974647	1.93559	0	0	2.07032	1.9986	1.96047	2.66934	0	0	0	0	0.837941	1	-0.46046	0.726755	20502	ENSMUSG00000103355	Gm2147	processed_pseudogene	1	6380394	6381032	+	A1	Gm2147	predicted gene 2147 [Source:MGI Symbol;Acc:MGI:3780316]	MGI:3780316	NA
Gm7417	0.974647	0	0	5.02231	1.03516	0.9993	4.90117	0.889781	0	2.02985	1.24699	5.03452	0.490245	1	0.727433	1.65569	11557	ENSMUSG00000102706	Gm7417	processed_pseudogene	1	6382634	6383106	-	A1	Gm7417	predicted gene 7417 [Source:MGI Symbol;Acc:MGI:3647903]	MGI:3647903	NA
Gm19026	0	1.93559	0	2.00892	4.14065	0	1.96047	0	0.800676	1.01493	0	1.25863	0.691218	1	-0.602005	0.658838	16576	ENSMUSG00000103845	Gm19026	processed_pseudogene	1	6429655	6441296	-	A1	Gm19026	predicted gene, 19026 [Source:MGI Symbol;Acc:MGI:5011211]	MGI:5011211	NA
St18	0	1.93559	0	0	6.21097	0	0	1.77956	1.60135	0	0	0	0.503919	1	-1.01986	0.493165	11881	ENSMUSG00000033740	St18	protein_coding	1	6487231	6860940	+	A1	St18	suppression of tumorigenicity 18 [Source:MGI Symbol;Acc:MGI:2446700]	MGI:2446700	240690	Q80TY4; D3YZ65; Q148A0; A0A0A6YXN3; D3YUH3	NM_001244692; NM_001244693; ; NM_173868	NR_045188; NR_045189			decreased body weight; decreased circulating LDL cholesterol level; decreased circulating alanine transaminase level; decreased circulating aspartate transaminase level; decreased circulating serum albumin level; decreased rib number; decreased total body fat amount; increased sacral vertebrae number
Gm37108	0.974647	0	1.99264	0	0	0	1.96047	0.889781	0	2.02985	0	0	0.794292	1	0.619233	1.53606	19350	ENSMUSG00000102135	Gm37108	processed_pseudogene	1	6916559	6923588	+	A1	Gm37108	predicted gene, 37108 [Source:MGI Symbol;Acc:MGI:5610336]	MGI:5610336	NA
Pcmtd1	853.79	1188.45	682.479	620.757	616.956	893.374	1078.26	710.045	891.152	622.15	571.12	931.386	0.946456	1	-0.0153421	0.989422	23170	ENSMUSG00000051285	Pcmtd1	protein_coding	1	7088920	7173628	+	A1	Pcmtd1	protein-L-isoaspartate (D-aspartate) O-methyltransferase domain containing 1 [Source:MGI Symbol;Acc:MGI:2441773]	MGI:2441773	319263	P59913; Q3TGS5; S4R2K3	NM_183028;
Gm38372	17.5436	26.1304	5.97792	1.00446	6.21097	6.9951	19.6047	9.78759	35.2297	0	1.24699	7.55177	0.805853	1	0.212844	1.15897	19692	ENSMUSG00000103509	Gm38372	TEC	1	7148110	7152137	+	A1	Gm38372	predicted gene, 38372 [Source:MGI Symbol;Acc:MGI:5611600]	MGI:5611600	NA
Gm9826	0	0.967794	2.98896	2.00892	5.17581	1.9986	2.9407	0.889781	1.60135	6.08956	2.49397	0	1	1	0.103643	1.07448	24148	ENSMUSG00000048538	Gm9826	processed_pseudogene	1	7177739	7179037	+	A1	Gm9826	predicted gene 9826 [Source:MGI Symbol;Acc:MGI:3642725]	MGI:3642725	NA
Gm26901	0	6.77456	6.97424	8.0357	5.17581	1.9986	4.90117	6.22847	0	5.07463	1.24699	3.77589	0.563873	1	-0.43336	0.740535	13524	ENSMUSG00000097797	Gm26901	lincRNA	1	7349406	7397869	-	A1	Gm26901	predicted gene, 26901 [Source:MGI Symbol;Acc:MGI:5477395]	MGI:5477395	NA
Gm30414	0.974647	0	0	0	0	0	0	0	0	0	0	3.77589	0.616259	1	1.31674	2.49103	14810	ENSMUSG00000103067	Gm30414	lincRNA	1	7497968	7518149	+	A1	Gm30414	predicted gene, 30414 [Source:MGI Symbol;Acc:MGI:5589573]	MGI:5589573	NA
Sntg1	3.89859	5.80676	4.9816	2.00892	5.17581	3.9972	2.9407	2.66934	4.00338	1.01493	6.23493	1.25863	0.433553	1	-0.500838	0.706696	10236	ENSMUSG00000025909	Sntg1	protein_coding	1	8361475	9299878	-	A2	Sntg1	syntrophin, gamma 1 [Source:MGI Symbol;Acc:MGI:1918346]	MGI:1918346	71096	Q8BNW6; Q8C415; D6REU8; D6RJM3	NM_001290392; NM_001290390; NM_001290393; NM_027671;
Gm16284	0	0.967794	0	0	0	2.9979	0.980234	0	0	0	0	0	0.536266	1	-1.43127	0.370804	12758	ENSMUSG00000086235	Gm16284	processed_pseudogene	1	8468426	8468825	-	A1	Gm16284	predicted gene 16284 [Source:MGI Symbol;Acc:MGI:3826541]	MGI:3826541	NA
Gm15452	1.94929	0	0.99632	1.00446	2.07032	0.9993	0	0	0	2.02985	0	0	0.264484	1	-1.48172	0.358061	6365	ENSMUSG00000084353	Gm15452	processed_pseudogene	1	8791923	8792162	-	A1	Gm15452	predicted gene 15452 [Source:MGI Symbol;Acc:MGI:3768636]	MGI:3768636	NA
Gm36964	0.974647	0.967794	1.99264	4.01785	3.10548	0	0	1.77956	1.60135	1.01493	0	0	0.225511	1	-1.0782	0.473619	5476	ENSMUSG00000103933	Gm36964	processed_pseudogene	1	8815842	8816039	+	A1	Gm36964	predicted gene, 36964 [Source:MGI Symbol;Acc:MGI:5610192]	MGI:5610192	NA
Gm24276	0	0.967794	0	0	0	0	0	0	0.800676	1.01493	0	0	1	1	0.630451	1.54805	24774	ENSMUSG00000076135	Gm24276	miRNA	1	8816138	8816247	+	A1	Gm24276	predicted gene, 24276 [Source:MGI Symbol;Acc:MGI:5454053]	MGI:5454053	NA
Gm7493	0	0	0	0	0	0.9993	0	0	0	0	0	0	1	1	-1.22008	0.42926	24491	ENSMUSG00000066693	Gm7493	processed_pseudogene	1	8962996	8963621	-	A2	Gm7493	predicted gene 7493 [Source:MGI Symbol;Acc:MGI:3643471]	MGI:3643471	NA
Rrs1	441.515	391.956	1192.6	1028.57	1335.36	1287.1	928.281	1020.58	990.436	2038.99	1712.11	1029.56	0.144103	1	0.443318	1.35973	3691	ENSMUSG00000061024	Rrs1	protein_coding	1	9545408	9547455	+	A2	Rrs1	ribosome biogenesis regulator 1 [Source:MGI Symbol;Acc:MGI:1929721]	MGI:1929721	59014	Q9CYH6	NM_021511				abnormal behavior; hyperactivity; preweaning lethality complete penetrance
Adhfe1	91.6168	126.781	197.271	112.5	115.938	115.919	106.845	97.8759	110.493	145.134	92.277	123.346	0.542849	1	-0.16896	0.889484	12926	ENSMUSG00000025911	Adhfe1	protein_coding	1	9547948	9580673	+	A2	Adhfe1	alcohol dehydrogenase, iron containing, 1 [Source:MGI Symbol;Acc:MGI:1923437]	MGI:1923437	76187	Q8R0N6; A0A087WS19; M0QWG3; M0QWD9	NM_001357377; NM_175236; NM_001357376; NM_001357378;
2610203C22Rik	27.2901	36.7762	23.9117	10.0446	5.17581	2.9979	9.80234	9.78759	0	12.1791	2.49397	3.77589	0.0314246	0.679842	-1.46005	0.363479	1216	ENSMUSG00000079671	2610203C22Rik	processed_transcript	1	9560832	9631175	-	A2	2610203C22Rik	RIKEN cDNA 2610203C22 gene [Source:MGI Symbol;Acc:MGI:1919731]	MGI:1919731	NA			NR_015470;
Gm6161	0	0.967794	0	0	1.03516	0.9993	0	0.889781	0.800676	0	2.49397	1.25863	0.765096	1	0.656263	1.576	18570	ENSMUSG00000081441	Gm6161	processed_pseudogene	1	9574548	9575649	+	A2	Gm6161	predicted gene 6161 [Source:MGI Symbol;Acc:MGI:3644104]	MGI:3644104	NA
Vxn	2.92394	6.77456	0	1.00446	0	0	0.980234	0	0	0	0	0	0.0911498	0.936364	-2.7158	0.152217	2562	ENSMUSG00000067879	Vxn	protein_coding	1	9601199	9627143	+	A2	Vxn	vexin [Source:MGI Symbol;Acc:MGI:1924232]	MGI:1924232	76982	Q8BG31	NM_178399
Mybl1	22.4169	50.3253	78.7093	49.2186	80.7426	72.9489	42.15	35.5912	52.8446	50.7463	63.5963	42.7934	0.394593	1	-0.300899	0.811747	9313	ENSMUSG00000025912	Mybl1	protein_coding	1	9667415	9700209	-	A2	Mybl1	myeloblastosis oncogene-like 1 [Source:MGI Symbol;Acc:MGI:99925]	MGI:99925	17864	E9QLX9; A0A0R4J132	NM_008651; NM_001290397;				abnormal Sertoli cell morphology; abnormal double-strand DNA break repair; abnormal humoral immune response; abnormal male germ cell apoptosis; abnormal mammary gland epithelium morphology; abnormal mammary gland growth during lactation; abnormal mammary gland growth during pregnancy; abnormal nursing; abnormal spermatocyte morphology; abnormal spleen B cell follicle morphology; abnormal spleen m…
Vcpip1	1049.69	1283.29	1059.09	994.417	1100.38	1412.01	1281.17	924.483	1302.7	1096.12	1032.5	998.093	0.756898	1	-0.0559731	0.961945	18374	ENSMUSG00000045210	Vcpip1	protein_coding	1	9718622	9748382	-	A2	Vcpip1	valosin containing protein (p97)/p47 complex interacting protein 1 [Source:MGI Symbol;Acc:MGI:1917925]	MGI:1917925	70675	A0A0R4J0M9	NM_173443
1700034P13Rik	0.974647	4.83897	3.98528	5.02231	3.10548	4.9965	2.9407	3.55912	2.40203	3.04478	1.24699	7.55177	0.82413	1	-0.163618	0.892783	20161	ENSMUSG00000097893	1700034P13Rik	antisense	1	9747648	9791924	+	A2	1700034P13Rik	RIKEN cDNA 1700034P13 gene [Source:MGI Symbol;Acc:MGI:1920581]	MGI:1920581	NA			NR_040462
Sgk3	398.63	508.092	357.679	475.111	423.381	563.605	400.916	439.552	373.115	268.955	354.144	412.83	0.193751	1	-0.277259	0.825157	4789	ENSMUSG00000025915	Sgk3	protein_coding	1	9798107	9900845	+	A2	Sgk3	serum/glucocorticoid regulated kinase 3 [Source:MGI Symbol;Acc:MGI:2182368]	MGI:2182368	170755	Q9ERE3; A0A087WR70; A0A087WQS1; A0A087WPW2	NM_177547; ; NM_133220; NM_001037759				abnormal coat appearance; abnormal coat/ hair morphology; abnormal epidermal layer morphology; abnormal hair cuticle; abnormal hair cycle; abnormal hair cycle telogen phase; abnormal hair follicle dermal papilla morphology; abnormal hair follicle development; abnormal hair follicle inner root sheath morphology; abnormal hair follicle matrix region morphology; abnormal hair follicle morphology; ab…
Gm6195	0	0	0	0	1.03516	0.9993	0	0	0	1.01493	0	0	1	1	-0.645776	0.639149	24774	ENSMUSG00000046334	Gm6195	processed_pseudogene	1	9802197	9802553	-	A2	Gm6195	predicted pseudogene 6195 [Source:MGI Symbol;Acc:MGI:3647661]	MGI:3647661	NA
Gm22607	0	0	0	0	0	0	0	0	0	0	1.24699	0	1	1	1.29874	2.46013	24475	ENSMUSG00000088916	Gm22607	snRNA	1	9834498	9834602	-	A2	Gm22607	predicted gene, 22607 [Source:MGI Symbol;Acc:MGI:5452384]	MGI:5452384	NA
Mcmdc2	0.974647	6.77456	5.97792	3.01339	1.03516	5.9958	0.980234	5.33869	1.60135	5.07463	3.74096	3.77589	0.761841	1	-0.221968	0.857395	18478	ENSMUSG00000046101	Mcmdc2	protein_coding	1	9908638	9942085	+	A2	Mcmdc2	minichromosome maintenance domain containing 2 [Source:MGI Symbol;Acc:MGI:3045334]	MGI:3045334	240697	E9Q956; A0A0A0MQF4; H9KV11; H7BXC1	NM_177722				abnormal double-strand DNA break repair; abnormal meiosis; abnormal spermatogenesis; abnormal synaptonemal complex; absent oocytes; arrest of male meiosis; azoospermia; female infertility; male infertility; ovary atrophy
Snhg6	269.002	328.082	463.289	602.677	709.086	733.486	396.995	653.989	422.757	739.881	662.15	500.934	0.65206	1	0.120637	1.08721	15626	ENSMUSG00000098234	Snhg6	lincRNA	1	9941959	9944118	-	A2	Snhg6	small nucleolar RNA host gene 6 [Source:MGI Symbol;Acc:MGI:1921074]	MGI:1921074	NA			NR_024067
Snord87	1.94929	0.967794	0.99632	3.01339	0	0	0	0	0.800676	0	1.24699	0	0.280382	1	-1.48029	0.358417	6742	ENSMUSG00000093178	Snord87	snoRNA	1	9942463	9942549	-	A2	Snord87	small nucleolar RNA, C/D box 87 [Source:MGI Symbol;Acc:MGI:2387894]	MGI:2387894	NA			NR_004410
Tcf24	20.4676	37.744	34.8712	32.1428	35.1955	26.9811	59.7942	39.1504	44.0372	71.0448	52.3734	32.7244	0.0413729	0.755487	0.673526	1.59497	1440	ENSMUSG00000099032	Tcf24	protein_coding	1	9960163	9967932	-	A2	Tcf24	transcription factor 24 [Source:MGI Symbol;Acc:MGI:3780500]	MGI:3780500	100039596	Q3UV43; V9GWT9	NM_001285425;
E330040D14Rik	0	0	1.99264	0	0	0	0	0.889781	0.800676	2.02985	0	3.77589	0.331236	1	1.5545	2.93733	7860	ENSMUSG00000104025	E330040D14Rik	TEC	1	9967314	9968687	+	A2	E330040D14Rik	RIKEN cDNA E330040D14 gene [Source:MGI Symbol;Acc:MGI:3649088]	MGI:3649088	NA
Ppp1r42	16.569	19.3559	17.9338	17.0759	23.8087	10.9923	14.7035	18.6854	4.80405	2.02985	12.4699	7.55177	0.0923791	0.936364	-0.802524	0.573345	2595	ENSMUSG00000025916	Ppp1r42	protein_coding	1	9968624	10009136	-	A2	Ppp1r42	protein phosphatase 1, regulatory subunit 42 [Source:MGI Symbol;Acc:MGI:1921138]	MGI:1921138	69312	Q8R1Z4; H3BK71; E9PUJ7	NM_145692	NR_110971			vertebral fusion
Gm15818	0.974647	0	0	0	1.03516	0	0	0	0	0	0	0	0.551806	1	-1.87366	0.272881	13199	ENSMUSG00000087199	Gm15818	antisense	1	9982387	9992366	+	A2	Gm15818	predicted gene 15818 [Source:MGI Symbol;Acc:MGI:3801960]	MGI:3801960	NA
Cops5	1084.78	957.148	1225.47	1595.09	1417.14	1639.85	1013.56	1427.21	1158.58	1297.08	1527.56	1346.73	0.886826	1	-0.0275375	0.981093	21766	ENSMUSG00000025917	Cops5	protein_coding	1	10024601	10038168	-	A2	Cops5	COP9 signalosome subunit 5 [Source:MGI Symbol;Acc:MGI:1349415]	MGI:1349415	26754	O35864; A0A087WRH6; A0A087WQA8	NM_001277101; NM_013715;	NR_102282;			abnormal DNA repair; abnormal egg cylinder morphology; abnormal inner cell mass apoptosis; abnormal trophoblast giant cell proliferation; absent inner cell mass proliferation; decreased embryo size; decreased inner cell mass proliferation; embryonic growth arrest; embryonic growth retardation; embryonic lethality between implantation and somite formation complete penetrance; failure to gastrulate…
Cspp1	381.087	626.163	357.679	283.258	260.861	346.757	542.069	443.111	457.986	226.329	322.97	349.899	0.83942	1	0.0548975	1.03879	20542	ENSMUSG00000056763	Cspp1	protein_coding	1	10037987	10136768	+	A2	Cspp1	centrosome and spindle pole associated protein 1 [Source:MGI Symbol;Acc:MGI:2681832]	MGI:2681832	211660	A0A087WQ80; A0A087WS14; D3Z378	NM_026493; NM_001368816
Arfgef1	2921.02	3543.09	2056.4	2027	1957.49	2691.11	2808.37	1737.74	2807.17	1156	1849.28	2284.41	0.251916	1	-0.265282	0.832036	6067	ENSMUSG00000067851	Arfgef1	protein_coding	1	10137571	10232670	-	A2	Arfgef1	ADP-ribosylation factor guanine nucleotide-exchange factor 1(brefeldin A-inhibited) [Source:MGI Symbol;Acc:MGI:2442988]	MGI:2442988	211673	G3X9K3; D3YYK9	NM_001102430;				abnormal axon extension; abnormal axon guidance; abnormal corpus callosum morphology; abnormal glutaminergic neuron morphology; abnormal neuron differentiation; absent anterior commissure; absent gastric milk in neonates; decreased brain size; decreased neocortex size; delayed axon extension; enlarged lateral ventricles; increased neuron apoptosis; neonatal lethality complete penetrance; small ce…
Gm26348	1.94929	0	0	5.02231	3.10548	2.9979	0.980234	2.66934	0.800676	0	0	1.25863	0.33441	1	-1.05124	0.482552	7931	ENSMUSG00000088153	Gm26348	misc_RNA	1	10166539	10166778	+	A2	Gm26348	predicted gene, 26348 [Source:MGI Symbol;Acc:MGI:5456125]	MGI:5456125	NA
Gm37569	0	0.967794	0	0	2.07032	0	4.90117	0	1.60135	0	3.74096	0	0.294112	1	1.54071	2.90937	7015	ENSMUSG00000102556	Gm37569	TEC	1	10197081	10198802	-	A2	Gm37569	predicted gene, 37569 [Source:MGI Symbol;Acc:MGI:5610797]	MGI:5610797	NA
Prex2	5109.1	6557.77	3085.6	2329.35	2308.41	3310.68	5352.08	2377.5	4141.09	2425.67	2565.05	2914.98	0.471655	1	-0.198911	0.871208	11128	ENSMUSG00000048960	Prex2	protein_coding	1	10993465	11303681	+	A2	Prex2	phosphatidylinositol-3,4,5-trisphosphate-dependent Rac exchange factor 2 [Source:MGI Symbol;Acc:MGI:1923385]	MGI:1923385	109294	Q3LAC4	NM_029525; ; NM_001033636				abnormal Purkinje cell dendrite morphology; decreased body weight; hypoactivity; impaired coordination; impaired glucose tolerance; increased circulating glucose level; increased startle reflex; insulin resistance; limb grasping; short stride length
Gm24173	0	0	0.99632	0	1.03516	0.9993	0	0.889781	0.800676	0	1.24699	0	1	1	-0.00397035	0.997252	24774	ENSMUSG00000077318	Gm24173	snoRNA	1	11134111	11134238	-	A2	Gm24173	predicted gene, 24173 [Source:MGI Symbol;Acc:MGI:5453950]	MGI:5453950	NA
Gm28686	0	0	3.98528	0	0	0	0	0	0	0	0	0	0.37377	1	-2.65846	0.158389	8886	ENSMUSG00000101827	Gm28686	processed_pseudogene	1	11223566	11224174	-	A2	Gm28686	predicted gene 28686 [Source:MGI Symbol;Acc:MGI:5579392]	MGI:5579392	NA
A830018L16Rik	19.4929	29.0338	42.8418	27.1205	24.8439	10.9923	20.5849	43.5993	10.4088	18.2687	17.4578	22.6553	0.630298	1	-0.211842	0.863434	15137	ENSMUSG00000057715	A830018L16Rik	protein_coding	1	11414105	11975901	+	A2	A830018L16Rik	RIKEN cDNA A830018L16 gene [Source:MGI Symbol;Acc:MGI:2444149]	MGI:2444149	320492	B2RQF6; B7ZN57	NM_177173; ; NM_001160370; NM_001160369; NM_001310451; NM_001160371
Gm2383	0	0	0	1.00446	0	0	0	0	0	0	0	0	1	1	-1.22163	0.428797	24491	ENSMUSG00000097628	Gm2383	processed_pseudogene	1	12565577	12566383	+	A3	Gm2383	predicted gene 2383 [Source:MGI Symbol;Acc:MGI:3780551]	MGI:3780551	NA
Sulf1	1195.89	855.53	723.328	610.713	1011.35	923.353	484.235	383.496	353.098	861.672	594.813	738.815	0.00949538	0.400571	-0.64003	0.641699	624	ENSMUSG00000016918	Sulf1	protein_coding	1	12692277	12861192	+	A3	Sulf1	sulfatase 1 [Source:MGI Symbol;Acc:MGI:2138563]	MGI:2138563	240725	Q8K007; A0A0R4J2D2; A0A087WR86; A0A087WS44	NM_001198565; NM_001198566; ; NM_172294				abnormal cell morphology; decreased susceptibility to bacterial infection; increased fibroblast proliferation; no abnormal phenotype detected; premature death; short sternum; split vertebrae; sternebra fusion
Slco5a1	29.2394	22.2593	38.8565	30.1339	10.3516	15.9888	50.9721	18.6854	20.8176	15.2239	12.4699	30.2071	1	1	0.0152771	1.01065	24714	ENSMUSG00000025938	Slco5a1	protein_coding	1	12866549	12992650	-	A3	Slco5a1	solute carrier organic anion transporter family, member 5A1 [Source:MGI Symbol;Acc:MGI:2443431]	MGI:2443431	240726	Q148W2; E9PVD9; E9PVE0; A0A087WP15; A0A087WNX4	NM_172841
Gm29283	0	0	0	0	0	0	0	0	0	1.01493	0	0	1	1	1.23413	2.3524	24358	ENSMUSG00000099498	Gm29283	lincRNA	1	13068838	13078662	+	A3	Gm29283	predicted gene 29283 [Source:MGI Symbol;Acc:MGI:5579989]	MGI:5579989	NA
Prdm14	0	0	0	3.01339	1.03516	0	0	0.889781	0	1.01493	1.24699	0	1	1	-0.315883	0.803359	24774	ENSMUSG00000042414	Prdm14	protein_coding	1	13113457	13127163	-	A3	Prdm14	PR domain containing 14 [Source:MGI Symbol;Acc:MGI:3588194]	MGI:3588194	383491	E9Q3T6	NM_001081209				abnormal bone structure; decreased bone mineral content; decreased bone mineral density; decreased lean body mass; female infertility; hyperactivity; increased total body fat amount; male infertility; short tibia; abnormal primordial germ cell morphology; absent germ cells
Ncoa2	1807.97	2072.05	2371.24	1823.1	2057.9	2833.01	2053.59	1528.64	2502.91	1326.51	2109.9	2143.45	0.440693	1	-0.152469	0.89971	10370	ENSMUSG00000005886	Ncoa2	protein_coding	1	13139105	13374083	-	A3	Ncoa2	nuclear receptor coactivator 2 [Source:MGI Symbol;Acc:MGI:1276533]	MGI:1276533	17978	Q61026; E9PV80; D3Z4F6	NM_001302702; NM_008678;				abnormal Sertoli cell morphology; abnormal epididymis morphology; abnormal reproductive system morphology; abnormal reproductive system physiology; abnormal rete testis morphology; abnormal seminiferous tubule morphology; abnormal spermatid morphology; abnormal testis morphology; decreased body size; decreased body weight; decreased litter size; decreased testis weight; detached acrosome; reduced…
Gm38376	0	2.90338	0.99632	0	0	0.9993	0.980234	0.889781	0.800676	5.07463	0	0	0.709895	1	0.60411	1.52004	17150	ENSMUSG00000103506	Gm38376	TEC	1	13177462	13179714	-	A3	Gm38376	predicted gene, 38376 [Source:MGI Symbol;Acc:MGI:5611604]	MGI:5611604	NA
Gm27881	0.974647	0	0	0	0	0	0	0.889781	0	0	0	0	1	1	-0.0169875	0.988294	24774	ENSMUSG00000099183	Gm27881	miRNA	1	13262198	13262279	+	A3	Gm27881	predicted gene, 27881 [Source:MGI Symbol;Acc:MGI:5531263]	MGI:5531263	NA
Gm37702	0	0	0.99632	0	0	0	0	0	0	0	0	0	1	1	-1.21918	0.429528	24774	ENSMUSG00000104170	Gm37702	TEC	1	13297036	13298907	-	A3	Gm37702	predicted gene, 37702 [Source:MGI Symbol;Acc:MGI:5610930]	MGI:5610930	NA
Gm23169	0	0	0	0	0	0	1.96047	0	0	0	0	1.25863	0.352617	1	2.37206	5.17678	8402	ENSMUSG00000087782	Gm23169	snRNA	1	13334498	13334609	-	A3	Gm23169	predicted gene, 23169 [Source:MGI Symbol;Acc:MGI:5452946]	MGI:5452946	NA
Gm38120	0	5.80676	9.9632	0	2.07032	1.9986	1.96047	2.66934	12.0101	0	0	0	0.887779	1	-0.19146	0.875719	21793	ENSMUSG00000103085	Gm38120	TEC	1	13343563	13348204	-	A3	Gm38120	predicted gene, 38120 [Source:MGI Symbol;Acc:MGI:5611348]	MGI:5611348	NA
Gm38380	2.92394	0.967794	2.98896	0	0	1.9986	0	0	0.800676	0	0	0	0.0702201	0.888034	-2.49596	0.177273	2081	ENSMUSG00000102664	Gm38380	TEC	1	13354483	13356730	-	A3	Gm38380	predicted gene, 38380 [Source:MGI Symbol;Acc:MGI:5611608]	MGI:5611608	NA
Gm29570	0	1.93559	0	0	1.03516	0	0	0.889781	1.60135	0	0	2.51726	0.796772	1	0.622626	1.53968	19410	ENSMUSG00000101476	Gm29570	antisense	1	13376070	13388413	+	A3	Gm29570	predicted gene 29570 [Source:MGI Symbol;Acc:MGI:5580276]	MGI:5580276	NA
Tram1	2268.98	2474.65	2307.48	2399.66	2581.69	2547.21	1586.02	1888.12	1893.6	2370.87	1988.94	1791.03	0.0429148	0.766931	-0.339978	0.790054	1473	ENSMUSG00000025935	Tram1	protein_coding	1	13564698	13589910	-	A3	Tram1	translocating chain-associating membrane protein 1 [Source:MGI Symbol;Acc:MGI:1919515]	MGI:1919515	72265	Q91V04; Q4FK14; A0A087WR72	NM_028173;
Lactb2	570.168	691.005	197.271	384.709	249.474	328.77	447.967	378.157	437.97	186.746	197.024	373.813	0.416288	1	-0.259599	0.83532	9822	ENSMUSG00000025937	Lactb2	protein_coding	1	13623330	13660546	-	A3	Lactb2	lactamase, beta 2 [Source:MGI Symbol;Acc:MGI:2442551]	MGI:2442551	212442	Q99KR3	NM_145381;				abnormal blood vessel morphology; abnormal fat pad morphology; abnormal seminal vesicle development; abnormal skin condition; decreased body size; disheveled coat; enlarged liver; hepatic steatosis; lethargy; pale liver; premature death; respiratory distress
Gm38319	11.6958	6.77456	0.99632	0	3.10548	0.9993	4.90117	7.11825	4.00338	0	0	2.51726	0.818786	1	-0.307327	0.808138	20011	ENSMUSG00000102982	Gm38319	TEC	1	13641483	13642748	-	A3	Gm38319	predicted gene, 38319 [Source:MGI Symbol;Acc:MGI:5611547]	MGI:5611547	NA
Gm5523	0.974647	0	0	0	0	0	0	0	0	0	1.24699	0	1	1	0.0852667	1.06088	24774	ENSMUSG00000097711	Gm5523	processed_pseudogene	1	13785883	13786879	-	A3	Gm5523	predicted pseudogene 5523 [Source:MGI Symbol;Acc:MGI:3649089]	MGI:3649089	NA			NR_004447
Gm36947	0	0	0	2.00892	0	0	0	0	0	0	0	0	0.614553	1	-1.87581	0.272473	14765	ENSMUSG00000102166	Gm36947	TEC	1	13846871	13849119	-	A3	Gm36947	predicted gene, 36947 [Source:MGI Symbol;Acc:MGI:5610175]	MGI:5610175	NA
Eya1	151.07	138.395	122.547	110.491	76.6019	113.92	176.442	101.435	72.0608	95.4031	114.723	152.294	1	1	-0.00411906	0.997149	24647	ENSMUSG00000025932	Eya1	protein_coding	1	14168954	14310235	-	A3	Eya1	EYA transcriptional coactivator and phosphatase 1 [Source:MGI Symbol;Acc:MGI:109344]	MGI:109344	14048	P97767; Q8C9D0; F6YST4; A0A087WSJ4; A0A087WQF4; A0A087WNY3	NM_010164; NM_001252192; ; NM_001310459				abnormal embryo size; abnormal facial morphology; abnormal head shape; abnormal kidney morphology; abnormal outer ear morphology; decreased body temperature; decreased total body fat amount; edema; increased bone mineral content; increased lean body mass; preweaning lethality incomplete penetrance; abnormal aortic arch morphology; abnormal basisphenoid bone morphology; abnormal cardiovascular dev…
Gm9947	2.92394	0.967794	0	1.00446	2.07032	3.9972	4.90117	0.889781	0.800676	1.01493	0	0	0.751656	1	-0.442947	0.73563	18252	ENSMUSG00000054493	Gm9947	antisense	1	14752937	14776931	+	A3	Gm9947	predicted gene 9947 [Source:MGI Symbol;Acc:MGI:3642739]	MGI:3642739	NA
Msc	50.6816	15.4847	10.9595	46.2052	28.9845	20.9853	3.92093	22.2445	9.60811	2.02985	12.4699	42.7934	0.128371	1	-0.904876	0.534079	3353	ENSMUSG00000025930	Msc	protein_coding	1	14753346	14755992	-	A3	Msc	musculin [Source:MGI Symbol;Acc:MGI:1333884]	MGI:1333884	17681	O88940; A0A087WRR6	NM_010827; NM_001360810;				no abnormal phenotype detected
Gm37412	0	0	0	0	0	0	0	0	0.800676	0	0	0	1	1	1.16557	2.24321	24774	ENSMUSG00000103492	Gm37412	TEC	1	14788645	14792965	+	A3	Gm37412	predicted gene, 37412 [Source:MGI Symbol;Acc:MGI:5610640]	MGI:5610640	NA
Rpl5-ps1	0.974647	1.93559	3.98528	12.0535	13.4571	7.9944	2.9407	6.22847	3.2027	7.10448	6.23493	5.03452	0.537878	1	-0.389537	0.763374	12788	ENSMUSG00000082193	Rpl5-ps1	processed_pseudogene	1	14865072	14865965	+	A3	Rpl5-ps1	ribosomal protein L5, pseudogene 1 [Source:MGI Symbol;Acc:MGI:3647110]	MGI:3647110	NA
Trpa1	0	0	0	1.00446	0	0	0	0	0	0	1.24699	1.25863	1	1	0.758484	1.69171	24774	ENSMUSG00000032769	Trpa1	protein_coding	1	14872648	14918862	-	A3	Trpa1	transient receptor potential cation channel, subfamily A, member 1 [Source:MGI Symbol;Acc:MGI:3522699]	MGI:3522699	277328	Q8BLA8; V5TCP9	NM_177781; NM_001348288				abnormal bronchial provocation; abnormal nervous system physiology; abnormal neuron physiology; abnormal sensory neuron physiology; abnormal taste sensitivity; abnormal thermosensation; decreased fear-related response; decreased physiological sensitivity to xenobiotic; decreased threshold for auditory brainstem response; hypoalgesia; hyporesponsive to tactile stimuli; increased thermal nociceptiv…
Gm10566	0.974647	0	0.99632	0	0	0	0	0	0	0	0	1.25863	1	1	-0.581492	0.668272	24774	ENSMUSG00000073737	Gm10566	processed_pseudogene	1	15268802	15269797	-	A3	Gm10566	predicted gene 10566 [Source:MGI Symbol;Acc:MGI:3642220]	MGI:3642220	NA
Kcnb2	37.0366	45.4863	36.8638	22.0982	16.5626	26.9811	76.4582	31.1423	93.6791	30.4478	67.3373	28.9485	0.0422687	0.76368	0.825625	1.7723	1457	ENSMUSG00000092083	Kcnb2	protein_coding	1	15287254	15723750	+	A3	Kcnb2	potassium voltage gated channel, Shab-related subfamily, member 2 [Source:MGI Symbol;Acc:MGI:99632]	MGI:99632	98741	A6H8H5	NM_001098528				abnormal behavior; abnormal behavioral response to light; hyperactivity; increased bone mineral content; abnormal sleep pattern; decreased exploration in new environment; hypoactivity; weakness
Terf1	144.248	140.33	235.132	314.397	278.458	268.812	165.659	234.902	216.983	225.314	293.042	247.95	0.996497	1	0.00187258	1.0013	24093	ENSMUSG00000025925	Terf1	protein_coding	1	15805646	15844052	+	A3	Terf1	telomeric repeat binding factor 1 [Source:MGI Symbol;Acc:MGI:109634]	MGI:109634	21749	P70371; Q3V252	NM_009352; ; NM_001286628	NR_152944;			abnormal chromosome morphology; abnormal ectoplacental cone morphology; abnormal extraembryonic tissue morphology; abnormal inner cell mass apoptosis; abnormal telomere length; absent inner cell mass proliferation; decreased cell proliferation; early cellular replicative senescence; embryonic lethality between implantation and somite formation complete penetrance
Gm37509	1.94929	0.967794	2.98896	0	2.07032	0	1.96047	1.77956	0.800676	0	1.24699	0	0.834444	1	-0.380824	0.767999	20413	ENSMUSG00000104379	Gm37509	TEC	1	15853331	15856499	+	A3	Gm37509	predicted gene, 37509 [Source:MGI Symbol;Acc:MGI:5610737]	MGI:5610737	NA
Sbspon	14.6197	17.4203	7.97056	9.04016	11.3868	9.993	1.96047	20.465	2.40203	11.1642	12.4699	3.77589	0.459441	1	-0.425812	0.74442	10805	ENSMUSG00000032719	Sbspon	protein_coding	1	15853862	15892722	-	A3	Sbspon	somatomedin B and thrombospondin, type 1 domain containing [Source:MGI Symbol;Acc:MGI:2684952]	MGI:2684952	226866	Q3UPR9	NM_001033288
4930444P10Rik	29.2394	21.2915	24.908	18.0803	26.9142	28.9797	17.6442	44.4891	8.80743	20.2985	19.9518	30.2071	0.85944	1	-0.0820448	0.944718	21072	ENSMUSG00000067795	4930444P10Rik	protein_coding	1	16065979	16093325	-	A3	4930444P10Rik	RIKEN cDNA 4930444P10 gene [Source:MGI Symbol;Acc:MGI:1923049]	MGI:1923049	75799	F6QJK4; D3YUR1	NM_001305227; NM_001243238
Rpl7	14874.1	17388.4	25306.5	31269.9	33613.8	31333	19112.6	31522.3	18233	38596.6	33183.6	25838.4	0.63618	1	0.114477	1.08258	15250	ENSMUSG00000043716	Rpl7	protein_coding	1	16101295	16104662	-	A3	Rpl7	ribosomal protein L7 [Source:MGI Symbol;Acc:MGI:98073]	MGI:98073	19989	P14148; Q5M9N8	NM_011291
Rdh10	499.019	486.8	521.075	593.637	774.301	754.471	390.133	402.181	418.753	763.225	614.764	370.037	0.212008	1	-0.294728	0.815226	5192	ENSMUSG00000025921	Rdh10	protein_coding	1	16105774	16133734	+	A3	Rdh10	retinol dehydrogenase 10 (all-trans) [Source:MGI Symbol;Acc:MGI:1924238]	MGI:1924238	98711	Q8VCH7	NM_133832;				abnormal autopod morphology; abnormal cardiac outflow tract development; abnormal cardiovascular system physiology; abnormal cerebral cortex morphology; abnormal cranial ganglia morphology; abnormal craniofacial development; abnormal craniofacial morphology; abnormal digit development; abnormal dorsal aorta morphology; abnormal embryo development; abnormal embryo turning; abnormal eye development…
Gm38249	0	0	0	0	0	0	0.980234	0	0	0	0	0	1	1	1.22382	2.33564	24531	ENSMUSG00000104165	Gm38249	TEC	1	16208197	16210517	-	A3	Gm38249	predicted gene, 38249 [Source:MGI Symbol;Acc:MGI:5611477]	MGI:5611477	NA
Gm28095	1.94929	0.967794	0	0	0	0	0	0	0	0	0	0	0.354423	1	-2.30216	0.20276	8456	ENSMUSG00000100868	Gm28095	antisense	1	16228506	16244062	+	A3	Gm28095	predicted gene 28095 [Source:MGI Symbol;Acc:MGI:5578801]	MGI:5578801	NA
Stau2	283.622	294.209	337.752	308.37	341.603	379.734	311.714	311.423	277.034	311.582	300.524	320.95	0.681127	1	-0.0858002	0.942262	16336	ENSMUSG00000025920	Stau2	protein_coding	1	16228674	16520112	-	A3	Stau2	staufen double-stranded RNA binding protein 2 [Source:MGI Symbol;Acc:MGI:1352508]	MGI:1352508	29819	Q8CJ67; D3Z6D2; E0CZD3; D3Z461; D3YXB2; E2QRQ3; D6RGR9	NM_025303; NM_001111272; NM_001347045; NM_001347044				decreased bone mineral content; decreased lean body mass; increased total body fat amount
Ube2w	452.236	562.288	691.446	814.619	1061.04	1193.16	462.67	581.917	527.645	719.583	942.722	556.314	0.188525	1	-0.333328	0.793703	4639	ENSMUSG00000025939	Ube2w	protein_coding	1	16540790	16619489	-	A3	Ube2w	ubiquitin-conjugating enzyme E2W (putative) [Source:MGI Symbol;Acc:MGI:1914049]	MGI:1914049	66799	Q8VDW4; Q3V321	NM_001271016; ; NM_001271017; NM_025773				decreased body length; decreased bone mineral content; decreased lean body mass; increased fasted circulating glucose level; increased or absent threshold for auditory brainstem response; abnormal epidermis stratum granulosum morphology; abnormal testis morphology; azoospermia; decreased keratohyalin granule number; increased neutrophil cell number; neonatal lethality incomplete penetrance; postn…
Gm38342	4.87323	2.90338	9.9632	27.1205	17.5977	5.9958	6.86163	2.66934	4.00338	21.3135	33.6686	2.51726	0.975601	1	0.039778	1.02796	23739	ENSMUSG00000102457	Gm38342	TEC	1	16618560	16621539	+	A3	Gm38342	predicted gene, 38342 [Source:MGI Symbol;Acc:MGI:5611570]	MGI:5611570	NA
Eloc	664.709	650.357	733.292	1074.77	995.825	880.383	610.685	939.609	698.189	996.658	790.59	845.799	0.866654	1	-0.034412	0.97643	21268	ENSMUSG00000079658	Eloc	protein_coding	1	16641725	16657042	-	A3	Eloc	elongin C [Source:MGI Symbol;Acc:MGI:1915173]	MGI:1915173	67923	P83940; A0A087WPE4; A0A087WQE6; A0A087WNT1	NM_026456; ; NM_001310470
D030040B21Rik	1.94929	1.93559	3.98528	1.00446	2.07032	0	0	1.77956	0	2.02985	1.24699	0	0.328525	1	-1.01374	0.49526	7797	ENSMUSG00000097744	D030040B21Rik	lincRNA	1	16657552	16662278	+	A3	D030040B21Rik	RIKEN cDNA D030040B21 gene [Source:MGI Symbol;Acc:MGI:4437728]	MGI:4437728	NA			NR_037998
Tmem70	392.783	367.762	405.502	590.624	499.983	495.653	295.05	504.506	350.696	360.299	405.271	411.572	0.264606	1	-0.241887	0.845638	6372	ENSMUSG00000025940	Tmem70	protein_coding	1	16665207	16678275	+	A3	Tmem70	transmembrane protein 70 [Source:MGI Symbol;Acc:MGI:1915068]	MGI:1915068	70397	Q921N7; A0A0R4J272	NM_026392; ; NM_027415				abnormal embryo development; abnormal embryo size; abnormal embryo turning; abnormal neural tube morphology; abnormal pharyngeal arch morphology; abnormal somite shape; embryonic growth retardation; embryonic lethality prior to organogenesis; embryonic lethality prior to tooth bud stage; preweaning lethality complete penetrance; abnormal enzyme/coenzyme level; abnormal mitochondrial crista morpho…
Ly96	41.9098	54.1964	29.8896	56.2499	53.8284	67.9524	50.9721	48.938	25.6216	23.3433	31.1747	35.2416	0.147514	1	-0.495034	0.709545	3773	ENSMUSG00000025779	Ly96	protein_coding	1	16688051	16709611	+	A3	Ly96	lymphocyte antigen 96 [Source:MGI Symbol;Acc:MGI:1341909]	MGI:1341909	17087	Q9JHF9; A0A087WQZ9; Q14AM4	NM_016923; NM_001159711				abnormal immune cell physiology; abnormal macrophage physiology; decreased B cell proliferation; decreased interleukin-1 beta secretion; decreased interleukin-6 secretion; decreased macrophage apoptosis; decreased susceptibility to endotoxin shock; decreased tumor necrosis factor secretion; impaired neutrophil recruitment; increased susceptibility to bacterial infection
Gm5828	0	0	0	0	0	2.9979	0.980234	0.889781	0	2.02985	0	0	1	1	0.3343	1.26077	24427	ENSMUSG00000091020	Gm5828	processed_pseudogene	1	16768279	16770138	-	A3	Gm5828	predicted gene 5828 [Source:MGI Symbol;Acc:MGI:3644176]	MGI:3644176	NA
Jph1	125.729	106.457	302.881	195.87	280.529	353.752	185.264	161.05	257.818	259.821	356.638	327.244	0.571337	1	0.179913	1.13282	13710	ENSMUSG00000042686	Jph1	protein_coding	1	16964560	17097889	-	A3	Jph1	junctophilin 1 [Source:MGI Symbol;Acc:MGI:1891495]	MGI:1891495	57339	Q9ET80	NM_020604				abnormal sarcoplasmic reticulum morphology; abnormal skeletal muscle fiber triad morphology; absent gastric milk in neonates; impaired skeletal muscle contractility; neonatal lethality complete penetrance
Gdap1	4.87323	0.967794	0.99632	1.00446	5.17581	0	0	1.77956	0	1.01493	0	1.25863	0.16496	1	-1.52151	0.34832	4138	ENSMUSG00000025777	Gdap1	protein_coding	1	17145362	17164271	+	A3	Gdap1	ganglioside-induced differentiation-associated-protein 1 [Source:MGI Symbol;Acc:MGI:1338002]	MGI:1338002	14545	O88741; A0A087WQZ4	NM_010267;				abnormal adrenal gland morphology; abnormal epididymis morphology; abnormal seminal vesicle morphology; abnormal skin morphology; abnormal thymus morphology; enlarged epididymis; enlarged heart; small adrenal glands; small superior vagus ganglion; small thymus; abnormal action potential; abnormal autopod morphology; abnormal axon extension; abnormal axonal transport; abnormal calcium ion homeosta…
Rbm6-ps1	0	0	0	7.03123	1.03516	0	0.980234	2.66934	1.60135	0	1.24699	1.25863	1	1	-0.0301574	0.979313	24774	ENSMUSG00000101589	Rbm6-ps1	processed_pseudogene	1	17397412	17400281	-	A3	Rbm6-ps1	RNA binding motif protein 6, pseudogene 1 [Source:MGI Symbol;Acc:MGI:1889580]	MGI:1889580	NA
Pi15	579.915	627.13	170.371	213.95	149.063	164.884	310.734	514.294	263.422	368.418	225.705	292.002	0.889819	1	0.0516931	1.03648	21854	ENSMUSG00000067780	Pi15	protein_coding	1	17601901	17630939	+	A3	Pi15	peptidase inhibitor 15 [Source:MGI Symbol;Acc:MGI:1934659]	MGI:1934659	94227	A0A0R4J126	NM_053191
Gm28154	1.94929	0	0	0	0	0	0.980234	0	0	0	1.24699	0	1	1	0.0774651	1.05516	24774	ENSMUSG00000100053	Gm28154	antisense	1	17615084	17641081	-	A3	Gm28154	predicted gene 28154 [Source:MGI Symbol;Acc:MGI:5578860]	MGI:5578860	NA
Crispld1	70.1746	89.037	59.7792	46.2052	31.0548	45.9678	60.7745	68.5131	50.4426	68.0001	66.0903	66.7073	0.636149	1	0.150009	1.10958	15248	ENSMUSG00000025776	Crispld1	protein_coding	1	17727045	17766344	+	A3	Crispld1	cysteine-rich secretory protein LCCL domain containing 1 [Source:MGI Symbol;Acc:MGI:1934666]	MGI:1934666	83691	Q8CGD2; E0CYY0	NM_001356551; ; NM_031402
Gm10075	0.974647	0.967794	0	0	0	0	0	3.55912	1.60135	2.02985	0	0	0.318123	1	1.60669	3.04551	7555	ENSMUSG00000100720	Gm10075	processed_pseudogene	1	19153422	19153966	-	A3	Gm10075	predicted gene 10075 [Source:MGI Symbol;Acc:MGI:3710521]	MGI:3710521	NA
Tfap2b	0.974647	0.967794	0	0	0	0	0	0	0	2.02985	0	1.25863	1	1	0.517938	1.43191	24774	ENSMUSG00000025927	Tfap2b	protein_coding	1	19208914	19238576	+	A3	Tfap2b	transcription factor AP-2 beta [Source:MGI Symbol;Acc:MGI:104672]	MGI:104672	21419	Q61313; Q8CE69; E9Q5N4	NM_009334; NM_001286340; NM_001025305;				increased grip strength; preweaning lethality complete penetrance; abnormal ion homeostasis; abnormal kidney physiology; abnormal pulmonary alveolar system morphology; congestive heart failure; decreased circulating calcium level; decreased urine calcium level; decreased urine osmolality; dilated proximal convoluted tubules; increased blood urea nitrogen level; increased circulating creatinine le…
Gm4849	0	0.967794	0	0	0	0	0	0.889781	0	0	0	0	1	1	-0.014943	0.989696	24774	ENSMUSG00000100204	Gm4849	processed_pseudogene	1	19330939	19333184	+	A3	Gm4849	predicted gene 4849 [Source:MGI Symbol;Acc:MGI:3645366]	MGI:3645366	NA
Pkhd1	37.0366	24.1948	10.9595	7.03123	13.4571	14.9895	22.5454	12.4569	9.60811	11.1642	6.23493	13.8449	0.291864	1	-0.499749	0.70723	6975	ENSMUSG00000043760	Pkhd1	protein_coding	1	20057779	20618064	-	A4	Pkhd1	polycystic kidney and hepatic disease 1 [Source:MGI Symbol;Acc:MGI:2155808]	MGI:2155808	241035	E9PZ36	NM_153179;				abnormal bile duct development; abnormal bile duct morphology; abnormal brain morphology; abnormal cholangiocyte primary cilium morphology; abnormal extrahepatic bile duct morphology; abnormal gallbladder morphology; abnormal hepatic duct morphology; abnormal hepatobiliary system morphology; abnormal intrahepatic bile duct morphology; abnormal kidney epithelium morphology; abnormal liver developm…
Gm28653	16.569	0	0	0	0	1.9986	0	0	0	0	0	0	0.02474	0.615196	-4.6895	0.0387544	1058	ENSMUSG00000099906	Gm28653	lincRNA	1	20669882	20684298	+	A4	Gm28653	predicted gene 28653 [Source:MGI Symbol;Acc:MGI:5579359]	MGI:5579359	NA			NR_131249;
Il17a	0	0	0	2.00892	1.03516	0	0	0	0	0	0	0	0.356419	1	-2.32916	0.198999	8511	ENSMUSG00000025929	Il17a	protein_coding	1	20730905	20734496	+	A4	Il17a	interleukin 17A [Source:MGI Symbol;Acc:MGI:107364]	MGI:107364	16171	Q62386; Q544E6	NM_010552				abnormal Langerhans cell physiology; abnormal effector T cell morphology; abnormal immune system physiology; abnormal interleukin level; absent gamma-delta T cells; chronic inflammation; decreased CD4-positive alpha beta T cell number; decreased IgE level; decreased IgG level; decreased IgG1 level; decreased IgG2a level; decreased IgG2b level; decreased IgM level; decreased immunoglobulin level; …
Il17f	0	0	0.99632	1.00446	2.07032	0	0	0	0	1.01493	2.49397	0	1	1	-0.264097	0.83272	24774	ENSMUSG00000041872	Il17f	protein_coding	1	20777146	20790617	-	A4	Il17f	interleukin 17F [Source:MGI Symbol;Acc:MGI:2676631]	MGI:2676631	257630	Q7TNI7; A0A087WQB4	NM_145856;				abnormal effector T cell morphology; abnormal immune system physiology; absent gamma-delta T cells; chronic inflammation; decreased acute inflammation; decreased interleukin-17 secretion; decreased susceptibility to experimental autoimmune encephalomyelitis; decreased susceptibility to induced colitis; increased IgG2a level; increased T cell proliferation; increased gamma-delta T cell number; inc…
Mcm3	577.965	392.924	566.906	1007.48	428.557	434.695	498.939	490.269	435.568	714.508	579.849	509.745	0.750523	1	-0.0783851	0.947117	18224	ENSMUSG00000041859	Mcm3	protein_coding	1	20802968	20820312	-	A4	Mcm3	minichromosome maintenance complex component 3 [Source:MGI Symbol;Acc:MGI:101845]	MGI:101845	17215	P25206; Q3UI57	NM_008563;				abnormal DNA replication; abnormal cell cycle; abnormal erythrocyte morphology; abnormal erythropoiesis; abnormal liver physiology; abnormal proerythroblast morphology; abnormal reticulocyte cell number; decreased fetal derived definitive erythrocyte cell number; decreased fetal size; decreased hematocrit; decreased hematopoietic stem cell proliferation; decreased hemoglobin content; increased ap…
Gm28065	0	0	0	0	0	0	0	0.889781	0	0	0	0	1	1	1.19563	2.29045	24774	ENSMUSG00000102121	Gm28065	lincRNA	1	20836661	20839689	+	A4	Gm28065	predicted gene 28065 [Source:MGI Symbol;Acc:MGI:5578771]	MGI:5578771	NA
6720483E21Rik	5.84788	1.93559	0	0	0	1.9986	0.980234	2.66934	0	0	1.24699	1.25863	0.631906	1	-0.629604	0.646354	15165	ENSMUSG00000097934	6720483E21Rik	lincRNA	1	20888650	20890473	-	A4	6720483E21Rik	RIKEN cDNA 6720483E21 gene [Source:MGI Symbol;Acc:MGI:1924991]	MGI:1924991	NA			NR_040492
Paqr8	489.273	452.927	279.966	325.446	317.795	296.792	491.097	331.888	309.861	124.836	173.331	193.829	0.179644	1	-0.41056	0.752331	4427	ENSMUSG00000025931	Paqr8	protein_coding	1	20890606	20939650	+	A4	Paqr8	progestin and adipoQ receptor family member VIII [Source:MGI Symbol;Acc:MGI:1921479]	MGI:1921479	74229	Q80ZE5	NM_028829; NM_001355122;				abnormal retina morphology
Efhc1	188.107	261.304	178.341	143.638	184.259	146.897	193.106	224.225	43.2365	160.358	103.5	118.311	0.252382	1	-0.387117	0.764656	6087	ENSMUSG00000041809	Efhc1	protein_coding	1	20951626	20990841	+	A4	Efhc1	EF-hand domain (C-terminal) containing 1 [Source:MGI Symbol;Acc:MGI:1919127]	MGI:1919127	71877	B2CKC6	NM_027974				abnormal brain ependyma motile cilium physiology; enlarged brain ventricles; increased susceptibility to pharmacologically induced seizures; myoclonus; small hippocampus
Tram2	707.593	648.422	878.754	376.673	596.253	597.581	723.412	395.063	677.372	535.881	577.355	623.021	0.634945	1	-0.107557	0.928158	15221	ENSMUSG00000041779	Tram2	protein_coding	1	20996299	21079229	-	A4	Tram2	translocating chain-associating membrane protein 2 [Source:MGI Symbol;Acc:MGI:1924817]	MGI:1924817	170829	Q924Z5	NM_177409;				abnormal bone structure; abnormal humerus morphology; abnormal joint morphology; abnormal radius morphology; abnormal scapula morphology; abnormal spine curvature; abnormal ulna morphology; abnormal vertebral arch morphology; absent pinna reflex; decreased CD8-positive alpha-beta T cell number; decreased T cell number; decreased bone mineral content; decreased bone mineral density; decreased circ…
Gm2693	0	0	0	0	0	0	0	0	0	4.05971	0	0	0.343648	1	2.68383	6.42559	8159	ENSMUSG00000100819	Gm2693	unprocessed_pseudogene	1	21178988	21187427	+	A4	Gm2693	predicted gene 2693 [Source:MGI Symbol;Acc:MGI:3780862]	MGI:3780862	NA
Tmem14a	36.0619	54.1964	78.7093	81.3614	103.516	87.9384	32.3477	43.5993	32.8277	79.1643	64.8433	62.9315	0.168416	1	-0.488617	0.712708	4221	ENSMUSG00000025933	Tmem14a	protein_coding	1	21218575	21230167	+	A4	Tmem14a	transmembrane protein 14A [Source:MGI Symbol;Acc:MGI:1922962]	MGI:1922962	75712	P56983; D3YV08	NM_029398; NM_001290679				decreased circulating chloride level; decreased lean body mass; decreased leukocyte cell number; decreased total body fat amount; hyperactivity; increased total body fat amount
Gsta3	331.38	287.435	182.327	183.817	210.138	129.909	100.964	129.908	258.618	209.075	77.3132	85.5868	0.0693458	0.884857	-0.617305	0.651888	2063	ENSMUSG00000025934	Gsta3	protein_coding	1	21240589	21265661	+	A4	Gsta3	glutathione S-transferase, alpha 3 [Source:MGI Symbol;Acc:MGI:95856]	MGI:95856	14859	P30115; A0A087WQI6	NM_010356; NM_001077353; NM_001288617;				increased physiological sensitivity to xenobiotic; increased sensitivity to xenobiotic induced morbidity/mortality
Gm28836	0	0.967794	0.99632	0	0	0.9993	0	1.77956	0	0	0	1.25863	1	1	0.016378	1.01142	24774	ENSMUSG00000099343	Gm28836	antisense	1	21250359	21271593	-	A4	Gm28836	predicted gene 28836 [Source:MGI Symbol;Acc:MGI:5579542]	MGI:5579542	NA
Gm7094	0	0	0	2.00892	4.14065	1.9986	0	1.77956	0	0	0	0	0.302335	1	-1.72905	0.301651	7210	ENSMUSG00000096375	Gm7094	unprocessed_pseudogene	1	21272403	21272906	+	A4	Gm7094	predicted pseudogene 7094 [Source:MGI Symbol;Acc:MGI:3648114]	MGI:3648114	NA
Gm4956	113.059	270.014	87.6762	107.477	161.485	194.863	51.9524	61.3949	101.686	80.1792	96.018	93.1386	0.0040226	0.250333	-0.94855	0.518153	423	ENSMUSG00000025936	Gm4956	transcribed_unprocessed_pseudogene	1	21285246	21298312	-	A4	Gm4956	predicted gene 4956 [Source:MGI Symbol;Acc:MGI:3647976]	MGI:3647976	NA			NR_002858;
Khdc1a	0.974647	0.967794	0.99632	65.29	0	0	0.980234	0	2.40203	0	2.49397	1.25863	0.0195247	0.553947	-3.13849	0.113559	927	ENSMUSG00000067750	Khdc1a	protein_coding	1	21349641	21352200	+	A4	Khdc1a	KH domain containing 1A [Source:MGI Symbol;Acc:MGI:2676610]	MGI:2676610	368204	Q3UWR2	NM_183322
Khdc1c	0	0	0	1.00446	0	0	0	0	1.60135	0	2.49397	2.51726	0.244884	1	2.01985	4.05542	5894	ENSMUSG00000041722	Khdc1c	protein_coding	1	21368331	21370845	+	A4	Khdc1c	KH domain containing 1C [Source:MGI Symbol;Acc:MGI:3583007]	MGI:3583007	433278	Q4KL78	NM_001033904
Khdc1b	0	0	0	0	3.10548	0	0	0	0	0	0	0	0.46545	1	-2.35091	0.196023	10959	ENSMUSG00000085079	Khdc1b	protein_coding	1	21383556	21386373	+	A4	Khdc1b	KH domain containing 1B [Source:MGI Symbol;Acc:MGI:2138477]	MGI:2138477	98582	P0C7A0	NM_001113187
Kcnq5	448.337	470.348	213.212	123.549	162.52	219.846	445.026	153.932	195.365	215.164	193.283	300.812	0.72578	1	-0.123939	0.917678	17580	ENSMUSG00000028033	Kcnq5	protein_coding	1	21398403	21961942	-	A4	Kcnq5	potassium voltage-gated channel, subfamily Q, member 5 [Source:MGI Symbol;Acc:MGI:1924937]	MGI:1924937	226922	Q9JK45; G3UYG5; G3UZ84; G3UYP4; E9Q9F1	NM_023872; NM_001160139; ; NM_001310477				abnormal afterhyperpolarization; prenatal lethality incomplete penetrance
Gm7658	0.974647	1.93559	4.9816	4.01785	16.5626	10.9923	11.7628	12.4569	8.00676	15.2239	6.23493	5.03452	0.330253	1	0.581334	1.49623	7843	ENSMUSG00000082935	Gm7658	processed_pseudogene	1	21511933	21513056	-	A4	Gm7658	predicted gene 7658 [Source:MGI Symbol;Acc:MGI:3648029]	MGI:3648029	NA
Gm38243	0	0	0	0	0	1.9986	0	0	0	0	0	0	0.614463	1	-1.87246	0.273108	14760	ENSMUSG00000103748	Gm38243	TEC	1	21838948	21840514	-	A4	Gm38243	predicted gene, 38243 [Source:MGI Symbol;Acc:MGI:5611471]	MGI:5611471	NA
Rims1	47.7577	40.6473	45.8307	51.2276	57.969	57.9594	71.557	49.8277	52.0439	73.0747	59.8554	54.1211	0.37094	1	0.257511	1.19541	8826	ENSMUSG00000041670	Rims1	protein_coding	1	22286251	22805994	-	A5	Rims1	regulating synaptic membrane exocytosis 1 [Source:MGI Symbol;Acc:MGI:2152971]	MGI:2152971	116837	Q7TPL9; F6VBT9; F6TZK4; F6VBV0; A0A1W2P6S9; F6Y0S3; F6VBR4; E9PWP6	NM_001012625; NM_001012624; NM_053270; NM_183018; NM_001012623				abnormal CNS synaptic transmission; abnormal excitatory postsynaptic currents; abnormal excitatory postsynaptic potential; abnormal inhibitory postsynaptic currents; abnormal long term depression; abnormal maternal nurturing; abnormal paired-pulse facilitation; abnormal paired-pulse inhibition; abnormal post-tetanic potentiation; decreased paired-pulse facilitation; disorganized barrel cortex; en…
Ppp1r14bl	0	1.93559	0	0	0	0	0	3.55912	0.800676	0	0	0	0.804906	1	0.969254	1.95783	19659	ENSMUSG00000073730	Ppp1r14bl	protein_coding	1	23100473	23102253	-	A5	Ppp1r14bl	protein phosphatase 1, regulatory inhibitor subunit 14B like [Source:MGI Symbol;Acc:MGI:1914005]	MGI:1914005	66755	Q14BX6	NM_025746
Gm6420	0	0	0	0	0	0.9993	0	0	0	0	4.98795	2.51726	0.280522	1	2.176	4.51897	6746	ENSMUSG00000102766	Gm6420	TEC	1	23255685	23256407	-	A5	Gm6420	predicted gene 6420 [Source:MGI Symbol;Acc:MGI:3644588]	MGI:3644588	NA
Gm27028	1.94929	11.6135	5.97792	3.01339	6.21097	3.9972	23.5256	10.6774	16.8142	0	1.24699	5.03452	0.29393	1	0.810652	1.754	7007	ENSMUSG00000097970	Gm27028	lincRNA	1	23291537	23291935	+	A5	Gm27028	predicted gene, 27028 [Source:MGI Symbol;Acc:MGI:5504143]	MGI:5504143	NA
Gm29107	0.974647	0.967794	1.99264	2.00892	0	2.9979	6.86163	4.44891	3.2027	1.01493	1.24699	5.03452	0.108408	0.973305	1.2257	2.33868	2932	ENSMUSG00000100775	Gm29107	lincRNA	1	23293729	23294075	+	A5	Gm29107	predicted gene 29107 [Source:MGI Symbol;Acc:MGI:5579813]	MGI:5579813	NA
Ogfrl1	536.056	779.074	942.519	766.404	849.867	1110.22	732.234	756.314	778.257	812.956	995.095	930.127	0.978118	1	0.00555968	1.00386	23796	ENSMUSG00000026158	Ogfrl1	protein_coding	1	23366424	23397772	-	A5	Ogfrl1	opioid growth factor receptor-like 1 [Source:MGI Symbol;Acc:MGI:1917405]	MGI:1917405	70155	Q8VE52; A0A087WNQ8	NM_001081079;
B3gat2	16.569	18.3881	16.9374	6.02677	11.3868	9.993	15.6837	28.473	15.2128	8.11941	16.2108	21.3967	0.368175	1	0.401832	1.32118	8769	ENSMUSG00000026156	B3gat2	protein_coding	1	23761753	23849158	+	A5	B3gat2	beta-1,3-glucuronyltransferase 2 (glucuronosyltransferase S) [Source:MGI Symbol;Acc:MGI:2389490]	MGI:2389490	280645	P59270; D3YY32	NM_172124
Smap1	727.086	764.557	863.809	768.413	1029.99	1149.19	721.452	644.202	830.301	810.926	933.993	761.471	0.364479	1	-0.173633	0.886607	8701	ENSMUSG00000026155	Smap1	protein_coding	1	23844846	23922317	-	A5	Smap1	small ArfGAP 1 [Source:MGI Symbol;Acc:MGI:2138261]	MGI:2138261	98366	Q91VZ6; D3YVX4	NM_028534; NM_001357395; NM_001290683	NR_110972;			abnormal blood cell morphology/development; abnormal bone marrow cell morphology/development; abnormal cell physiology; abnormal erythrocyte morphology; abnormal megakaryocyte morphology; abnormal myelopoiesis; abnormal neutrophil morphology; abnormal platelet morphology; abnormal posture; abnormal proerythroblast morphology; anemia; decreased hematocrit; decreased hemoglobin content; enlarged li…
Sdhaf4	102.338	101.618	85.6835	103.46	85.9184	73.9482	97.0431	168.169	70.4595	159.343	125.946	130.897	0.12572	1	0.44141	1.35793	3287	ENSMUSG00000026154	Sdhaf4	protein_coding	1	23995939	24005656	-	A5	Sdhaf4	succinate dehydrogenase complex assembly factor 4 [Source:MGI Symbol;Acc:MGI:1915252]	MGI:1915252	68002	Q8BTE0	NM_026503;
Gm26524	0	0	0	0	0	0	0.980234	0	0	2.02985	0	0	0.347865	1	2.33395	5.04185	8275	ENSMUSG00000102495	Gm26524	TEC	1	24005505	24005894	+	A5	Gm26524	predicted gene, 26524 [Source:MGI Symbol;Acc:MGI:5477018]	MGI:5477018	NA
Fam135a	929.813	1402.33	1206.54	1091.85	1429.56	1895.67	1084.14	990.326	1040.08	830.21	1215.81	1052.21	0.0719375	0.893668	-0.356893	0.780844	2119	ENSMUSG00000026153	Fam135a	protein_coding	1	24011093	24100341	-	A5	Fam135a	family with sequence similarity 135, member A [Source:MGI Symbol;Acc:MGI:1915437]	MGI:1915437	68187	Q6NS59; A0A087WP54; A0A087WQH5; A0A087WS93; A0A087WQ81; A0A087WPF3; A0A087WRT5	NM_026604
Gm37580	2.92394	6.77456	1.99264	4.01785	4.14065	0.9993	4.90117	6.22847	3.2027	0	3.74096	7.55177	0.77056	1	0.27323	1.20851	18733	ENSMUSG00000102398	Gm37580	TEC	1	24100625	24103424	+	A5	Gm37580	predicted gene, 37580 [Source:MGI Symbol;Acc:MGI:5610808]	MGI:5610808	NA
Col9a1	12.6704	7.74235	7.97056	27.1205	11.3868	3.9972	26.4663	89.8679	13.6115	14.209	28.6807	23.914	0.00701927	0.347976	1.46713	2.76471	531	ENSMUSG00000026147	Col9a1	protein_coding	1	24177610	24252684	+	A5	Col9a1	collagen, type IX, alpha 1 [Source:MGI Symbol;Acc:MGI:88465]	MGI:88465	12839	Q9D0D2; G3X995	NM_007740; NM_001290691;				abnormal articular cartilage morphology; abnormal bone healing; abnormal femur morphology; abnormal knee joint morphology; abnormal patella morphology; abnormal tectorial membrane morphology; abnormal tectorial membrane striated-sheet matrix morphology; abnormal tibia morphology; absent cartilage; enlarged tectorial membrane; impaired hearing; increased chondrocyte proliferation; increased or abs…
Col19a1	3.89859	1.93559	0	2.00892	0	0	0.980234	0	0	0	0	0	0.144109	1	-2.30051	0.202991	3692	ENSMUSG00000026141	Col19a1	protein_coding	1	24261890	24587472	-	A5	Col19a1	collagen, type XIX, alpha 1 [Source:MGI Symbol;Acc:MGI:1095415]	MGI:1095415	12823	Q0VF58; F8WHV4	NM_007733				abnormal esophageal smooth muscle morphology; abnormal esophagus development; abnormal esophagus morphology; dilated esophagus; dysphagia; focal hair loss; impaired muscle relaxation; lethargy; postnatal lethality incomplete penetrance; weight loss
Tubb4b-ps2	0	1.93559	0	0	1.03516	0	0	0	0	2.02985	0	1.25863	1	1	0.069321	1.04922	24774	ENSMUSG00000099997	Tubb4b-ps2	processed_pseudogene	1	24594087	24595423	-	A5	Tubb4b-ps2	tubulin, beta 4B class IVB, pseudogene 2 [Source:MGI Symbol;Acc:MGI:3723458]	MGI:3723458	NA
Gm28439	23.3915	101.618	83.6909	25.1115	52.7932	113.92	25.4861	38.2606	37.6318	53.7911	39.9036	55.3797	0.105085	0.964198	-0.678545	0.624795	2868	ENSMUSG00000100131	Gm28439	unprocessed_pseudogene	1	24611535	24612410	-	A5	Gm28439	predicted gene 28439 [Source:MGI Symbol;Acc:MGI:5579145]	MGI:5579145	NA
Gm10222	7.79717	21.2915	29.8896	7.03123	19.6681	27.9804	4.90117	14.2365	9.60811	22.3284	11.2229	16.3622	0.274912	1	-0.531769	0.691706	6625	ENSMUSG00000067736	Gm10222	unprocessed_pseudogene	1	24612407	24612700	-	A5	Gm10222	predicted gene 10222 [Source:MGI Symbol;Acc:MGI:3642643]	MGI:3642643	NA
Gm28438	6.82253	10.6457	20.9227	10.0446	20.7032	24.9825	4.90117	6.22847	4.80405	21.3135	19.9518	22.6553	0.672788	1	-0.257661	0.836443	16134	ENSMUSG00000101939	Gm28438	unprocessed_pseudogene	1	24612775	24613119	-	A5	Gm28438	predicted gene 28438 [Source:MGI Symbol;Acc:MGI:5579144]	MGI:5579144	NA
Gm28437	48.7323	146.137	162.4	93.415	146.993	241.83	46.071	90.7577	50.4426	134.985	148.391	159.846	0.296939	1	-0.416317	0.749335	7082	ENSMUSG00000101111	Gm28437	unprocessed_pseudogene	1	24613189	24613971	-	A5	Gm28437	predicted gene 28437 [Source:MGI Symbol;Acc:MGI:5579143]	MGI:5579143	NA
Gm10925	59.4534	216.786	219.19	110.491	215.314	410.712	65.6756	99.6555	111.294	180.657	184.554	172.432	0.125381	1	-0.598785	0.66031	3279	ENSMUSG00000100862	Gm10925	unprocessed_pseudogene	1	24613974	24614651	-	A5	Gm10925	predicted gene 10925 [Source:MGI Symbol;Acc:MGI:3809095]	MGI:3809095	NA
Gm28661	101.363	364.858	348.712	155.692	228.771	403.717	110.766	195.752	100.084	209.075	198.271	251.726	0.0863912	0.930508	-0.590578	0.664077	2444	ENSMUSG00000102070	Gm28661	unprocessed_pseudogene	1	24614885	24615565	-	A5	Gm28661	predicted gene 28661 [Source:MGI Symbol;Acc:MGI:5579367]	MGI:5579367	NA
Gm29216	39.9605	118.071	125.536	65.29	96.27	154.891	40.1896	78.3007	45.6385	79.1643	101.006	122.087	0.330856	1	-0.367754	0.774988	7855	ENSMUSG00000101249	Gm29216	unprocessed_pseudogene	1	24615706	24616197	-	A5	Gm29216	predicted gene 29216 [Source:MGI Symbol;Acc:MGI:5579922]	MGI:5579922	NA
Lmbrd1	1345.01	1639.44	1304.18	1670.42	1785.65	1971.62	1537.01	1435.22	1588.54	1159.05	1581.18	1356.8	0.3518	1	-0.166315	0.891116	8376	ENSMUSG00000073725	Lmbrd1	protein_coding	1	24678630	24766301	+	A5	Lmbrd1	LMBR1 domain containing 1 [Source:MGI Symbol;Acc:MGI:1915671]	MGI:1915671	68421	Q8K0B2; A0A087WS60; A0A087WPS2	NM_026719; ; NM_001310483				abnormal embryo size; decreased circulating alkaline phosphatase level; decreased circulating triglyceride level; embryonic lethality prior to organogenesis; embryonic lethality prior to tooth bud stage; increased circulating alkaline phosphatase level; preweaning lethality complete penetrance
Adgrb3	15.5943	0.967794	1.99264	9.04016	3.10548	7.9944	1.96047	4.44891	0.800676	0	0	1.25863	0.0111631	0.434055	-2.05066	0.241374	677	ENSMUSG00000033569	Adgrb3	protein_coding	1	25067476	25829707	-	A5	Adgrb3	adhesion G protein-coupled receptor B3 [Source:MGI Symbol;Acc:MGI:2441837]	MGI:2441837	210933	Q80ZF8; Q68FL1; Q8BJ13	NM_175642				abnormal embryo size; decreased circulating alkaline phosphatase level; decreased circulating calcium level; embryonic growth retardation; preweaning lethality incomplete penetrance
Gm7846	12.6704	10.6457	17.9338	19.0848	20.7032	17.9874	17.6442	14.2365	7.20608	26.3881	22.4458	5.03452	0.8622	1	-0.093011	0.937564	21166	ENSMUSG00000086240	Gm7846	processed_pseudogene	1	28580499	28580772	-	A5	Gm7846	predicted gene 7846 [Source:MGI Symbol;Acc:MGI:3645212]	MGI:3645212	NA
Gm5525	2.92394	6.77456	2.98896	2.00892	3.10548	8.9937	2.9407	2.66934	4.00338	6.08956	1.24699	1.25863	0.406463	1	-0.50452	0.704895	9595	ENSMUSG00000099492	Gm5525	processed_pseudogene	1	29484604	29485915	-	A5	Gm5525	predicted gene 5525 [Source:MGI Symbol;Acc:MGI:3646042]	MGI:3646042	NA
Gm9898	5.84788	8.71014	7.97056	3.01339	0	1.9986	6.86163	6.22847	4.00338	5.07463	0	6.29315	1	1	0.0526804	1.03719	24263	ENSMUSG00000053185	Gm9898	lincRNA	1	30718560	30719962	-	A5	Gm9898	predicted gene 9898 [Source:MGI Symbol;Acc:MGI:3642391]	MGI:3642391	NA
Phf3	2123.76	2623.69	3316.75	2330.35	3092.03	3519.53	2819.15	2162.17	3102.62	2710.87	3416.74	2849.54	0.980804	1	0.00457768	1.00318	23832	ENSMUSG00000048874	Phf3	protein_coding	1	30802339	30873921	-	A5	Phf3	PHD finger protein 3 [Source:MGI Symbol;Acc:MGI:2446126]	MGI:2446126	213109	B2RQG2; A0A087WRR9; A0A087WP76; A0A087WS81; A0A087WNQ9	NM_001081080				absent startle reflex; decreased circulating alanine transaminase level; increased erythrocyte cell number; increased or absent threshold for auditory brainstem response
Gm37522	0	0	3.98528	0	0	0	0	1.77956	0	0	0	1.25863	1	1	-0.325456	0.798046	24254	ENSMUSG00000103783	Gm37522	TEC	1	30833548	30836431	-	A5	Gm37522	predicted gene, 37522 [Source:MGI Symbol;Acc:MGI:5610750]	MGI:5610750	NA
Gm37906	0	2.90338	6.97424	0	0	0	2.9407	3.55912	1.60135	1.01493	0	0	1	1	-0.0672896	0.954429	24774	ENSMUSG00000104315	Gm37906	TEC	1	30865504	30868538	-	A5	Gm37906	predicted gene, 37906 [Source:MGI Symbol;Acc:MGI:5611134]	MGI:5611134	NA
Ptp4a1	1844.03	2434	6113.42	4496.98	7960.39	8239.22	4306.17	5736.42	4623.1	9265.26	7090.37	4787.82	0.516623	1	0.203963	1.15186	12199	ENSMUSG00000026064	Ptp4a1	protein_coding	1	30940302	30949309	-	B	Ptp4a1	protein tyrosine phosphatase 4a1 [Source:MGI Symbol;Acc:MGI:1277096]	MGI:1277096	19243	Q63739; B9EKL6					abnormal bone structure; decreased bone mineral content; decreased bone mineral density; microphthalmia; preweaning lethality incomplete penetrance
Gm5698	0.974647	1.93559	1.99264	4.01785	7.24613	3.9972	8.8221	5.33869	10.4088	2.02985	8.72891	8.8104	0.061174	0.854762	1.10941	2.15757	1883	ENSMUSG00000117091	Gm5698	protein_coding	1	30977243	30977968	-	B	Gm5698	predicted gene 5698 [Source:MGI Symbol;Acc:MGI:3649020]	MGI:3649020	NA	A0A3B2W7J0
4931428L18Rik	4.87323	0	4.9816	6.02677	5.17581	6.9951	13.7233	4.44891	3.2027	3.04478	3.74096	6.29315	0.700709	1	0.290436	1.22301	16820	ENSMUSG00000086727	4931428L18Rik	protein_coding	1	30997842	31222684	-	B	4931428L18Rik	RIKEN cDNA 4931428L18 gene [Source:MGI Symbol;Acc:MGI:1918238]	MGI:1918238	NA	A0A087WNP0		NR_136907; NR_033445
Gm28644	0	0	0.99632	0	0	1.9986	1.96047	0	0	0	0	0	1	1	-0.446413	0.733865	24249	ENSMUSG00000100237	Gm28644	lincRNA	1	31041919	31043675	+	B	Gm28644	predicted gene 28644 [Source:MGI Symbol;Acc:MGI:5579350]	MGI:5579350	NA
Gm29128	0	0.967794	0	0	0	0	0	0	0	0	0	1.25863	1	1	0.0903602	1.06464	24774	ENSMUSG00000100910	Gm29128	antisense	1	31136026	31150105	+	B	Gm29128	predicted gene 29128 [Source:MGI Symbol;Acc:MGI:5579834]	MGI:5579834	NA
Gm7893	6.82253	5.80676	0.99632	2.00892	0	0.9993	1.96047	3.55912	0	1.01493	0	6.29315	0.754575	1	-0.394628	0.760685	18316	ENSMUSG00000099796	Gm7893	processed_pseudogene	1	31164549	31164773	+	B	Gm7893	predicted gene 7893 [Source:MGI Symbol;Acc:MGI:3648015]	MGI:3648015	NA
Lgsn	0	0.967794	0	0	0	0	0	0.889781	0	1.01493	0	0	1	1	0.65119	1.57046	24378	ENSMUSG00000050217	Lgsn	protein_coding	1	31176401	31204725	+	B	Lgsn	lengsin, lens protein with glutamine synthetase domain [Source:MGI Symbol;Acc:MGI:2672844]	MGI:2672844	266744	Q8CIX8	NM_153601;
Pih1d3	0	0	0	0	1.03516	0	0	0	0	0	0	0	1	1	-1.23079	0.426083	24774	ENSMUSG00000026063	Pih1d3	protein_coding	1	31222838	31224288	+	B	Pih1d3	PIH1 domain containing 3 [Source:MGI Symbol;Acc:MGI:1921958]	MGI:1921958	74708	Q3KNI6	NM_029062				abnormal male reproductive system physiology; abnormal reproductive system morphology; abnormal sperm axoneme morphology; abnormal sperm flagellum morphology; asthenozoospermia; male infertility; no abnormal phenotype detected; short sperm flagellum; thin sperm flagellum
Gm4850	1.94929	0	1.99264	0	0	1.9986	0	0	0	0	2.49397	0	0.470176	1	-1.17831	0.441869	11086	ENSMUSG00000100205	Gm4850	processed_pseudogene	1	31267326	31267884	+	B	Gm4850	predicted pseudogene 4850 [Source:MGI Symbol;Acc:MGI:3647946]	MGI:3647946	NA
Gm19680	0	0	0.99632	0	3.10548	0.9993	0	0.889781	4.00338	1.01493	1.24699	0	0.839788	1	0.514303	1.4283	20553	ENSMUSG00000070960	Gm19680	processed_pseudogene	1	31615149	31616661	+	B	Gm19680	predicted gene, 19680 [Source:MGI Symbol;Acc:MGI:5011865]	MGI:5011865	NA
Khdrbs2	5.84788	2.90338	6.97424	3.01339	7.24613	7.9944	3.92093	3.55912	2.40203	4.05971	8.72891	10.069	0.935648	1	-0.102843	0.931196	22937	ENSMUSG00000026058	Khdrbs2	protein_coding	1	32172714	32658568	+	B	Khdrbs2	KH domain containing, RNA binding, signal transduction associated 2 [Source:MGI Symbol;Acc:MGI:2159649]	MGI:2159649	170771	Q9WU01; A0A087WSL3; A0A087WR32	NM_133235;				small cerebellum
Gm37999	0	0	0	0	0	0	0	0	1.60135	0	0	0	0.595684	1	1.75216	3.36862	14256	ENSMUSG00000103482	Gm37999	TEC	1	32473757	32475565	+	B	Gm37999	predicted gene, 37999 [Source:MGI Symbol;Acc:MGI:5611227]	MGI:5611227	NA
Gm7114	0	0	0	1.00446	0	0	0	4.44891	0	0	0	0	0.502632	1	1.60707	3.04632	11845	ENSMUSG00000100481	Gm7114	processed_pseudogene	1	33100907	33102695	+	B	Gm7114	predicted gene 7114 [Source:MGI Symbol;Acc:MGI:3643085]	MGI:3643085	NA
Prim2	171.538	174.203	201.257	422.878	249.474	269.811	198.987	219.776	177.75	247.642	233.186	207.674	0.424002	1	-0.212937	0.862779	10015	ENSMUSG00000026134	Prim2	protein_coding	1	33453810	33669795	-	B	Prim2	DNA primase, p58 subunit [Source:MGI Symbol;Acc:MGI:97758]	MGI:97758	19076	P33610	NM_008922;
Gm37618	0	0	0.99632	0	2.07032	0	0	0	0.800676	0	2.49397	0	1	1	0.0441588	1.03108	24774	ENSMUSG00000102714	Gm37618	TEC	1	33613758	33616832	-	B	Gm37618	predicted gene, 37618 [Source:MGI Symbol;Acc:MGI:5610846]	MGI:5610846	NA
Gm17813	0	0	0	0	0	0	0	0	0	0	0	2.51726	0.618906	1	2.03801	4.10679	14876	ENSMUSG00000102093	Gm17813	processed_pseudogene	1	33657781	33658108	+	B	Gm17813	predicted gene, 17813 [Source:MGI Symbol;Acc:MGI:5009998]	MGI:5009998	NA
1700001G17Rik	8.77182	6.77456	3.98528	15.0669	10.3516	0	0.980234	10.6774	4.00338	19.2836	9.97589	10.069	0.720457	1	0.279664	1.21391	17454	ENSMUSG00000103746	1700001G17Rik	TEC	1	33669824	33670712	+	B	1700001G17Rik	RIKEN cDNA 1700001G17 gene [Source:MGI Symbol;Acc:MGI:1914753]	MGI:1914753	NA			NR_033199;
Gm38173	0	0	0	0	0	0	0	0.889781	0.800676	0	0	0	0.54608	1	1.8184	3.5269	13014	ENSMUSG00000102198	Gm38173	TEC	1	33671915	33674228	-	B	Gm38173	predicted gene, 38173 [Source:MGI Symbol;Acc:MGI:5611401]	MGI:5611401	NA
Rab23	527.284	598.097	520.079	477.119	511.37	580.593	498.939	478.702	550.064	413.075	563.638	430.451	0.490574	1	-0.131153	0.913102	11561	ENSMUSG00000004768	Rab23	protein_coding	1	33719887	33742564	+	B	Rab23	RAB23, member RAS oncogene family [Source:MGI Symbol;Acc:MGI:99833]	MGI:99833	19335	Q9D4I9; M0QWL7	NM_008999; NM_001159729				preweaning lethality complete penetrance; abnormal axial skeleton morphology; abnormal dorsal root ganglion morphology; abnormal eye morphology; abnormal forelimb zeugopod morphology; abnormal hindlimb zeugopod morphology; abnormal lens induction; abnormal lens vesicle development; abnormal limb development; abnormal neural tube closure; abnormal neural tube morphology; abnormal neural tube ventr…
Bag2	279.724	253.562	536.02	481.137	577.62	696.512	242.118	371.039	259.419	592.717	538.698	434.227	0.465372	1	-0.212961	0.862765	10955	ENSMUSG00000042215	Bag2	protein_coding	1	33745484	33757795	-	B	Bag2	BCL2-associated athanogene 2 [Source:MGI Symbol;Acc:MGI:1891254]	MGI:1891254	213539	Q91YN9; A0A087WNX9	NM_145392;
Gm37905	0	0	3.98528	0	0	0	0	0	0.800676	0	0	1.25863	0.81361	1	-0.769889	0.586462	19894	ENSMUSG00000103072	Gm37905	TEC	1	33748007	33748347	+	B	Gm37905	predicted gene, 37905 [Source:MGI Symbol;Acc:MGI:5611133]	MGI:5611133	NA
Zfp451	879.131	1030.7	1030.19	988.391	1046.55	1256.12	1001.8	921.813	1112.94	1001.73	1098.6	930.127	0.824556	1	-0.0384179	0.973722	20172	ENSMUSG00000042197	Zfp451	protein_coding	1	33761545	33814595	-	B	Zfp451	zinc finger protein 451 [Source:MGI Symbol;Acc:MGI:2137896]	MGI:2137896	98403	Q8C0P7; Q8VCL4; M0QWT6; A0A0A6YX30; A0A0A6YWV3; E9Q9H6	NM_001290699; NM_133817; NM_001359274; NM_001359275; NM_001290700				abnormal pancreas morphology; abnormal skin morphology; hypoactivity
Gm15455	0.974647	0.967794	0	1.00446	0	0	0	0.889781	0.800676	1.01493	6.23493	0	0.305961	1	1.32262	2.50119	7295	ENSMUSG00000081402	Gm15455	processed_pseudogene	1	33836124	33838680	-	B	Gm15455	predicted gene 15455 [Source:MGI Symbol;Acc:MGI:3705563]	MGI:3705563	433287		NM_001161816
Bend6	11.6958	8.71014	19.9264	10.0446	6.21097	1.9986	12.743	10.6774	4.80405	1.01493	7.48192	17.6208	0.893619	1	-0.121597	0.919169	21943	ENSMUSG00000042182	Bend6	protein_coding	1	33852052	33907816	-	B	Bend6	BEN domain containing 6 [Source:MGI Symbol;Acc:MGI:2444572]	MGI:2444572	320705	Q6PFX2; A0A087WSH8	NM_001310484; ; NM_177235
Dst	2910.29	3040.81	3703.32	1831.13	2273.21	2843.01	4037.58	1743.97	3027.35	1826.87	2703.47	3052.18	0.936302	1	-0.0184489	0.987294	22948	ENSMUSG00000026131	Dst	protein_coding	1	33908225	34308661	+	B	Dst	dystonin [Source:MGI Symbol;Acc:MGI:104627]	MGI:104627	13518	Q91ZU6; E9Q9X1; A0A0A6YXR1; A0A087WSP0; A0A087WRB8; A0A571BGG5; A0A0A6YX28; A0A1D5RLZ3; S4R1P5; S4R1Y6; A0A087WPR7; A0A5F8MPU9	NM_001276764; ; NM_133833; NM_134448; NM_010081				abnormal embryo size; persistence of hyaloid vascular system; preweaning lethality incomplete penetrance; abnormal Schwann cell morphology; abnormal Z line morphology; abnormal axon morphology; abnormal axonal transport; abnormal brainstem morphology; abnormal circumvallate papillae morphology; abnormal dorsal root ganglion morphology; abnormal dorsal spinal root morphology; abnormal eye distance…
Gm38157	0	0	0.99632	1.00446	0	0	0	0	0	1.01493	0	2.51726	1	1	0.547541	1.46159	24288	ENSMUSG00000103364	Gm38157	TEC	1	34032100	34033797	+	B	Gm38157	predicted gene, 38157 [Source:MGI Symbol;Acc:MGI:5611385]	MGI:5611385	NA
Gm26788	5.84788	2.90338	0.99632	7.03123	0	0	6.86163	4.44891	0	1.01493	1.24699	2.51726	1	1	-0.0586906	0.960135	24774	ENSMUSG00000096992	Gm26788	processed_transcript	1	34165856	34178446	-	B	Gm26788	predicted gene, 26788 [Source:MGI Symbol;Acc:MGI:5477282]	MGI:5477282	NA
Gm3052	7.79717	17.4203	2.98896	1.00446	0	0	4.90117	7.11825	1.60135	0	1.24699	7.55177	0.721142	1	-0.38029	0.768283	17473	ENSMUSG00000101462	Gm3052	transcribed_processed_pseudogene	1	34415050	34417986	-	B	Gm3052	predicted gene 3052 [Source:MGI Symbol;Acc:MGI:3781230]	MGI:3781230	NA
Gm37233	50.6816	56.132	5.97792	11.0491	9.31645	4.9965	35.2884	16.9058	24.8209	2.02985	1.24699	17.6208	0.493715	1	-0.487857	0.713083	11627	ENSMUSG00000102336	Gm37233	lincRNA	1	34427002	34433264	-	B	Gm37233	predicted gene, 37233 [Source:MGI Symbol;Acc:MGI:5610461]	MGI:5610461	NA
Ccdc115	336.253	323.243	642.626	824.663	898.52	715.498	396.995	610.39	472.399	732.777	798.071	667.073	0.928561	1	-0.0249462	0.982857	22766	ENSMUSG00000042111	Ccdc115	protein_coding	1	34436670	34439672	-	B	Ccdc115	coiled-coil domain containing 115 [Source:MGI Symbol;Acc:MGI:1916918]	MGI:1916918	69668	Q8VE99	NM_027159;
Gm28306	0.974647	0	4.9816	0	3.10548	2.9979	1.96047	2.66934	7.20608	3.04478	3.74096	0	0.494705	1	0.638488	1.5567	11651	ENSMUSG00000101711	Gm28306	antisense	1	34439511	34444730	-	B	Gm28306	predicted gene 28306 [Source:MGI Symbol;Acc:MGI:5579012]	MGI:5579012	NA
Imp4	620.85	581.644	702.406	685.043	596.253	650.544	618.527	637.973	780.659	584.598	776.873	696.022	0.605721	1	0.0937238	1.06712	14508	ENSMUSG00000026127	Imp4	protein_coding	1	34439851	34449356	+	B	Imp4	IMP4, U3 small nucleolar ribonucleoprotein [Source:MGI Symbol;Acc:MGI:106572]	MGI:106572	27993	Q8VHZ7; D6RCI8; F6VY64	NM_178601;
Ptpn18	160.817	124.845	162.4	164.732	120.079	115.919	163.699	167.279	84.8716	190.806	139.663	118.311	0.925672	1	0.0263502	1.01843	22698	ENSMUSG00000026126	Ptpn18	protein_coding	1	34459762	34475733	+	B	Ptpn18	protein tyrosine phosphatase, non-receptor type 18 [Source:MGI Symbol;Acc:MGI:108410]	MGI:108410	19253	Q61152; Q3V441; A0A087WPR5	NM_011206
Gm28417	17.5436	28.066	13.9485	7.03123	4.14065	4.9965	17.6442	23.1343	11.2095	11.1642	6.23493	13.8449	0.802331	1	0.139385	1.10144	19582	ENSMUSG00000100280	Gm28417	processed_transcript	1	34468834	34473148	-	B	Gm28417	predicted gene 28417 [Source:MGI Symbol;Acc:MGI:5579123]	MGI:5579123	NA
4930568A12Rik	0	0	0	1.00446	1.03516	0.9993	1.96047	0.889781	0.800676	0	1.24699	0	0.761455	1	0.61398	1.53048	18471	ENSMUSG00000101223	4930568A12Rik	lincRNA	1	34477167	34485933	-	B	4930568A12Rik	RIKEN cDNA 4930568A12 gene [Source:MGI Symbol;Acc:MGI:1923133]	MGI:1923133	NA
Prss39	0	0	1.99264	0	0	0.9993	0	0	0	0	0	0	0.355104	1	-2.31817	0.200521	8475	ENSMUSG00000026125	Prss39	protein_coding	1	34498410	34503063	+	B	Prss39	protease, serine 39 [Source:MGI Symbol;Acc:MGI:1270856]	MGI:1270856	21755	O70169; A0A087WR41	NM_001360855; NM_009355;
Cfc1	0	0	0.99632	1.00446	0	0	0	0	0	0	0	0	0.551511	1	-1.87204	0.273187	13181	ENSMUSG00000026124	Cfc1	protein_coding	1	34535648	34544313	+	B	Cfc1	cripto, FRL-1, cryptic family 1 [Source:MGI Symbol;Acc:MGI:109448]	MGI:109448	12627	P97766	NM_007685	NR_153806			abnormal aortic arch morphology; abnormal azygos vein morphology; abnormal direction of embryo turning; abnormal direction of heart looping; abnormal heart and great artery attachment; abnormal heart development; abnormal heart septum morphology; abnormal inferior vena cava morphology; abnormal left-right axis patterning; abnormal liver morphology; abnormal right subclavian artery morphology; abn…
Amer3	2.92394	0	0	0	0	0	0	0	0	0	0	0	0.462698	1	-2.29869	0.203247	10888	ENSMUSG00000045174	Amer3	protein_coding	1	34579657	34590944	+	B	Amer3	APC membrane recruitment 3 [Source:MGI Symbol;Acc:MGI:3026939]	MGI:3026939	211383	Q6NS69	NM_213727
Arhgef4	115.983	69.6811	89.6688	73.3257	75.5668	76.9461	130.371	116.561	76.0642	69.015	78.5602	65.4487	0.747365	1	0.0990778	1.07109	18135	ENSMUSG00000037509	Arhgef4	protein_coding	1	34678188	34813309	+	B	Arhgef4	Rho guanine nucleotide exchange factor (GEF) 4 [Source:MGI Symbol;Acc:MGI:2442507]	MGI:2442507	226970	Q7TNR9; Q3TQN9; E0CYG8; E0CY60; E0CX56; E9PYK8	NM_001368773; ; NM_183019				abnormal behavior; abnormal response to tactile stimuli; abnormal vibrissa morphology; decreased IgE level; decreased IgG1 level; decreased T cell number; decreased body weight; decreased bone mineral density; decreased circulating HDL cholesterol level; decreased circulating LDL cholesterol level; decreased circulating alanine transaminase level; decreased circulating aspartate transaminase leve…
Gm38336	0	15.4847	3.98528	1.00446	0	6.9951	5.8814	2.66934	6.40541	2.02985	4.98795	1.25863	0.834602	1	-0.226571	0.854664	20424	ENSMUSG00000104002	Gm38336	antisense	1	34809360	34811908	-	B	Gm38336	predicted gene, 38336 [Source:MGI Symbol;Acc:MGI:5611564]	MGI:5611564	NA
Fam168b	4269.93	4341.52	4874.99	4355.35	4707.91	5929.84	5164.85	3661.45	5688	4340.84	5969.32	5126.4	0.685917	1	0.0726178	1.05162	16450	ENSMUSG00000037503	Fam168b	protein_coding	1	34813219	34843065	-	B	Fam168b	family with sequence similarity 168, member B [Source:MGI Symbol;Acc:MGI:2448487]	MGI:2448487	214469	Q80XQ8; G3UWF0; A0A087WSR1; E9Q917; A0A087WNR1	NM_174997; NM_001160236; ; NM_001160235
Gm37127	11.6958	9.67794	9.9632	0	4.14065	0	5.8814	1.77956	5.60473	4.05971	2.49397	2.51726	0.405694	1	-0.637787	0.642698	9576	ENSMUSG00000104358	Gm37127	TEC	1	34823525	34826560	+	B	Gm37127	predicted gene, 37127 [Source:MGI Symbol;Acc:MGI:5610355]	MGI:5610355	NA
Plekhb2	2217.32	2171.73	1843.19	1543.86	2123.12	2239.43	1432.12	1284.84	1893.6	1993.32	1708.37	1521.68	0.0951927	0.937325	-0.303727	0.810157	2670	ENSMUSG00000026123	Plekhb2	protein_coding	1	34849976	34879580	+	B	Plekhb2	pleckstrin homology domain containing, family B (evectins) member 2 [Source:MGI Symbol;Acc:MGI:2385825]	MGI:2385825	226971	Q9QZC7; Q3UFC9; D3Z3L2	NM_175421; NM_145516; NM_001357425;
Gm37670	0	0	0	0	0	0	0	0.889781	1.60135	0	0	0	0.338767	1	2.2234	4.66992	8039	ENSMUSG00000103548	Gm37670	processed_pseudogene	1	34969627	34969855	-	B	Gm37670	predicted gene, 37670 [Source:MGI Symbol;Acc:MGI:5610898]	MGI:5610898	NA
1110002O04Rik	2.92394	1.93559	0.99632	0	0	0.9993	1.96047	0	0	0	1.24699	0	0.471275	1	-0.997548	0.50085	11116	ENSMUSG00000102531	1110002O04Rik	lincRNA	1	35879845	35881119	+	B	1110002O04Rik	RIKEN cDNA 1110002O04 gene [Source:MGI Symbol;Acc:MGI:1915733]	MGI:1915733	NA
Gm33222	0	0	0	1.00446	0	0	0	0	0	0	0	1.25863	1	1	0.0793719	1.05656	24774	ENSMUSG00000103708	Gm33222	lincRNA	1	36002985	36011044	-	B	Gm33222	predicted gene, 33222 [Source:MGI Symbol;Acc:MGI:5592381]	MGI:5592381	NA
Gm38049	0.974647	0	0	0	2.07032	0	0	0	0	0	0	3.77589	1	1	0.17924	1.13229	24774	ENSMUSG00000102434	Gm38049	TEC	1	36029647	36031018	-	B	Gm38049	predicted gene, 38049 [Source:MGI Symbol;Acc:MGI:5611277]	MGI:5611277	NA
Hs6st1	1219.28	1224.26	1837.21	1599.1	1756.67	1916.66	1857.54	1219.89	2029.71	2274.45	2219.64	1611.05	0.250896	1	0.230973	1.17363	6035	ENSMUSG00000045216	Hs6st1	protein_coding	1	36068400	36106446	+	B	Hs6st1	heparan sulfate 6-O-sulfotransferase 1 [Source:MGI Symbol;Acc:MGI:1354958]	MGI:1354958	50785	Q9QYK5	NM_015818;				abnormal eye morphology; abnormal phalanx morphology; abnormal placenta vasculature; abnormal pulmonary alveolus morphology; abnormal retinal ganglion layer morphology; abnormal skeleton development; abnormal tarsal bone morphology; decreased body size; decreased body weight; decreased embryo size; decreased survivor rate; lethality throughout fetal growth and development complete penetrance; let…
Gm33280	5.84788	4.83897	9.9632	6.02677	9.31645	0.9993	25.4861	8.00803	12.8108	13.194	7.48192	5.03452	0.0808633	0.918191	0.961269	1.94702	2314	ENSMUSG00000102202	Gm33280	lincRNA	1	36132042	36138746	+	B	Gm33280	predicted gene, 33280 [Source:MGI Symbol;Acc:MGI:5592439]	MGI:5592439	NA
Uggt1	2105.24	2223.99	1868.1	1468.52	1558.95	1747.77	1945.76	1387.17	2002.49	1491.94	1427.8	1457.49	0.341867	1	-0.175721	0.885325	8112	ENSMUSG00000037470	Uggt1	protein_coding	1	36140027	36244720	-	B	Uggt1	UDP-glucose glycoprotein glucosyltransferase 1 [Source:MGI Symbol;Acc:MGI:2443162]	MGI:2443162	320011	Q6P5E4; G3UYG7; G3UZU8	NM_198899;				abnormal endoplasmic reticulum physiology; lethality throughout fetal growth and development incomplete penetrance
Neurl3	456.135	310.662	159.411	158.705	149.063	175.877	326.418	274.053	228.193	211.105	162.108	202.639	0.989394	1	-0.00483369	0.996655	23967	ENSMUSG00000047180	Neurl3	protein_coding	1	36264597	36274679	-	B	Neurl3	neuralized E3 ubiquitin protein ligase 3 [Source:MGI Symbol;Acc:MGI:2429944]	MGI:2429944	214854	Q8CJC5; A0A087WP78	NM_153408;
Arid5a	367.442	301.952	908.644	649.887	804.32	521.634	926.321	654.879	776.655	1327.52	901.571	758.953	0.0266842	0.636407	0.589014	1.50422	1103	ENSMUSG00000037447	Arid5a	protein_coding	1	36307733	36324029	+	B	Arid5a	AT rich interactive domain 5A (MRF1-like) [Source:MGI Symbol;Acc:MGI:2443039]	MGI:2443039	214855	Q3U108; D3Z7U1; D3Z085; J3KMU9; D3Z0W0	NM_001290726; NM_001172205; NM_001172206; NM_145996; NM_001290727	NR_033310			decreased T-helper 17 cell number; decreased circulating interleukin-6 level; decreased circulating tumor necrosis factor level; decreased susceptibility to experimental autoimmune encephalomyelitis; increased T cell number
4930403P22Rik	0	3.87117	0	0	0	2.9979	0	0	2.40203	0	1.24699	1.25863	0.865223	1	-0.431204	0.741643	21239	ENSMUSG00000102762	4930403P22Rik	lincRNA	1	36332708	36333420	+	B	4930403P22Rik	RIKEN cDNA 4930403P22 gene [Source:MGI Symbol;Acc:MGI:1921057]	MGI:1921057	NA
Kansl3	1715.38	1367.49	1721.64	1342.97	1524.79	1637.85	1475.25	1432.55	1883.19	1504.12	1880.46	1811.17	0.559807	1	0.101053	1.07256	13427	ENSMUSG00000010453	Kansl3	protein_coding	1	36335730	36369181	-	B	Kansl3	KAT8 regulatory NSL complex subunit 3 [Source:MGI Symbol;Acc:MGI:1918055]	MGI:1918055	226976	A2RSY1; A0A087WRK2; A0A087WPB8; A0A0A6YWN0; A0A087WQ64	NM_172652; NM_001310513
Fer1l5	75.0478	78.3913	43.8381	29.1294	21.7384	11.9916	58.814	38.2606	55.2466	39.5821	28.6807	40.2761	1	1	0.00585257	1.00406	24774	ENSMUSG00000037432	Fer1l5	protein_coding	1	36372291	36422110	+	B	Fer1l5	fer-1-like 5 (C. elegans) [Source:MGI Symbol;Acc:MGI:3616091]	MGI:3616091	100534273	P0DM40; A0A0J9YV09	NM_001277076;
Lman2l	391.808	406.473	323.804	330.468	214.278	215.849	393.074	269.604	241.003	294.329	188.295	271.864	0.476281	1	-0.182773	0.881008	11251	ENSMUSG00000001143	Lman2l	protein_coding	1	36419871	36445271	-	B	Lman2l	lectin, mannose-binding 2-like [Source:MGI Symbol;Acc:MGI:2443010]	MGI:2443010	214895	P59481; D3Z4P2; J3QPK9; J3QNZ7	NM_001013374; NM_001310517
Cnnm4	322.608	286.467	264.025	228.013	222.56	235.835	307.793	204.65	279.436	236.478	230.693	234.105	0.785578	1	-0.0623153	0.957726	19146	ENSMUSG00000037408	Cnnm4	protein_coding	1	36471620	36508764	+	B	Cnnm4	cyclin M4 [Source:MGI Symbol;Acc:MGI:2151060]	MGI:2151060	94220	Q69ZF7	NM_033570;				abnormal enamel mineralization; abnormal enamel morphology; abnormal feces composition; abnormal tooth color; abnormal tooth morphology; decreased circulating magnesium level; decreased urine magnesium level; increased sensitivity to induced morbidity/mortality
Gm37909	0	2.90338	1.99264	0	2.07032	0	2.9407	0	0.800676	2.02985	1.24699	1.25863	1	1	0.207189	1.15444	24241	ENSMUSG00000104316	Gm37909	TEC	1	36473952	36476110	+	B	Gm37909	predicted gene, 37909 [Source:MGI Symbol;Acc:MGI:5611137]	MGI:5611137	NA
Cnnm3	1035.07	1106.19	982.372	880.913	977.192	1123.21	1102.76	781.228	1293.89	788.598	1357.97	1074.87	0.725036	1	0.0676877	1.04804	17564	ENSMUSG00000001138	Cnnm3	protein_coding	1	36511867	36528237	+	B	Cnnm3	cyclin M3 [Source:MGI Symbol;Acc:MGI:2151055]	MGI:2151055	94218	Q32NY4	NM_053186; NM_001331209; NM_001039551;
Ankrd23	7.79717	12.5813	4.9816	12.0535	6.21097	5.9958	16.664	17.7956	6.40541	12.1791	16.2108	20.1381	0.0628966	0.859434	0.824994	1.77153	1925	ENSMUSG00000067653	Ankrd23	protein_coding	1	36530188	36536883	-	B	Ankrd23	ankyrin repeat domain 23 [Source:MGI Symbol;Acc:MGI:1925571]	MGI:1925571	78321	Q812A3; A2RT50; B7ZNT7; A0A0A6YW48	NM_001310521; NM_153502;				no abnormal phenotype detected
Ankrd39	175.436	158.718	122.547	112.5	160.45	125.912	149.976	176.177	158.534	120.776	107.241	157.329	0.927065	1	0.0256027	1.0179	22725	ENSMUSG00000079610	Ankrd39	protein_coding	1	36537507	36547445	-	B	Ankrd39	ankyrin repeat domain 39 [Source:MGI Symbol;Acc:MGI:1914816]	MGI:1914816	109346	Q9D2X0; Q14A32; A0A0A6YWV1; A0A140LJ63	NM_026241; NM_001310533	NR_132321;
Sema4c	1215.38	1192.32	1286.25	1098.88	1209.07	1529.93	1542.89	1788.46	1682.22	3757.26	2028.85	1733.13	0.000866027	0.102334	0.734545	1.66387	222	ENSMUSG00000026121	Sema4c	protein_coding	1	36548639	36558349	-	B	Sema4c	sema domain, immunoglobulin domain (Ig), transmembrane domain (TM) and short cytoplasmic domain, (semaphorin) 4C [Source:MGI Symbol;Acc:MGI:109252]	MGI:109252	20353	Q64151; A0A0A6YX48; A0A0A6YXK9	NM_001304330; NM_001304329; NM_001126047				abnormal cerebellar granule cell migration; abnormal cerebellar granule layer morphology; abnormal cerebellum lobule morphology; belly spot; ectopic cerebellar granule cells; exencephaly; neonatal lethality complete penetrance
D430040D24Rik	126.704	124.845	80.7019	78.348	80.7426	81.9426	84.3001	86.3088	135.314	85.2538	118.464	146.001	0.507349	1	0.191411	1.14188	11971	ENSMUSG00000087589	D430040D24Rik	processed_transcript	1	36557701	36565613	+	B	D430040D24Rik	RIKEN cDNA D430040D24 gene [Source:MGI Symbol;Acc:MGI:2442526]	MGI:2442526	NA
Fam178b	20.4676	14.5169	19.9264	19.0848	28.9845	12.9909	12.743	24.9139	11.2095	34.5075	12.4699	12.5863	0.85054	1	-0.0902294	0.939373	20830	ENSMUSG00000046337	Fam178b	protein_coding	1	36562692	36683183	-	B	Fam178b	family with sequence similarity 178, member B [Source:MGI Symbol;Acc:MGI:3026913]	MGI:3026913	381337	E9PXB2; E9PUL8	NM_001126046; ; NM_027957; NM_201365
Cox5b	1249.5	491.639	1601.09	2106.36	1468.89	919.356	1190	1721.73	1049.69	2464.24	1735.81	1439.87	0.301174	1	0.292894	1.2251	7189	ENSMUSG00000061518	Cox5b	protein_coding	1	36691449	36693681	+	B	Cox5b	cytochrome c oxidase subunit 5B [Source:MGI Symbol;Acc:MGI:88475]	MGI:88475	12859	Q9D881; F7C106	NM_009942				abnormal embryo size; abnormal embryonic autopod plate morphology; abnormal liver size; abnormal placenta size; abnormal skin coloration; decreased blood urea nitrogen level; pale liver; pallor; prenatal lethality prior to heart atrial septation; preweaning lethality complete penetrance
Actr1b	2719.26	2537.56	2378.22	2534.26	2662.43	2817.03	2707.4	2860.65	2940.88	2810.33	2816.94	2678.36	0.516344	1	0.103712	1.07453	12193	ENSMUSG00000037351	Actr1b	protein_coding	1	36698114	36714422	-	B	Actr1b	ARP1 actin-related protein 1B, centractin beta [Source:MGI Symbol;Acc:MGI:1917446]	MGI:1917446	226977	Q8R5C5; E0CYB4; E0CZD4	NM_146107;
4933424G06Rik	0	0	4.9816	2.00892	1.03516	0	0	0	0	1.01493	0	0	0.161889	1	-2.31222	0.201351	4074	ENSMUSG00000102416	4933424G06Rik	protein_coding	1	36710149	36757953	+	B	4933424G06Rik	RIKEN cDNA 4933424G06 gene [Source:MGI Symbol;Acc:MGI:1918416]	MGI:1918416	71166	A0A140LIP3; A0A140LJI8	NM_001374322	NR_040290
Zap70	85.7689	78.3913	19.9264	298.325	59.0042	33.9762	45.0907	38.2606	24.8209	27.403	22.4458	78.035	0.0162625	0.517829	-1.28596	0.410098	826	ENSMUSG00000026117	Zap70	protein_coding	1	36761798	36782818	+	B	Zap70	zeta-chain (TCR) associated protein kinase [Source:MGI Symbol;Acc:MGI:99613]	MGI:99613	22637	P43404; A0A087WQ05	NM_009539; NM_001289766; NM_001289765; ; NM_001289612				abnormal CD8-positive alpha-beta T cell differentiation; abnormal T cell activation; abnormal T cell clonal deletion; abnormal T cell differentiation; abnormal T cell physiology; abnormal T cell selection; abnormal T cell subpopulation ratio; abnormal class switch recombination; abnormal double-positive T cell morphology; abnormal humoral immune response; abnormal lymph node cell ratio; abnormal …
Tmem131	2154.94	2474.65	2000.61	1729.68	1488.56	1786.75	2373.15	1589.15	2358.79	1200.66	1717.1	1859	0.737374	1	-0.0681088	0.953888	17848	ENSMUSG00000026116	Tmem131	protein_coding	1	36792191	36943666	-	B	Tmem131	transmembrane protein 131 [Source:MGI Symbol;Acc:MGI:1927110]	MGI:1927110	56030	O70472; A0A0A6YXP8; A0A087WRG7; A0A087WQG5; A0A0A6YW65	NM_018872
Gm38115	0	0	0	0	0	0	0	0	1.60135	0	0	1.25863	0.34585	1	2.2893	4.88817	8219	ENSMUSG00000102930	Gm38115	sense_intronic	1	36913601	36916539	-	B	Gm38115	predicted gene, 38115 [Source:MGI Symbol;Acc:MGI:5611343]	MGI:5611343	NA
F830112A20Rik	0	0	0	0	0	0	0	0	0.800676	0	0	3.77589	0.265644	1	2.77346	6.83748	6404	ENSMUSG00000103159	F830112A20Rik	TEC	1	36922797	36926348	-	B	F830112A20Rik	RIKEN cDNA F830112A20 gene [Source:MGI Symbol;Acc:MGI:3641781]	MGI:3641781	NA
Vwa3b	76.9971	59.0354	68.7461	58.2588	72.4613	34.9755	57.8338	64.0642	26.4223	62.9254	56.1144	44.052	0.445177	1	-0.251697	0.839908	10474	ENSMUSG00000050122	Vwa3b	protein_coding	1	37026596	37187613	+	B	Vwa3b	von Willebrand factor A domain containing 3B [Source:MGI Symbol;Acc:MGI:1918103]	MGI:1918103	70853	Q9D5X0; Q8BH17; A0A0A6YWT6; J9JI28; A0A571BEM6; A0A571BE33	NM_001370828; NM_001370829
Cnga3	2.92394	0	0.99632	2.00892	1.03516	1.9986	0.980234	0.889781	2.40203	4.05971	2.49397	1.25863	0.72367	1	0.399938	1.31945	17527	ENSMUSG00000026114	Cnga3	protein_coding	1	37214434	37263384	+	B	Cnga3	cyclic nucleotide gated channel alpha 3 [Source:MGI Symbol;Acc:MGI:1341818]	MGI:1341818	12790	Q9JJZ8; A0A0A6YXW9; A0A0A6YY14	NM_001282010; NM_009918				abnormal skin morphology; enlarged heart; enlarged spleen; enlarged uterus; NeuroLex.org; abnormal cone electrophysiology; abnormal eye electrophysiology; abnormal eye physiology; abnormal olfactory system physiology; abnormal retinal cone cell morphology; abnormal retinal cone cell outer segment morphology; abnormal visual contrast sensitivity; decreased b wave amplitude; decreased retinal photo…
Inpp4a	511.69	489.704	509.12	485.155	355.06	597.581	711.65	573.019	586.095	327.821	556.156	634.349	0.360493	1	0.200839	1.14937	8615	ENSMUSG00000026113	Inpp4a	protein_coding	1	37299865	37410736	+	B	Inpp4a	inositol polyphosphate-4-phosphatase, type I [Source:MGI Symbol;Acc:MGI:1931123]	MGI:1931123	269180	Q3UEQ1; E9QAD0; D3YUL8; D3Z230; A0A0A6YXS5; F6V2U0; F6R4N2; A0A0R4J0Q2; D3YUD3; E9Q9A0	NM_001374630; NM_030266; NM_001290797; NM_001290798; NM_001290799; NM_172971				Purkinje cell degeneration; abnormal excitatory postsynaptic currents; abnormal involuntary movement; abnormal locomotor coordination; abnormal posture; akinesia; ataxia; decreased body size; decreased body weight; dystonia; gliosis; hippocampal neuron degeneration; impaired righting response; limb grasping; neurodegeneration; postnatal growth retardation; postnatal lethality complete penetrance;…
4930439A04Rik	0	0	0	0	0	0.9993	0	0	0	0	2.49397	0	1	1	0.807711	1.75043	24620	ENSMUSG00000086064	4930439A04Rik	antisense	1	37329667	37334172	-	B	4930439A04Rik	RIKEN cDNA 4930439A04 gene [Source:MGI Symbol;Acc:MGI:1925369]	MGI:1925369	NA
Coa5	1307.98	1371.36	802.038	1077.79	841.586	977.315	1125.31	903.128	1241.85	860.658	865.409	1061.02	0.706593	1	-0.0742447	0.949839	17021	ENSMUSG00000026112	Coa5	protein_coding	1	37417084	37430103	-	B	Coa5	cytochrome C oxidase assembly factor 5 [Source:MGI Symbol;Acc:MGI:1923428]	MGI:1923428	76178	Q99M07	NM_198006;				abnormal embryo size; abnormal uterus morphology; embryonic lethality prior to organogenesis; embryonic lethality prior to tooth bud stage; pallor; preweaning lethality complete penetrance; small adrenal glands
Unc50	815.779	691.973	783.108	1131.02	973.052	1111.22	784.187	1182.52	1011.25	1106.27	1213.32	1081.16	0.273536	1	0.212084	1.15836	6597	ENSMUSG00000026111	Unc50	protein_coding	1	37430139	37439124	+	B	Unc50	unc-50 homolog [Source:MGI Symbol;Acc:MGI:1914637]	MGI:1914637	67387	Q9CQ61; D3YXX4; A0A0A6YWQ8; A0A0A6YX35	NM_001356528; ; NM_026123
Mgat4a	710.517	692.94	854.843	660.936	829.164	937.343	664.598	740.298	1080.91	1029.14	860.421	702.315	0.553992	1	0.116294	1.08395	13269	ENSMUSG00000026110	Mgat4a	protein_coding	1	37439340	37541016	-	B	Mgat4a	mannoside acetylglucosaminyltransferase 4, isoenzyme A [Source:MGI Symbol;Acc:MGI:2662992]	MGI:2662992	269181	Q812G0; D3YZH7; D3Z166; D6RG46	NM_173870; NM_001290801;				abnormal blood homeostasis; abnormal circulating insulin level; decreased cellular glucose uptake; decreased circulating insulin level; hepatic steatosis; hyperglycemia; impaired glucose tolerance; increased circulating free fatty acid level; increased circulating glucose level; increased circulating triglyceride level; increased susceptibility to weight gain; insulin resistance
2010300C02Rik	741.706	734.555	1374.92	895.98	1219.42	1209.15	1068.45	1148.71	1259.46	1209.79	1359.22	1073.61	0.306989	1	0.205157	1.15281	7326	ENSMUSG00000026090	2010300C02Rik	protein_coding	1	37611677	37720085	-	B	2010300C02Rik	RIKEN cDNA 2010300C02 gene [Source:MGI Symbol;Acc:MGI:1919347]	MGI:1919347	72097	E9Q3M9; E0CXB3	NM_028096				decreased circulating cholesterol level; decreased food intake; decreased leukocyte cell number; improved glucose tolerance; increased leukocyte cell number
4930556I23Rik	3.89859	1.93559	3.98528	1.00446	0	0	3.92093	1.77956	0	0	2.49397	10.069	0.540701	1	0.663913	1.58437	12863	ENSMUSG00000089767	4930556I23Rik	antisense	1	37614259	37615372	+	B	4930556I23Rik	RIKEN cDNA 4930556I23 gene [Source:MGI Symbol;Acc:MGI:1922520]	MGI:1922520	NA
4930470B04Rik	1.94929	0	2.98896	0	0	0.9993	0	0	0	0	0	0	0.0940509	0.937325	-3.15971	0.1119	2639	ENSMUSG00000104365	4930470B04Rik	TEC	1	37660722	37662647	+	B	4930470B04Rik	RIKEN cDNA 4930470B04 gene [Source:MGI Symbol;Acc:MGI:1923057]	MGI:1923057	NA
Gm19863	1.94929	0	1.99264	4.01785	3.10548	1.9986	2.9407	4.44891	3.2027	0	0	5.03452	0.800936	1	0.267202	1.20347	19537	ENSMUSG00000102650	Gm19863	TEC	1	37694447	37696664	-	B	Gm19863	predicted gene, 19863 [Source:MGI Symbol;Acc:MGI:5012048]	MGI:5012048	NA
Tsga10	193.955	314.533	168.378	162.723	149.063	100.929	216.632	173.507	96.8818	113.672	101.006	79.2936	0.144677	1	-0.478425	0.717761	3706	ENSMUSG00000060771	Tsga10	protein_coding	1	37754776	37866429	-	B	Tsga10	testis specific 10 [Source:MGI Symbol;Acc:MGI:2685063]	MGI:2685063	211484	Q6NY15; Q3TR21; D6RIK6	NM_207228; NM_001290721; ; NM_001290720	NR_110976
Lipt1	48.7323	63.8744	83.6909	67.299	80.7426	80.9433	50.9721	81.8599	68.8581	40.5971	67.3373	73.0005	0.619177	1	-0.15181	0.90012	14887	ENSMUSG00000037216	Lipt1	protein_coding	1	37871738	37876228	+	B	Lipt1	lipoyltransferase 1 [Source:MGI Symbol;Acc:MGI:3645211]	MGI:3645211	623661	Q8VCM4; D3Z2L3; D3Z093; D3Z7N1	NM_001037918				abnormal spleen morphology; preweaning lethality complete penetrance
Mitd1	182.259	192.591	126.533	219.977	132.501	135.905	193.106	215.327	160.135	83.224	109.735	168.656	0.763392	1	-0.0882411	0.940669	18528	ENSMUSG00000026088	Mitd1	protein_coding	1	37874801	37890411	-	B	Mitd1	MIT, microtubule interacting and transport, domain containing 1 [Source:MGI Symbol;Acc:MGI:1916278]	MGI:1916278	69028	Q8VDV8	NM_001356262; NM_026913;
Mrpl30	631.571	666.81	1007.28	1314.84	1002.04	1121.21	738.116	1030.37	694.986	1401.61	1122.29	867.195	0.906413	1	0.0274081	1.01918	22251	ENSMUSG00000026087	Mrpl30	protein_coding	1	37890477	37898535	+	B	Mrpl30	mitochondrial ribosomal protein L30 [Source:MGI Symbol;Acc:MGI:1333820]	MGI:1333820	107734	Q9D7N6; A0A0A6YXW4	NM_027098; NM_001356482;
Lyg2	0	0	5.97792	4.01785	0	0	1.96047	5.33869	0	0	4.98795	1.25863	0.837272	1	0.402086	1.32142	20484	ENSMUSG00000061584	Lyg2	protein_coding	1	37905923	37916493	-	B	Lyg2	lysozyme G-like 2 [Source:MGI Symbol;Acc:MGI:2685622]	MGI:2685622	332427	Q3V1I0	NM_001033427
Txndc9	935.661	1079.09	1231.45	1489.62	1447.16	1567.9	1119.43	1356.92	1125.75	1079.88	1309.34	1212.06	0.567214	1	-0.105704	0.929351	13604	ENSMUSG00000058407	Txndc9	protein_coding	1	37985189	37997893	-	B	Txndc9	thioredoxin domain containing 9 [Source:MGI Symbol;Acc:MGI:2138153]	MGI:2138153	98258	Q9CQ79; A0A0A6YVV3; A0A0A6YWP9; A0A0A6YXY0	NM_172054;
Eif5b	1508.75	1647.18	1764.48	1738.72	1851.9	2129.51	1806.57	1536.65	1834.35	1518.33	1758.25	1662.65	0.665858	1	-0.0727773	0.950806	15940	ENSMUSG00000026083	Eif5b	protein_coding	1	37998010	38055579	+	B	Eif5b	eukaryotic translation initiation factor 5B [Source:MGI Symbol;Acc:MGI:2441772]	MGI:2441772	226982	Q05D44	NM_198303;
Rev1	295.318	342.599	444.359	361.606	527.932	673.528	300.932	347.015	429.162	493.254	477.596	323.468	0.521545	1	-0.157582	0.896526	12335	ENSMUSG00000026082	Rev1	protein_coding	1	38052786	38129801	-	B	Rev1	REV1, DNA directed polymerase [Source:MGI Symbol;Acc:MGI:1929074]	MGI:1929074	56210	Q920Q2; A0A0A6YWQ5; A0A0A6YWI0; A0A0A6YW35	NM_019570; NM_001359287; NM_001359288;				abnormal somatic hypermutation frequency; decreased body weight; lymphoid hypoplasia; no abnormal phenotype detected; prenatal lethality incomplete penetrance
Gm37062	4.87323	6.77456	2.98896	0	0	0	3.92093	3.55912	3.2027	0	1.24699	0	0.836278	1	-0.24666	0.842845	20468	ENSMUSG00000103804	Gm37062	sense_intronic	1	38076295	38077305	-	B	Gm37062	predicted gene, 37062 [Source:MGI Symbol;Acc:MGI:5610290]	MGI:5610290	NA
Aff3	675.43	995.86	667.534	427.901	483.42	706.505	521.484	310.534	1077.71	506.448	543.686	664.556	0.644329	1	-0.126223	0.916227	15442	ENSMUSG00000037138	Aff3	protein_coding	1	38177326	38664955	-	B	Aff3	AF4/FMR2 family, member 3 [Source:MGI Symbol;Acc:MGI:106927]	MGI:106927	16764	P51827; D6RHR2; F8WJA7; D3YYI6	NM_001290814;				abnormal incisor morphology; abnormal snout morphology; abnormal tooth morphology; abnormal vertebral arch morphology; decreased caudal vertebrae number; decreased circulating fructosamine level; decreased circulating serum albumin level; decreased grip strength; fusion of vertebral arches; increased or absent threshold for auditory brainstem response; vertebral transformation
Gm16150	0	0	0	0	0	0	0	1.77956	0.800676	0	0	0	0.342632	1	2.24177	4.72976	8131	ENSMUSG00000085391	Gm16150	antisense	1	38235420	38246666	+	B	Gm16150	predicted gene 16150 [Source:MGI Symbol;Acc:MGI:3801827]	MGI:3801827	NA
2610300A13Rik	0	0	0	0	0	0.9993	0	0	0.800676	0	0	0	1	1	-0.0542048	0.963125	24774	ENSMUSG00000103531	2610300A13Rik	TEC	1	38767184	38767686	+	B	2610300A13Rik	RIKEN cDNA 2610300A13 gene [Source:MGI Symbol;Acc:MGI:1917693]	MGI:1917693	NA
Lonrf2	31.1887	26.1304	15.9411	15.0669	10.3516	2.9979	17.6442	9.78759	32.8277	11.1642	9.97589	35.2416	0.718044	1	0.194933	1.14467	17402	ENSMUSG00000048814	Lonrf2	protein_coding	1	38793645	38836711	-	B	Lonrf2	LON peptidase N-terminal domain and ring finger 2 [Source:MGI Symbol;Acc:MGI:1920209]	MGI:1920209	381338	B2RT44; F6ZE64	NM_001029878;
Chst10	14.6197	5.80676	7.97056	52.232	5.17581	7.9944	4.90117	4.44891	8.00676	9.13434	8.72891	16.3622	0.161652	1	-0.868664	0.547654	4068	ENSMUSG00000026080	Chst10	protein_coding	1	38863867	38898161	-	B	Chst10	carbohydrate sulfotransferase 10 [Source:MGI Symbol;Acc:MGI:2138283]	MGI:2138283	98388	A2RSS2; A0A0A6YXK3; A0A0A6YWA7; A0A0A6YWM2; A0A0A6YWB7; A0A0A6YVW5	NM_145142; NM_001368780;				abnormal CNS synaptic transmission; abnormal excitatory postsynaptic potential; abnormal learning/memory/conditioning; abnormal spatial learning; decreased litter size; endometrium hyperplasia; enlarged uterus; increased circulating estrogen level; increased uterus weight; reduced female fertility; reduced long term potentiation; reduced male fertility
Pdcl3	671.532	607.774	810.008	896.985	896.45	613.57	945.925	993.886	887.949	1118.45	1018.79	955.299	0.0324855	0.690192	0.396865	1.31664	1239	ENSMUSG00000026078	Pdcl3	protein_coding	1	38985608	38997238	+	B	Pdcl3	phosducin-like 3 [Source:MGI Symbol;Acc:MGI:1916083]	MGI:1916083	68833	Q8BVF2; A0A0A6YVT6; A0A0A6YXV1	NM_026850;
Gm37309	15.5943	14.5169	15.9411	7.03123	4.14065	11.9916	19.6047	29.3628	38.4324	11.1642	9.97589	30.2071	0.0330412	0.695265	1.00123	2.0017	1251	ENSMUSG00000103046	Gm37309	TEC	1	38992678	38994316	+	B	Gm37309	predicted gene, 37309 [Source:MGI Symbol;Acc:MGI:5610537]	MGI:5610537	NA
Npas2	416.174	419.055	326.793	293.303	231.876	289.797	369.548	397.732	204.172	230.388	263.114	315.916	0.548099	1	-0.150932	0.900668	13074	ENSMUSG00000026077	Npas2	protein_coding	1	39193731	39363236	+	B	Npas2	neuronal PAS domain protein 2 [Source:MGI Symbol;Acc:MGI:109232]	MGI:109232	18143	G3UYV8; G3X9B7	NM_008719				abnormal blood flow velocity; abnormal brain wave pattern; abnormal circulating protein level; abnormal contextual conditioning behavior; abnormal cued conditioning behavior; abnormal frequency of paradoxical sleep; abnormal learning/memory/conditioning; abnormal response to injury; abnormal sleep pattern; decreased circulating adrenaline level; decreased circulating noradrenaline level; decrease…
Rpl31	5104.22	5231.89	10936.6	14540.6	15153.7	11649.8	8192.79	13823.6	7891.46	20511.7	16108.6	11620.9	0.273147	1	0.319664	1.24804	6586	ENSMUSG00000073702	Rpl31	protein_coding	1	39367842	39371911	+	B	Rpl31	ribosomal protein L31 [Source:MGI Symbol;Acc:MGI:2149632]	MGI:2149632	114641	P62900; Q5M9K9; A0A0A6YX26; A0A0A6YXL3	NM_001252218; NM_001252219; NM_053257;
Tbc1d8	1228.05	1142.96	2242.72	1632.25	1785.65	2126.51	2504.5	3034.15	3001.73	1911.11	2523.9	2516	0.0031018	0.214869	0.608938	1.52514	379	ENSMUSG00000003134	Tbc1d8	protein_coding	1	39371492	39478755	-	B	Tbc1d8	TBC1 domain family, member 8 [Source:MGI Symbol;Acc:MGI:1927225]	MGI:1927225	54610	Q9Z1A9; A0A0A6YXU3; A0A0A6YWY1	NM_001357521; NM_018775; ; NM_001357522				abnormal behavior; cataract; hyperactivity; male infertility
Cnot11	688.101	790.687	1040.16	1023.55	1209.07	1210.15	811.633	872.875	938.392	1270.69	1289.38	1037.11	0.765789	1	0.0608836	1.0431	18593	ENSMUSG00000003135	Cnot11	protein_coding	1	39534992	39546889	+	B	Cnot11	CCR4-NOT transcription complex, subunit 11 [Source:MGI Symbol;Acc:MGI:106580]	MGI:106580	52846	Q9CWN7; A0A0A6YW44	NM_028043
Gm15832	15.5943	25.1626	32.8786	16.0714	37.2658	27.9804	17.6442	53.3869	26.4223	43.6418	38.6566	17.6208	0.389998	1	0.351532	1.27592	9208	ENSMUSG00000085894	Gm15832	processed_transcript	1	39547570	39552002	-	B	Gm15832	predicted gene 15832 [Source:MGI Symbol;Acc:MGI:3834078]	MGI:3834078	NA
Snord89	6.82253	3.87117	0	0	2.07032	0	1.96047	6.22847	2.40203	8.11941	0	1.25863	0.578751	1	0.632372	1.55011	13893	ENSMUSG00000077704	Snord89	snoRNA	1	39548745	39548854	-	B	Snord89	small nucleolar RNA, C/D box 89 [Source:MGI Symbol;Acc:MGI:3819562]	MGI:3819562	NA			NR_028555
Rnf149	1077.96	1142	1804.34	2062.16	3071.32	3124.81	1432.12	1545.55	2116.19	2420.6	2870.56	1977.31	0.972658	1	0.00925231	1.00643	23690	ENSMUSG00000048234	Rnf149	protein_coding	1	39551296	39577405	-	B	Rnf149	ring finger protein 149 [Source:MGI Symbol;Acc:MGI:2677438]	MGI:2677438	67702	Q3U2C5; A0A0A6YVR6; A0A0A6YWR9	NM_001033135;
Gm23722	0.974647	0.967794	0	0	0	0	0.980234	0	0.800676	0	0	6.29315	0.297493	1	1.63855	3.11352	7092	ENSMUSG00000064936	Gm23722	snoRNA	1	39573746	39573875	-	B	Gm23722	predicted gene, 23722 [Source:MGI Symbol;Acc:MGI:5453499]	MGI:5453499	NA
Creg2	12.6704	7.74235	0.99632	6.02677	2.07032	6.9951	3.92093	17.7956	9.60811	5.07463	3.74096	3.77589	0.678747	1	0.285584	1.2189	16280	ENSMUSG00000050967	Creg2	protein_coding	1	39618406	39651474	-	B	Creg2	cellular repressor of E1A-stimulated genes 2 [Source:MGI Symbol;Acc:MGI:1928333]	MGI:1928333	263764	Q8BGC9	NM_170597
Rfx8	16.569	2.90338	5.97792	9.04016	0	2.9979	2.9407	5.33869	0	8.11941	2.49397	6.29315	0.487768	1	-0.578308	0.669749	11498	ENSMUSG00000057173	Rfx8	protein_coding	1	39665301	39720997	-	B	Rfx8	regulatory factor X 8 [Source:MGI Symbol;Acc:MGI:3588206]	MGI:3588206	619289	D3YU81	NM_001145660;				female infertility; male infertility
Gm3646	1.94929	0.967794	0	1.00446	0	0	0.980234	1.77956	0	1.01493	0	0	1	1	-0.00397806	0.997246	24774	ENSMUSG00000091937	Gm3646	protein_coding	1	39804148	39805332	-	B	Gm3646	predicted gene 3646 [Source:MGI Symbol;Acc:MGI:3781822]	MGI:3781822	100042065	F6S692	NM_001177348
Map4k4	4676.35	4418.95	5667.07	4694.86	5817.61	5874.88	5260.91	4632.2	5722.43	5921.08	6542.94	5592.09	0.511325	1	0.112266	1.08092	12069	ENSMUSG00000026074	Map4k4	protein_coding	1	39900913	40026310	+	B	Map4k4	mitogen-activated protein kinase kinase kinase kinase 4 [Source:MGI Symbol;Acc:MGI:1349394]	MGI:1349394	26921	B7ZNR9; B2RUE8; A0A0A6YWR8; A0A0A6YW53; A0A0A6YVZ8; E9PVG7; F8VPL5; A0A0A6YWM8; A0A0A6YVR7	NM_001252201; NM_001252200; NM_001252202; NM_008696				abnormal anterior primitive streak morphology; abnormal primitive streak morphology; absent somites; embryonic growth retardation; embryonic lethality during organogenesis complete penetrance; sirenomelia
4930456G14Rik	0	0	0	0	0	0	0	1.77956	0	0	0	1.25863	0.349391	1	2.33165	5.0338	8317	ENSMUSG00000102985	4930456G14Rik	TEC	1	40049039	40050368	-	B	4930456G14Rik	RIKEN cDNA 4930456G14 gene [Source:MGI Symbol;Acc:MGI:1921928]	MGI:1921928	NA
Il1r2	74.0731	88.0692	276.977	185.825	532.073	387.728	168.6	406.63	265.824	384.657	620.999	542.469	0.131741	1	0.628427	1.54588	3423	ENSMUSG00000026073	Il1r2	protein_coding	1	40074079	40125231	+	B	Il1r2	interleukin 1 receptor, type II [Source:MGI Symbol;Acc:MGI:96546]	MGI:96546	16178	P27931; Q4FK69; A0A0A6YX83; A0A0A6YX23	NM_010555; NM_001360801; NM_001360800				decreased blood urea nitrogen level; increased or absent threshold for auditory brainstem response
Gm16894	0.974647	0	0	2.00892	0	0	0.980234	0	0.800676	1.01493	0	2.51726	0.779765	1	0.657283	1.57711	19008	ENSMUSG00000097899	Gm16894	antisense	1	40076228	40085851	-	B	Gm16894	predicted gene, 16894 [Source:MGI Symbol;Acc:MGI:4439818]	MGI:4439818	NA			NR_037980
Gm37347	0	6.77456	0	0	0	0	0	0	4.00338	0	0	2.51726	1	1	-0.0423756	0.971055	24774	ENSMUSG00000102975	Gm37347	TEC	1	40088511	40091581	+	B	Gm37347	predicted gene, 37347 [Source:MGI Symbol;Acc:MGI:5610575]	MGI:5610575	NA
Il1r1	1287.51	1405.24	836.909	909.038	947.173	1040.27	1434.08	1393.4	863.128	659.702	827.999	972.92	0.779007	1	-0.062862	0.957363	18990	ENSMUSG00000026072	Il1r1	protein_coding	1	40225080	40317257	+	B	Il1r1	interleukin 1 receptor, type I [Source:MGI Symbol;Acc:MGI:96545]	MGI:96545	16177	P13504; Q8C833; Q32MH0	NM_008362; NM_001123382;				abnormal cell death; abnormal circulating serum amyloid protein level; abnormal food intake; abnormal inflammatory response; abnormal lean body mass; abnormal microglial cell activation; abnormal nervous system electrophysiology; abnormal neutrophil physiology; abnormal response/metabolism to endogenous compounds; abnormal vascular wound healing; decreased T cell number; decreased T cell prolifer…
Gm38070	3.89859	0.967794	0.99632	5.02231	1.03516	1.9986	7.84187	8.00803	0	1.01493	4.98795	7.55177	0.194933	1	1.02128	2.02972	4818	ENSMUSG00000103560	Gm38070	TEC	1	40238020	40244499	+	B	Gm38070	predicted gene, 38070 [Source:MGI Symbol;Acc:MGI:5611298]	MGI:5611298	NA
Il1rl2	523.385	479.058	267.014	332.477	304.337	395.723	522.464	495.608	397.135	261.851	301.771	429.193	0.794643	1	0.0653037	1.04631	19357	ENSMUSG00000070942	Il1rl2	protein_coding	1	40324610	40367562	+	B	Il1rl2	interleukin 1 receptor-like 2 [Source:MGI Symbol;Acc:MGI:1913107]	MGI:1913107	107527	Q9ERS7; A0A0A6YWD7; Q149G7	NM_133193; NM_001356478				abnormal lymph node morphology; decreased gamma-delta T cell number; decreased interleukin-17 secretion; decreased leukocyte cell number; decreased macrophage cell number; decreased neutrophil cell number; decreased physiological sensitivity to xenobiotic; no abnormal phenotype detected
Gm17970	0.974647	0.967794	0	0	0	0	0.980234	0.889781	2.40203	3.04478	0	1.25863	0.120982	0.996472	1.81243	3.51234	3196	ENSMUSG00000103230	Gm17970	processed_pseudogene	1	40353852	40354536	+	B	Gm17970	predicted gene, 17970 [Source:MGI Symbol;Acc:MGI:5010155]	MGI:5010155	NA
Il1rl1	36.0619	45.4863	14.9448	21.0937	25.879	16.9881	29.407	31.1423	16.8142	18.2687	19.9518	33.983	0.807668	1	-0.105552	0.929449	19740	ENSMUSG00000026069	Il1rl1	protein_coding	1	40429570	40465415	+	B	Il1rl1	interleukin 1 receptor-like 1 [Source:MGI Symbol;Acc:MGI:98427]	MGI:98427	17082	P14719; Q5D095; G3UYU3	NM_001294171; ; NM_001025602; NM_010743				abnormal bone structure; decreased total body fat amount; increased bone mineral content; abnormal T-helper 2 physiology; abnormal eosinophil physiology; abnormal interleukin secretion; abnormal response to infection; decreased IgE level; decreased eosinophil cell number; decreased interleukin-4 secretion; decreased interleukin-5 secretion; granulomatous inflammation; increased eosinophil cell nu…
Il18r1	1754.36	1992.69	850.857	625.78	845.727	753.472	755.76	743.857	562.875	717.553	598.554	512.262	0.0029278	0.210004	-0.810043	0.570365	367	ENSMUSG00000026070	Il18r1	protein_coding	1	40465552	40500854	+	B	Il18r1	interleukin 18 receptor 1 [Source:MGI Symbol;Acc:MGI:105383]	MGI:105383	16182	Q61098; Q8C257; A0A0A6YWA3	NM_001161842; NM_001161843; ; NM_008365				decreased heart rate; increased heart rate; abnormal T-helper 1 physiology; decreased interferon-gamma secretion; impaired natural killer cell mediated cytotoxicity
Il18rap	73.0985	88.0692	71.735	47.2097	44.5119	64.9545	86.2606	83.6394	70.4595	19.2836	57.3614	100.69	0.789319	1	0.0992632	1.07123	19230	ENSMUSG00000026068	Il18rap	protein_coding	1	40515362	40551705	+	B	Il18rap	interleukin 18 receptor accessory protein [Source:MGI Symbol;Acc:MGI:1338888]	MGI:1338888	16174	Q9Z2B1; Q0VBK3	NM_010553;				abnormal hair growth; decreased body length; decreased circulating triglyceride level; decreased fasted circulating glucose level; decreased lean body mass; decreased mean platelet volume; increased circulating serum albumin level; male infertility; abnormal cytokine secretion; abnormal leukocyte physiology
Slc9a4	8.77182	0	2.98896	1.00446	3.10548	5.9958	0	2.66934	4.80405	2.02985	13.7169	2.51726	0.879943	1	0.20043	1.14904	21589	ENSMUSG00000026065	Slc9a4	protein_coding	1	40580081	40630725	+	B	Slc9a4	solute carrier family 9 (sodium/hydrogen exchanger), member 4 [Source:MGI Symbol;Acc:MGI:105074]	MGI:105074	110895	Q8BUE1	NM_177084;				abnormal bone structure; decreased bone mineral content; decreased bone mineral density; decreased startle reflex; abnormal gastric chief cell morphology; abnormal gastric parietal cell morphology; abnormal mucous neck cell morphology; abnormal stomach glandular epithelium morphology; abnormal stomach mucosa morphology; gastric necrosis; hypochlorhydria; stomach inflammation
Gm37435	0.974647	0	0	0	0	0	0	1.77956	0	0	0	0	1	1	0.602457	1.5183	24774	ENSMUSG00000102676	Gm37435	TEC	1	40582895	40586841	-	B	Gm37435	predicted gene, 37435 [Source:MGI Symbol;Acc:MGI:5610663]	MGI:5610663	NA
Slc9a2	25.3408	13.5491	9.9632	34.1517	2.07032	3.9972	5.8814	16.9058	4.80405	8.11941	0	11.3277	0.181783	1	-0.903745	0.534497	4478	ENSMUSG00000026062	Slc9a2	protein_coding	1	40680574	40769273	+	B	Slc9a2	solute carrier family 9 (sodium/hydrogen exchanger), member 2 [Source:MGI Symbol;Acc:MGI:105075]	MGI:105075	226999	Q3ZAS0; Q3TM63	NM_001033289;				abnormal fertility/fecundity; abnormal gastric parietal cell morphology; abnormal stomach glandular epithelium morphology; hypochlorhydria; stomach inflammation
Gm37915	0	0	0.99632	1.00446	2.07032	0	0.980234	5.33869	4.00338	0	1.24699	0	0.233126	1	1.42683	2.68855	5641	ENSMUSG00000103270	Gm37915	antisense	1	40771385	40785343	+	B	Gm37915	predicted gene, 37915 [Source:MGI Symbol;Acc:MGI:5611143]	MGI:5611143	NA
Mfsd9	34.1126	24.1948	14.9448	13.058	22.7735	4.9965	21.5651	16.9058	22.4189	29.4329	14.9638	20.1381	0.752907	1	0.137726	1.10017	18282	ENSMUSG00000041945	Mfsd9	protein_coding	1	40772038	40790687	-	B	Mfsd9	major facilitator superfamily domain containing 9 [Source:MGI Symbol;Acc:MGI:2443548]	MGI:2443548	211798	Q8C0T7; M0QWK7	NM_172499;
Tmem182	97.4647	27.0982	231.146	109.486	27.9494	25.9818	7.84187	32.9219	5.60473	72.0598	6.23493	292.002	0.684112	1	-0.320226	0.800945	16400	ENSMUSG00000079588	Tmem182	protein_coding	1	40805601	40856887	+	B	Tmem182	transmembrane protein 182 [Source:MGI Symbol;Acc:MGI:1923725]	MGI:1923725	381339	B2RVY9	NM_001081198
Pantr1	0	4.83897	0	2.00892	0	0	2.9407	5.33869	1.60135	0	0	0	0.799244	1	0.518259	1.43223	19479	ENSMUSG00000060424	Pantr1	lincRNA	1	42590782	42694842	-	B	Pantr1	POU domain, class 3, transcription factor 3 adjacent noncoding transcript 1 [Source:MGI Symbol;Acc:MGI:1913547]	MGI:1913547	NA			NR_027826			no abnormal phenotype detected
Pou3f3	14.6197	12.5813	11.9558	7.03123	7.24613	9.993	11.7628	24.0241	21.6182	13.194	21.1988	27.6898	0.0272862	0.644391	0.899076	1.86487	1114	ENSMUSG00000045515	Pou3f3	protein_coding	1	42694925	42703176	+	B	Pou3f3	POU domain, class 3, transcription factor 3 [Source:MGI Symbol;Acc:MGI:102564]	MGI:102564	18993	P31361	NM_008900				abnormal cerebral cortex morphology; abnormal distal convoluted tubule morphology; abnormal hippocampus morphology; abnormal incus short process morphology; abnormal loop of Henle morphology; abnormal renal tubule morphology; abnormal stapes morphology; abnormal styloid process morphology; absent temporal bone squamous part; absent temporomandibular joint; absent zygomatic bone; decreased circula…
Mrps9	560.422	596.161	615.726	929.127	533.108	570.6	542.069	693.14	529.247	420.18	492.56	665.815	0.378111	1	-0.186766	0.878573	8973	ENSMUSG00000060679	Mrps9	protein_coding	1	42851233	42905683	+	B	Mrps9	mitochondrial ribosomal protein S9 [Source:MGI Symbol;Acc:MGI:1916777]	MGI:1916777	69527	Q9D7N3	NM_023514;
Gpr45	11.6958	10.6457	0	21.0937	3.10548	2.9979	5.8814	2.66934	5.60473	23.3433	6.23493	6.29315	1	1	0.0103898	1.00723	24774	ENSMUSG00000041907	Gpr45	protein_coding	1	42952872	43035456	+	B	Gpr45	G protein-coupled receptor 45 [Source:MGI Symbol;Acc:MGI:2135882]	MGI:2135882	93690	Q9EQQ4; Q148B5	NM_053107
Tgfbrap1	1210.51	1315.23	1277.28	891.962	1056.9	1233.14	1312.53	853.3	1345.14	1066.69	1239.5	1194.44	0.977448	1	0.00536767	1.00373	23787	ENSMUSG00000070939	Tgfbrap1	protein_coding	1	43047200	43098637	-	B	Tgfbrap1	transforming growth factor, beta receptor associated protein 1 [Source:MGI Symbol;Acc:MGI:2447427]	MGI:2447427	73122	Q3UR70; A0A087WQF3; A0A087WQX7; A0A087WR01	NM_001013025; NM_001357299;
8430432A02Rik	4.87323	4.83897	9.9632	8.0357	2.07032	2.9979	2.9407	0	4.00338	1.01493	4.98795	0	0.0698096	0.888034	-1.28914	0.409196	2068	ENSMUSG00000041878	8430432A02Rik	antisense	1	43092588	43093835	+	B	8430432A02Rik	RIKEN cDNA 8430432A02 gene [Source:MGI Symbol;Acc:MGI:1918774]	MGI:1918774	NA
AI597479	507.791	550.675	406.499	512.276	455.471	567.602	629.31	515.183	487.611	472.956	477.596	553.797	0.740776	1	0.0639179	1.0453	17957	ENSMUSG00000010290	AI597479	protein_coding	1	43098710	43115947	+	B	AI597479	expressed sequence AI597479 [Source:MGI Symbol;Acc:MGI:2138299]	MGI:2138299	98404		NM_133818
Fhl2	313.836	268.079	1088.98	880.913	344.709	244.828	283.287	372.818	219.385	642.448	264.361	970.403	0.642123	1	-0.191163	0.875899	15391	ENSMUSG00000008136	Fhl2	protein_coding	1	43123074	43196984	-	B	Fhl2	four and a half LIM domains 2 [Source:MGI Symbol;Acc:MGI:1338762]	MGI:1338762	14200	O70433; Q543D7; A0A087WR06	NM_010212; NM_001289533;				cardiac hypertrophy; decreased bone mass; decreased bone mineral density; no abnormal phenotype detected; osteoporosis
Gm8210	0	0	0	2.00892	0	0	0	0.889781	0.800676	1.01493	0	0	1	1	0.401854	1.3212	24321	ENSMUSG00000094497	Gm8210	processed_pseudogene	1	43189156	43189638	+	B	Gm8210	predicted pseudogene 8210 [Source:MGI Symbol;Acc:MGI:3643593]	MGI:3643593	NA
Gm29040	0	0	4.9816	0	0	0	0	0	0	0	0	0	0.307132	1	-2.93395	0.130856	7330	ENSMUSG00000099576	Gm29040	lincRNA	1	43250156	43302925	-	C1.1	Gm29040	predicted gene 29040 [Source:MGI Symbol;Acc:MGI:5579746]	MGI:5579746	NA
Nck2	1450.27	1583.31	1403.81	1924.55	1242.19	1468.97	1861.46	1686.14	1378.76	1010.87	1258.21	1569.51	0.795951	1	-0.0497679	0.966092	19385	ENSMUSG00000066877	Nck2	protein_coding	1	43444579	43570515	+	C1.1	Nck2	non-catalytic region of tyrosine kinase adaptor protein 2 [Source:MGI Symbol;Acc:MGI:1306821]	MGI:1306821	17974	O55033; A0A087WQT7; A0A0J9YUK4	NM_010879				no abnormal phenotype detected
Gm38228	6.82253	11.6135	7.97056	5.02231	1.03516	0	7.84187	2.66934	11.2095	0	2.49397	0	0.673815	1	-0.378793	0.769081	16160	ENSMUSG00000103945	Gm38228	TEC	1	43560273	43561565	+	C1.1	Gm38228	predicted gene, 38228 [Source:MGI Symbol;Acc:MGI:5611456]	MGI:5611456	NA
Ecrg4	76.0224	47.4219	123.544	128.571	136.641	118.917	47.0512	131.688	50.4426	174.567	87.2891	112.018	0.863868	1	-0.0661528	0.955182	21201	ENSMUSG00000026051	Ecrg4	protein_coding	1	43730602	43742578	+	C1.1	Ecrg4	ECRG4 augurin precursor [Source:MGI Symbol;Acc:MGI:1926146]	MGI:1926146	78896	Q99LS0	NM_024283				decreased large unstained cell number; increased body length; shortened QRS complex duration; thrombocytosis; no abnormal phenotype detected
Gm29155	0	0	0.99632	3.01339	0	0	0	0	3.2027	0	0	2.51726	0.857954	1	0.459309	1.37488	21039	ENSMUSG00000100764	Gm29155	antisense	1	43741961	43743895	-	C1.1	Gm29155	predicted gene 29155 [Source:MGI Symbol;Acc:MGI:5579861]	MGI:5579861	NA
Gm29157	0.974647	0.967794	2.98896	2.00892	0	6.9951	0	2.66934	1.60135	0	3.74096	0	0.502368	1	-0.746828	0.595912	11838	ENSMUSG00000100635	Gm29157	lincRNA	1	43742915	43743526	+	C1.1	Gm29157	predicted gene 29157 [Source:MGI Symbol;Acc:MGI:5579863]	MGI:5579863	NA
Gm29156	6.82253	11.6135	12.9522	13.058	4.14065	15.9888	5.8814	9.78759	13.6115	8.11941	16.2108	11.3277	1	1	0.000155596	1.00011	24774	ENSMUSG00000100480	Gm29156	lincRNA	1	43745784	43746282	-	C1.1	Gm29156	predicted gene 29156 [Source:MGI Symbol;Acc:MGI:5579862]	MGI:5579862	NA
Uxs1	455.16	413.248	478.234	587.61	609.71	756.47	364.647	498.277	617.321	462.806	638.457	514.779	0.675441	1	-0.0921649	0.938114	16206	ENSMUSG00000057363	Uxs1	protein_coding	1	43746966	43827800	-	C1.1	Uxs1	UDP-glucuronate decarboxylase 1 [Source:MGI Symbol;Acc:MGI:1915133]	MGI:1915133	67883	Q91XL3; D6RIQ1; G5E8H4; A0A0J9YUC7; D3YUF9; D3Z411	NM_001368288; NM_026430; NM_001368287; NM_001368289;	NR_160751; NR_160749; NR_160750;			prenatal lethality complete penetrance
Gm16103	0	0	3.98528	3.01339	0	2.9979	0	1.77956	3.2027	5.07463	9.97589	0	0.386892	1	0.937136	1.91472	9137	ENSMUSG00000090243	Gm16103	processed_pseudogene	1	43785910	43787188	+	C1.1	Gm16103	predicted gene 16103 [Source:MGI Symbol;Acc:MGI:3802086]	MGI:3802086	NA
Gm19587	0.974647	0.967794	0	0	2.07032	2.9979	0	1.77956	1.60135	3.04478	0	0	1	1	-0.0446063	0.969554	24774	ENSMUSG00000100701	Gm19587	processed_pseudogene	1	43888051	43888595	+	C1.1	Gm19587	predicted gene, 19587 [Source:MGI Symbol;Acc:MGI:5011772]	MGI:5011772	NA
Tpp2	1269.96	1571.7	1770.46	1618.19	1949.21	2495.25	1559.55	1394.29	1761.49	1244.3	1633.55	1577.06	0.251049	1	-0.219125	0.859086	6039	ENSMUSG00000041763	Tpp2	protein_coding	1	43933647	44003000	+	C1.1	Tpp2	tripeptidyl peptidase II [Source:MGI Symbol;Acc:MGI:102724]	MGI:102724	22019	Q64514; Q05DJ9; A0A087WRC0; A0A087WQR6	NM_009418; NM_001310540				abnormal CD4-positive T cell differentiation; abnormal CD8-positive alpha-beta T cell differentiation; abnormal antigen presentation; abnormal cell cycle; abnormal cytotoxic T cell physiology; abnormal immune system cell morphology; abnormal immune system organ morphology; abnormal level of surface class I molecules; abnormal lymphocyte physiology; abnormal spleen morphology; abnormal splenic cel…
Mettl21c	3.89859	8.71014	0.99632	1.00446	1.03516	0	4.90117	0.889781	0.800676	2.02985	0	3.77589	0.736195	1	-0.338784	0.790707	17820	ENSMUSG00000047343	Mettl21c	protein_coding	1	44009408	44020034	-	C1.1	Mettl21c	methyltransferase like 21C [Source:MGI Symbol;Acc:MGI:3611450]	MGI:3611450	433294	Q8BLU2; B2RVS5	NM_001013799;				abnormal autophagy; abnormal muscle physiology; impaired exercise endurance; muscle weakness
Gm15838	0	0	0.99632	0	0	0	0	0.889781	0	0	0	0	1	1	-0.0233882	0.983919	24774	ENSMUSG00000090106	Gm15838	processed_pseudogene	1	44018470	44018649	-	C1.1	Gm15838	predicted gene 15838 [Source:MGI Symbol;Acc:MGI:3801943]	MGI:3801943	NA
Gm8251	0	7.74235	3.98528	0	1.03516	0.9993	0	2.66934	5.60473	3.04478	2.49397	2.51726	0.914286	1	0.246589	1.1864	22426	ENSMUSG00000091844	Gm8251	protein_coding	1	44055872	44079746	-	C1.1	Gm8251	predicted gene 8251 [Source:MGI Symbol;Acc:MGI:3647616]	MGI:3647616	NA	F6VUT6; A0A571BEV2
Tex30	79.921	102.586	309.856	343.526	346.779	480.663	175.462	266.934	144.122	398.866	376.59	185.018	0.789878	1	-0.10497	0.929824	19241	ENSMUSG00000026049	Tex30	protein_coding	1	44086613	44102441	-	C1.1	Tex30	testis expressed 30 [Source:MGI Symbol;Acc:MGI:1922873]	MGI:1922873	75623	Q3TUU5; D3Z094; D3Z7L3; D3YUH0; D3Z1S9; D3YXN3; D3Z2U8	NM_029368; ; NM_001356296; NM_001356297
Poglut2	381.087	330.018	209.227	218.973	209.103	142.9	263.683	284.73	153.73	210.09	133.428	191.312	0.353112	1	-0.268873	0.829968	8422	ENSMUSG00000026047	Poglut2	protein_coding	1	44106546	44118808	-	C1.1	Poglut2	protein O-glucosyltransferase 2 [Source:MGI Symbol;Acc:MGI:1919300]	MGI:1919300	72050	Q9JHP7; D6RE32	NM_023645;
Bivm	344.05	369.697	174.356	233.035	221.525	211.852	220.553	248.249	224.99	155.284	174.578	206.415	0.191522	1	-0.336787	0.791803	4732	ENSMUSG00000041684	Bivm	protein_coding	1	44118957	44144770	+	C1.1	Bivm	basic, immunoglobulin-like variable motif containing [Source:MGI Symbol;Acc:MGI:2179809]	MGI:2179809	246229	Q8CBX9; A0A087WRD0	NM_001357046; NM_001357047; NM_001357048; NM_144558				abnormal epidermal immune compartment
Ercc5	601.357	661.971	1077.02	898.993	1141.78	1319.08	844.961	1050.83	931.186	1274.75	1228.28	1058.51	0.449502	1	0.164308	1.12063	10575	ENSMUSG00000026048	Ercc5	protein_coding	1	44147744	44181260	+	C1.1	Ercc5	excision repair cross-complementing rodent repair deficiency, complementation group 5 [Source:MGI Symbol;Acc:MGI:103582]	MGI:103582	22592	E9QM61	NM_011729				abnormal embryo size; embryonic growth retardation; preweaning lethality complete penetrance; abnormal digestion; abnormal hepatocyte morphology; abnormal intestine morphology; abnormal small intestine morphology; decreased spleen weight; delayed intestine development; phototoxicity; postnatal growth retardation; postnatal lethality complete penetrance; premature death; small liver; small stomach
Mettl21e	179.335	245.82	1098.94	1108.93	1116.94	1487.96	851.823	1178.96	967.216	614.03	1321.81	1395.82	0.480617	1	0.273009	1.20833	11330	ENSMUSG00000046828	Mettl21e	protein_coding	1	44204070	44218961	-	C1.1	Mettl21e	methyltransferase like 21E [Source:MGI Symbol;Acc:MGI:2685837]	MGI:2685837	403183	Q8CDZ2	NM_207281;
Gm15833	15.5943	15.4847	141.477	20.0892	44.5119	87.9384	94.1024	73.8518	77.6655	14.209	67.3373	96.9144	0.484185	1	0.382637	1.30372	11406	ENSMUSG00000089703	Gm15833	processed_pseudogene	1	44212162	44213118	+	C1.1	Gm15833	predicted gene 15833 [Source:MGI Symbol;Acc:MGI:3801794]	MGI:3801794	NA
Txn-ps1	0	1.93559	0	0	0	0.9993	0	0	0.800676	0	4.98795	0	0.697362	1	0.761936	1.69576	16727	ENSMUSG00000101567	Txn-ps1	processed_pseudogene	1	44463923	44464231	-	C1.1	Txn-ps1	thioredoxin, pseudogene 1 [Source:MGI Symbol;Acc:MGI:98875]	MGI:98875	NA
Gulp1	631.571	914.565	478.234	609.708	606.605	936.344	891.032	869.316	750.233	558.209	505.03	951.524	0.614338	1	0.115634	1.08345	14752	ENSMUSG00000056870	Gulp1	protein_coding	1	44551511	44796838	+	C1.1	Gulp1	GULP, engulfment adaptor PTB domain containing 1 [Source:MGI Symbol;Acc:MGI:1920407]	MGI:1920407	70676	Q8K2A1; E0CXC5; E0CX89	NM_028450;
Gm37626	0.974647	0.967794	5.97792	0	0	9.993	0.980234	2.66934	1.60135	1.01493	1.24699	0	0.302806	1	-1.13527	0.455248	7220	ENSMUSG00000102319	Gm37626	TEC	1	44560885	44565447	+	C1.1	Gm37626	predicted gene, 37626 [Source:MGI Symbol;Acc:MGI:5610854]	MGI:5610854	NA
Gm16102	0	0.967794	13.9485	3.01339	4.14065	22.9839	1.96047	5.33869	12.8108	4.05971	17.4578	2.51726	1	1	-0.0296333	0.979669	24774	ENSMUSG00000089877	Gm16102	processed_pseudogene	1	44644279	44644698	+	C1.1	Gm16102	predicted gene 16102 [Source:MGI Symbol;Acc:MGI:3802041]	MGI:3802041	NA
4930521E06Rik	0	0	0	1.00446	0	0	0	0	0	0	0	5.03452	0.518544	1	1.66914	3.18025	12252	ENSMUSG00000101701	4930521E06Rik	antisense	1	44739676	44744949	-	C1.1	4930521E06Rik	RIKEN cDNA 4930521E06 gene [Source:MGI Symbol;Acc:MGI:1922316]	MGI:1922316	NA			NR_040602
Gm38110	0.974647	0	0	0	0	1.9986	2.9407	0	1.60135	0	0	2.51726	0.509937	1	1.06243	2.08844	12040	ENSMUSG00000103071	Gm38110	TEC	1	44756942	44758492	+	C1.1	Gm38110	predicted gene, 38110 [Source:MGI Symbol;Acc:MGI:5611338]	MGI:5611338	NA
Col3a1	42052.1	31591.7	42569.8	37613.1	53481.6	50457.6	41942.2	37999.9	26313.4	54855.8	43315.3	39054	0.678046	1	-0.0822619	0.944576	16264	ENSMUSG00000026043	Col3a1	protein_coding	1	45311538	45349706	+	C1.1	Col3a1	collagen, type III, alpha 1 [Source:MGI Symbol;Acc:MGI:88453]	MGI:88453	12825	P08121; Q3TVI5; A0A087WPJ5	NM_009930				abnormal aorta wall morphology; abnormal blood vessel morphology; abnormal cutaneous collagen fibril morphology; abnormal intestine morphology; abnormal liver morphology; abnormal lung morphology; abnormal subendocardium layer morphology; decreased body size; embryonic lethality complete penetrance; postnatal lethality incomplete penetrance; premature death; prenatal lethality complete penetrance…
Col5a2	6732.86	6323.56	5624.23	4359.36	5797.94	6448.48	7091.99	5133.15	4153.1	6590.93	5642.61	5375.6	0.769586	1	-0.0541597	0.963155	18715	ENSMUSG00000026042	Col5a2	protein_coding	1	45374321	45503282	-	C1.1	Col5a2	collagen, type V, alpha 2 [Source:MGI Symbol;Acc:MGI:88458]	MGI:88458	12832	Q3U962	NM_007737;				abnormal cornea morphology; abnormal cutaneous collagen fibril morphology; abnormal hypodermis morphology; abnormal skeleton development; decreased body size; decreased body weight; decreased corneal stroma thickness; decreased skin tensile strength; decreased survivor rate; embryonic lethality during organogenesis complete penetrance; hunched posture; kyphosis; lordosis; neonatal lethality incom…
Gm38211	0.974647	3.87117	8.96688	6.02677	9.31645	3.9972	2.9407	7.11825	3.2027	8.11941	2.49397	8.8104	1	1	-0.0237893	0.983646	24714	ENSMUSG00000104476	Gm38211	TEC	1	45485836	45493052	-	C1.1	Gm38211	predicted gene, 38211 [Source:MGI Symbol;Acc:MGI:5611439]	MGI:5611439	NA
Wdr75	466.856	424.861	478.234	609.708	655.257	630.558	491.097	547.215	506.027	453.672	508.771	454.365	0.475522	1	-0.140683	0.90709	11233	ENSMUSG00000025995	Wdr75	protein_coding	1	45795166	45823619	+	C1.1	Wdr75	WD repeat domain 75 [Source:MGI Symbol;Acc:MGI:1920924]	MGI:1920924	73674	Q3U821; D3Z504	NM_028599;
Gm5526	25.3408	12.5813	39.8528	32.1428	45.5471	34.9755	20.5849	26.6934	28.0236	36.5373	34.9156	21.3967	0.641494	1	-0.177935	0.883968	15369	ENSMUSG00000084817	Gm5526	processed_pseudogene	1	45857332	45857754	-	C1.1	Gm5526	predicted pseudogene 5526 [Source:MGI Symbol;Acc:MGI:3643066]	MGI:3643066	NA
Slc40a1	768.996	702.618	501.149	637.833	843.656	877.385	713.61	635.304	785.463	479.045	680.855	663.298	0.519401	1	-0.13005	0.913799	12274	ENSMUSG00000025993	Slc40a1	protein_coding	1	45908068	45926523	-	C1.1	Slc40a1	solute carrier family 40 (iron-regulated transporter), member 1 [Source:MGI Symbol;Acc:MGI:1315204]	MGI:1315204	53945	Q9JHI9; C5H8V4	NM_016917;				abnormal bone structure; decreased bone mineral content; decreased bone mineral density; decreased lean body mass; embryonic lethality prior to tooth bud stage; increased circulating triglyceride level; long tibia; preweaning lethality complete penetrance; abnormal enzyme/coenzyme level; abnormal forebrain development; abnormal iron homeostasis; abnormal liver morphology; abnormal liver physiolog…
Rpl23a-ps1	1.94929	0	0	0	0	0	0	0	0	0	0	0	0.613676	1	-1.85628	0.276188	14737	ENSMUSG00000070896	Rpl23a-ps1	processed_pseudogene	1	45981548	45982012	+	C1.1	Rpl23a-ps1	ribosomal protein 23A, pseudogene 1 [Source:MGI Symbol;Acc:MGI:3646201]	MGI:3646201	NA
Stk-ps2	0	0	0	0	0	0	0	2.66934	0	0	0	0	0.435617	1	2.23483	4.70707	10279	ENSMUSG00000044457	Stk-ps2	transcribed_processed_pseudogene	1	46020072	46030469	-	C1.1	Stk-ps2	serine/threonine kinase 2 [Source:MGI Symbol;Acc:MGI:3643324]	MGI:3643324	NA			NR_037691; NR_037690
Dnah7b	149.121	138.395	135.5	87.3882	108.692	71.9496	162.719	114.782	84.8716	79.1643	62.3493	84.3281	0.466876	1	-0.230138	0.852553	11000	ENSMUSG00000041144	Dnah7b	protein_coding	1	46066315	46373550	+	C1.1	Dnah7b	dynein, axonemal, heavy chain 7B [Source:MGI Symbol;Acc:MGI:2684953]	MGI:2684953	227058	A0A571BD48; L7N1Y0	NM_001368717
Dnah7c	78.9464	53.2287	60.7755	24.1071	41.4065	35.9748	55.8733	57.8358	40.8345	40.5971	19.9518	35.2416	0.532168	1	-0.227978	0.853831	12653	ENSMUSG00000101337	Dnah7c	protein_coding	1	46425592	46807476	+	C1.1	Dnah7c	dynein, axonemal, heavy chain 7C [Source:MGI Symbol;Acc:MGI:3639762]	MGI:3639762	100101919	A0A087WR13; F6QYG9	NM_001310335;
Slc39a10	1272.89	1464.27	647.608	498.213	496.877	637.553	1023.36	588.145	611.716	582.568	458.891	687.211	0.2273	1	-0.344313	0.787683	5515	ENSMUSG00000025986	Slc39a10	protein_coding	1	46807544	46892852	-	C1.1	Slc39a10	solute carrier family 39 (zinc transporter), member 10 [Source:MGI Symbol;Acc:MGI:1914515]	MGI:1914515	227059	Q6P5F6; A0A087WRC8; A0A087WQF7	NM_001356417; NM_172653; NM_001356416;
Gm28151	23.3915	19.3559	3.98528	14.0625	4.14065	0	17.6442	16.0161	12.0101	3.04478	8.72891	17.6208	0.770803	1	0.204623	1.15239	18739	ENSMUSG00000100213	Gm28151	lincRNA	1	46849529	46850479	-	C1.1	Gm28151	predicted gene 28151 [Source:MGI Symbol;Acc:MGI:5578857]	MGI:5578857	NA
Gm37393	0	0.967794	0	0	0	0	0	0	0	0	0	0	1	1	-1.21047	0.432128	24774	ENSMUSG00000103129	Gm37393	TEC	1	46877203	46881072	-	C1.1	Gm37393	predicted gene, 37393 [Source:MGI Symbol;Acc:MGI:5610621]	MGI:5610621	NA
Gm28527	0	0	0	3.01339	6.21097	2.9979	0	0.889781	0	0	2.49397	2.51726	0.499498	1	-1.04423	0.484902	11762	ENSMUSG00000100160	Gm28527	processed_pseudogene	1	46896583	46896879	-	C1.1	Gm28527	predicted gene 28527 [Source:MGI Symbol;Acc:MGI:5579233]	MGI:5579233	NA
Gm28321	0	0	0	0	3.10548	0	1.96047	0	0	0	0	0	1	1	-0.483015	0.715481	24647	ENSMUSG00000100816	Gm28321	lincRNA	1	50815375	50817701	+	C1.1	Gm28321	predicted gene 28321 [Source:MGI Symbol;Acc:MGI:5579027]	MGI:5579027	NA
Tmeff2	79.921	73.5523	28.8933	49.2186	28.9845	39.972	29.407	23.1343	16.8142	45.6717	27.4337	28.9485	0.0334768	0.699479	-0.812762	0.569291	1259	ENSMUSG00000026109	Tmeff2	protein_coding	1	50900647	51187270	+	C1.1	Tmeff2	transmembrane protein with EGF-like and two follistatin-like domains 2 [Source:MGI Symbol;Acc:MGI:1861735]	MGI:1861735	56363	Q9QYM9; A0A0R4J1J9	NM_019790				decreased body size; decreased white adipose tissue amount; lethality at weaning complete penetrance; slow postnatal weight gain
Gm28319	0	0.967794	0	4.01785	1.03516	0	0	0	0.800676	0	0	1.25863	0.447782	1	-1.28749	0.409663	10534	ENSMUSG00000101242	Gm28319	antisense	1	51138281	51141222	-	C1.1	Gm28319	predicted gene 28319 [Source:MGI Symbol;Acc:MGI:5579025]	MGI:5579025	NA
Gm28320	0	0	2.98896	2.00892	1.03516	0	1.96047	0.889781	0	0	0	3.77589	1	1	0.0749124	1.0533	24774	ENSMUSG00000099924	Gm28320	sense_intronic	1	51148309	51150581	+	C1.1	Gm28320	predicted gene 28320 [Source:MGI Symbol;Acc:MGI:5579026]	MGI:5579026	NA
9330175M20Rik	1.94929	3.87117	0	1.00446	0	0	3.92093	3.55912	4.00338	0	0	0	0.593086	1	0.734293	1.66358	14207	ENSMUSG00000101799	9330175M20Rik	antisense	1	51218386	51333779	-	C1.1	9330175M20Rik	RIKEN cDNA 9330175M20 gene [Source:MGI Symbol;Acc:MGI:3045285]	MGI:3045285	NA			NR_045151
Cavin2	10211.4	12810.7	5789.62	7582.68	6508.06	7772.55	5931.39	4369.72	5735.24	2835.7	4542.77	6410.2	0.00103153	0.114573	-0.764762	0.58855	237	ENSMUSG00000045954	Cavin2	protein_coding	1	51289126	51302960	+	C1.1	Cavin2	caveolae associated 2 [Source:MGI Symbol;Acc:MGI:99513]	MGI:99513	20324	Q63918	NM_138741				abnormal fat cell morphology; abnormal lung vasculature morphology; abnormal plasma membrane morphology; abnormal pulmonary endothelial cell surface; abnormal vascular endothelial cell morphology
Gm5253	0	0	0	0	1.03516	0	0	2.66934	0	0	0	0	0.760368	1	1.00067	2.00092	18437	ENSMUSG00000099741	Gm5253	processed_pseudogene	1	51317528	51318552	-	C1.1	Gm5253	predicted gene 5253 [Source:MGI Symbol;Acc:MGI:3779481]	MGI:3779481	NA
1700072G22Rik	0	0	0	0	1.03516	0	0	0	1.60135	1.01493	0	0	0.70063	1	1.02012	2.02808	16817	ENSMUSG00000101702	1700072G22Rik	lincRNA	1	51457932	51458931	-	C1.1	1700072G22Rik	RIKEN cDNA 1700072G22 gene [Source:MGI Symbol;Acc:MGI:1920746]	MGI:1920746	NA
Nabp1	370.366	289.37	36.8638	220.982	50.7229	51.9636	286.228	179.736	201.77	31.4627	32.4217	166.139	0.751938	1	-0.183646	0.880475	18258	ENSMUSG00000026107	Nabp1	protein_coding	1	51465862	51478425	-	C1.1	Nabp1	nucleic acid binding protein 1 [Source:MGI Symbol;Acc:MGI:1923258]	MGI:1923258	109019	Q8BGW5	NM_028696; NM_001310549; NM_001310548				decreased testis weight; small testis
Gm17767	2.92394	1.93559	0	4.01785	3.10548	0.9993	5.8814	6.22847	4.80405	2.02985	0	2.51726	0.356607	1	0.739486	1.66958	8515	ENSMUSG00000099413	Gm17767	lincRNA	1	51507086	51596718	-	C1.1	Gm17767	predicted gene, 17767 [Source:MGI Symbol;Acc:MGI:5009931]	MGI:5009931	NA			NR_151621
Gm28055	4.87323	4.83897	5.97792	7.03123	6.21097	12.9909	11.7628	11.5672	12.8108	6.08956	14.9638	12.5863	0.121418	0.996686	0.721854	1.6493	3205	ENSMUSG00000101741	Gm28055	lincRNA	1	51696324	51746943	-	C1.1	Gm28055	predicted gene 28055 [Source:MGI Symbol;Acc:MGI:5578761]	MGI:5578761	NA
Myo1b	3986.3	4801.22	3568.82	3040.51	3361.17	4122.11	4112.08	3116.01	3981.76	2219.64	3183.56	3521.64	0.337363	1	-0.18437	0.880033	8001	ENSMUSG00000018417	Myo1b	protein_coding	1	51749765	51916071	-	C1.1	Myo1b	myosin IB [Source:MGI Symbol;Acc:MGI:107752]	MGI:107752	17912	P46735; Q7TQD7; E9QNH6; E9Q580; D3YV80	NM_010863; NM_001290982; ; NM_001161817
Gm29453	0	0	0	0	4.14065	0	0	0	0.800676	0	0	0	0.623694	1	-1.56811	0.337251	14989	ENSMUSG00000101724	Gm29453	sense_intronic	1	51847840	51849118	-	C1.1	Gm29453	predicted gene 29453 [Source:MGI Symbol;Acc:MGI:5580159]	MGI:5580159	NA
Gm28323	0	0	2.98896	6.02677	0	0.9993	0.980234	0	1.60135	0	0	0	0.307701	1	-1.59745	0.33046	7344	ENSMUSG00000100313	Gm28323	sense_intronic	1	51877110	51879608	-	C1.1	Gm28323	predicted gene 28323 [Source:MGI Symbol;Acc:MGI:5579029]	MGI:5579029	NA
Gm8419	0	0	1.99264	0	0	0	0	0	1.60135	0	0	0	1	1	-0.13716	0.909308	24774	ENSMUSG00000100696	Gm8419	processed_pseudogene	1	51938254	51938665	-	C1.1	Gm8419	predicted gene 8419 [Source:MGI Symbol;Acc:MGI:3645596]	MGI:3645596	NA
Gm8420	0	0	0	3.01339	0	0.9993	0	0.889781	0	0	0	0	0.535226	1	-1.47234	0.360398	12722	ENSMUSG00000072324	Gm8420	processed_pseudogene	1	51940664	51941261	-	C1.1	Gm8420	predicted gene 8420 [Source:MGI Symbol;Acc:MGI:3645594]	MGI:3645594	NA
Stat4	4.87323	15.4847	17.9338	64.2856	28.9845	22.9839	19.6047	20.465	16.0135	22.3284	14.9638	18.8794	0.355619	1	-0.456342	0.728832	8492	ENSMUSG00000062939	Stat4	protein_coding	1	51987148	52107189	+	C1.1	Stat4	signal transducer and activator of transcription 4 [Source:MGI Symbol;Acc:MGI:103062]	MGI:103062	20849	Q3V157	NM_001308266; NM_011487;				abnormal CD4-positive T cell differentiation; abnormal NK cell physiology; abnormal T cell proliferation; abnormal T-helper 1 physiology; abnormal T-helper 2 physiology; abnormal cytokine secretion; abnormal inflammatory response; abnormal insulin secretion; abnormal kidney physiology; abnormal lymphocyte physiology; abnormal pancreatic beta cell morphology; decreased circulating interferon-gamma…
Gm28177	0	0.967794	5.97792	2.00892	2.07032	0	1.96047	0	0	0	0	0	0.134308	1	-2.09415	0.234207	3470	ENSMUSG00000101628	Gm28177	processed_transcript	1	52077261	52156087	+	C1.1	Gm28177	predicted gene 28177 [Source:MGI Symbol;Acc:MGI:5578883]	MGI:5578883	NA
Gm3940	0	0	0	1.00446	0	0	0	0.889781	0	0	0	0	1	1	-0.0257907	0.982282	24774	ENSMUSG00000078291	Gm3940	processed_pseudogene	1	52090635	52091066	-	C1.1	Gm3940	predicted gene 3940 [Source:MGI Symbol;Acc:MGI:3782114]	MGI:3782114	NA
Gm31812	3.89859	6.77456	1.99264	8.0357	1.03516	0	0	3.55912	3.2027	1.01493	2.49397	0	0.234764	1	-0.988639	0.503953	5682	ENSMUSG00000109599	Gm31812	lincRNA	1	52108121	52113751	-	C1.1	Gm31812	predicted gene, 31812 [Source:MGI Symbol;Acc:MGI:5590971]	MGI:5590971	NA
Stat1	359.645	482.929	212.216	453.012	201.856	158.889	370.528	290.958	208.176	94.3882	112.229	249.209	0.166331	1	-0.494491	0.709812	4177	ENSMUSG00000026104	Stat1	protein_coding	1	52119440	52161865	+	C1.1	Stat1	signal transducer and activator of transcription 1 [Source:MGI Symbol;Acc:MGI:103063]	MGI:103063	20846	Q8C3V4; Q99K94; Q8CFQ1; A0A087WSP5; A0A087WSQ5	NM_009283; NM_001357627; NM_001205314; NM_001205313				abnormal gait; decreased lymphocyte cell number; decreased mean corpuscular volume; enlarged lymph nodes; impaired righting response; increased basophil cell number; increased lymphocyte cell number; increased neutrophil cell number; abnormal CD8-positive naive alpha-beta T cell number; abnormal MHC II cell surface expression on macrophages; abnormal NK cell physiology; abnormal T cell activation…
Gls	1699.78	1938.49	2034.49	2391.62	2498.88	2727.09	2132.01	1571.35	2382.81	1574.15	2113.64	2027.65	0.359116	1	-0.171356	0.888007	8580	ENSMUSG00000026103	Gls	protein_coding	1	52163448	52233232	-	C1.1	Gls	glutaminase [Source:MGI Symbol;Acc:MGI:95752]	MGI:95752	14660	D3Z7P3; D3Z7P4; F6U529	NM_001081081; ; NM_001113383				abnormal astrocyte morphology; abnormal behavior; abnormal respiratory function; neonatal lethality complete penetrance; no abnormal phenotype detected
Nab1	1537.99	2019.79	2162.01	1711.6	2165.56	2985.91	1922.24	1656.77	2086.56	1894.87	2335.61	2101.91	0.718087	1	-0.0687998	0.953431	17403	ENSMUSG00000002881	Nab1	protein_coding	1	52457294	52500679	-	C1.1	Nab1	Ngfi-A binding protein 1 [Source:MGI Symbol;Acc:MGI:107564]	MGI:107564	17936	Q61122; A0A087WSU4; E9PZ64	NM_008667				no abnormal phenotype detected
Gm5976	2.92394	2.90338	1.99264	0	0	0	4.90117	3.55912	3.2027	1.01493	0	2.51726	0.389104	1	0.914374	1.88475	9192	ENSMUSG00000097833	Gm5976	processed_pseudogene	1	52503234	52504229	-	C1.1	Gm5976	predicted gene 5976 [Source:MGI Symbol;Acc:MGI:3646538]	MGI:3646538	NA
Rps27a-ps1	0.974647	0	0	1.00446	6.21097	3.9972	0.980234	5.33869	1.60135	0	0	8.8104	0.769568	1	0.426826	1.34427	18714	ENSMUSG00000101501	Rps27a-ps1	processed_pseudogene	1	52522239	52522701	+	C1.1	Rps27a-ps1	ribosomal protein S27A, pseudogene 1 [Source:MGI Symbol;Acc:MGI:3781839]	MGI:3781839	NA
Gm553	0	0	1.99264	0	0	0	0	0	3.2027	0	0	0	1	1	0.592363	1.50771	24774	ENSMUSG00000100120	Gm553	lincRNA	1	52522902	52582679	+	C1.1	Gm553	predicted gene 553 [Source:MGI Symbol;Acc:MGI:2685399]	MGI:2685399	NA
Gm28178	12.6704	6.77456	0.99632	0	1.03516	0	0	0.889781	3.2027	3.04478	0	0	0.219004	1	-1.44206	0.368042	5335	ENSMUSG00000099878	Gm28178	lincRNA	1	52570014	52580291	-	C1.1	Gm28178	predicted gene 28178 [Source:MGI Symbol;Acc:MGI:5578884]	MGI:5578884	NA			NR_151614
Gm5527	0	0.967794	0.99632	2.00892	0	0	0	0.889781	0	0	3.74096	0	1	1	0.106933	1.07694	24774	ENSMUSG00000100007	Gm5527	processed_pseudogene	1	52584518	52585159	+	C1.1	Gm5527	predicted gene 5527 [Source:MGI Symbol;Acc:MGI:3646585]	MGI:3646585	NA
Nemp2	237.814	299.048	121.551	254.129	163.555	174.877	200.948	197.531	120.902	104.537	170.837	208.932	0.273341	1	-0.31888	0.801692	6595	ENSMUSG00000043015	Nemp2	protein_coding	1	52630703	52651919	+	C1.1	Nemp2	nuclear envelope integral membrane protein 2 [Source:MGI Symbol;Acc:MGI:2444113]	MGI:2444113	227094	Q8CB65; A0A087WQD9; A0A087WQU8	NM_001142647;	NR_024590;
Gm37242	0	0.967794	3.98528	2.00892	3.10548	1.9986	2.9407	0.889781	2.40203	1.01493	3.74096	0	1	1	-0.115942	0.922779	24594	ENSMUSG00000103630	Gm37242	TEC	1	52653808	52655892	-	C1.1	Gm37242	predicted gene, 37242 [Source:MGI Symbol;Acc:MGI:5610470]	MGI:5610470	NA
Mfsd6	724.162	812.947	946.504	750.333	998.931	1149.19	706.748	605.051	939.193	793.672	957.686	868.454	0.463051	1	-0.144255	0.904846	10902	ENSMUSG00000041439	Mfsd6	protein_coding	1	52656286	52727462	-	C1.1	Mfsd6	major facilitator superfamily domain containing 6 [Source:MGI Symbol;Acc:MGI:1922925]	MGI:1922925	98682	Q8CBH5; D3Z183	NM_133829; NM_001357464; ; NM_178081
Inpp1	310.912	381.311	225.168	376.673	293.986	327.77	331.319	355.023	348.294	193.851	309.253	331.019	0.881565	1	-0.0356199	0.975612	21631	ENSMUSG00000026102	Inpp1	protein_coding	1	52785427	52817688	-	C1.1	Inpp1	inositol polyphosphate-1-phosphatase [Source:MGI Symbol;Acc:MGI:104848]	MGI:104848	16329	P49442; E0CX64; E0CYQ4; H3BK26	NM_008384;				abnormal behavior; decreased body length; decreased body weight; increased body weight; increased circulating chloride level; decreased lean body mass; decreased susceptibility to bacterial infection
Hibch	262.18	255.498	119.558	150.669	91.0942	67.9524	214.671	180.626	109.693	130.925	59.8554	164.88	0.713482	1	-0.137319	0.909207	17287	ENSMUSG00000041426	Hibch	protein_coding	1	52844929	52920986	+	C1.1	Hibch	3-hydroxyisobutyryl-Coenzyme A hydrolase [Source:MGI Symbol;Acc:MGI:1923792]	MGI:1923792	227095	Q8QZS1; E0CX19	NM_146108
1700019D03Rik	22.4169	18.3881	15.9411	17.0759	9.31645	14.9895	34.3082	23.1343	14.4122	12.1791	13.7169	20.1381	0.517286	1	0.26381	1.20065	12218	ENSMUSG00000043629	1700019D03Rik	protein_coding	1	52922324	53020179	-	C1.1	1700019D03Rik	RIKEN cDNA 1700019D03 gene [Source:MGI Symbol;Acc:MGI:1914330]	MGI:1914330	67080		NM_144953; NM_001368280; NM_001368278; NM_001368279; NM_001368281; ; NM_001368274; NM_001368277; NM_001368276
Mstn	7.79717	0	1.99264	6.02677	0	10.9923	0	0	0.800676	5.07463	0	0	0.0865774	0.93099	-2.03795	0.24351	2448	ENSMUSG00000026100	Mstn	protein_coding	1	53061640	53068079	+	C1.1	Mstn	myostatin [Source:MGI Symbol;Acc:MGI:95691]	MGI:95691	17700	O08689; Q540E2; A0A087WQL8	NM_010834;				abnormal circulating tumor necrosis factor level; abnormal enzyme/coenzyme level; abnormal femur morphology; abnormal gluconeogenesis; abnormal glucose homeostasis; abnormal hormone level; abnormal lipid level; abnormal muscle physiology; abnormal postnatal growth/weight/body size; abnormal skeletal muscle fiber morphology; abnormal skeletal muscle morphology; abnormal trochanter morphology; decr…
1700019A02Rik	0.974647	0	0	0	0	0	1.96047	0	0	0	0	0	1	1	0.660276	1.58039	24774	ENSMUSG00000060715	1700019A02Rik	protein_coding	1	53158577	53187636	-	C1.1	1700019A02Rik	RIKEN cDNA 1700019A02 gene [Source:MGI Symbol;Acc:MGI:1916647]	MGI:1916647	69397	Q9DA74; A0A087WPV9	NM_027070; NM_001368200
Pms1	50.6816	43.5507	21.919	63.2811	26.9142	28.9797	40.1896	20.465	32.027	12.1791	12.4699	18.8794	0.0585638	0.847051	-0.775654	0.584124	1820	ENSMUSG00000026098	Pms1	protein_coding	1	53189187	53297018	-	C1.1	Pms1	PMS1 homolog 1, mismatch repair system component [Source:MGI Symbol;Acc:MGI:1202302]	MGI:1202302	227099	Q8K119; D3YX04; E9Q8A5; D3Z0R7; D3Z012; D3Z611	NM_153556;				abnormal heart morphology; decreased circulating insulin level; enlarged heart; decreased lymphocyte cell number
Ormdl1	201.752	227.432	282.955	393.749	423.381	414.709	213.691	289.179	238.601	427.284	326.71	250.467	0.561612	1	-0.155076	0.898085	13466	ENSMUSG00000026097	Ormdl1	protein_coding	1	53297095	53310309	+	C1.1	Ormdl1	ORM1-like 1 (S. cerevisiae) [Source:MGI Symbol;Acc:MGI:2181669]	MGI:2181669	227102	Q921I0	NM_145517
Osgepl1	121.831	156.783	88.6725	135.602	133.536	168.882	132.332	129.908	115.297	101.493	135.922	127.122	0.653438	1	-0.118607	0.921077	15657	ENSMUSG00000026096	Osgepl1	protein_coding	1	53313624	53326343	+	C1.1	Osgepl1	O-sialoglycoprotein endopeptidase-like 1 [Source:MGI Symbol;Acc:MGI:1919335]	MGI:1919335	72085	Q6PEB4; M0QWD2	NM_001285839;	NR_151661; NR_104360; NR_104361
Gm28551	1.94929	3.87117	0.99632	2.00892	4.14065	0.9993	0	4.44891	0.800676	1.01493	1.24699	3.77589	0.76929	1	-0.305977	0.808894	18705	ENSMUSG00000099913	Gm28551	protein_coding	1	53325507	53352667	-	C1.1	Gm28551	predicted gene 28551 [Source:MGI Symbol;Acc:MGI:5579257]	MGI:5579257	NA	Q8BFS9
Asnsd1	66.276	65.81	91.6614	103.46	98.3403	116.918	69.5966	122.79	64.8547	141.075	81.0541	88.104	0.835891	1	0.0654908	1.04644	20459	ENSMUSG00000026095	Asnsd1	protein_coding	1	53344617	53352752	-	C1.1	Asnsd1	asparagine synthetase domain containing 1 [Source:MGI Symbol;Acc:MGI:1917646]	MGI:1917646	70396	Q8BFS9; Q3TGY6; M0QW65; D3Z0F1	NM_133728; NM_001290984;
Dnah7a	31.1887	31.9372	19.9264	13.058	25.879	34.9755	30.3872	38.2606	15.2128	25.3732	23.6927	23.914	1	1	-0.00122136	0.999154	24774	ENSMUSG00000096141	Dnah7a	protein_coding	1	53397006	53706784	-	C1.1	Dnah7a	dynein, axonemal, heavy chain 7A [Source:MGI Symbol;Acc:MGI:2685838]	MGI:2685838	627872	E9Q0T8	NM_001252070;
Stk17b	499.019	669.713	1039.16	983.368	1212.17	1504.95	680.282	882.663	930.385	1254.45	1268.19	954.041	0.953172	1	0.0147995	1.01031	23302	ENSMUSG00000026094	Stk17b	protein_coding	1	53755506	53785224	-	C1.1	Stk17b	serine/threonine kinase 17b (apoptosis-inducing) [Source:MGI Symbol;Acc:MGI:2138162]	MGI:2138162	98267	Q8BG48; A0A087WPR0	NM_133810;				abnormal cytokine secretion; decreased double-positive T cell number; decreased susceptibility to experimental autoimmune encephalomyelitis; increased CD4-positive alpha beta T cell number; increased T cell proliferation; increased interferon-gamma secretion; increased interleukin-2 secretion; increased memory T cell number; increased tumor necrosis factor secretion
Hecw2	735.858	785.849	773.144	531.36	545.53	854.401	1092.96	478.702	943.997	523.702	725.746	1018.23	0.4498	1	0.178418	1.13164	10585	ENSMUSG00000042807	Hecw2	protein_coding	1	53806876	54195168	-	C1.1	Hecw2	HECT, C2 and WW domain containing E3 ubiquitin protein ligase 2 [Source:MGI Symbol;Acc:MGI:2685817]	MGI:2685817	329152	Q6I6G8; A3KPB7	NM_172655; NM_001001883				increased mean platelet volume; preweaning lethality incomplete penetrance
Ccdc150	14.6197	17.4203	34.8712	11.0491	3.10548	15.9888	28.4268	32.0321	8.80743	18.2687	14.9638	15.1035	0.577864	1	0.276632	1.21136	13869	ENSMUSG00000025983	Ccdc150	protein_coding	1	54250683	54368727	+	C1.1	Ccdc150	coiled-coil domain containing 150 [Source:MGI Symbol;Acc:MGI:1925266]	MGI:1925266	78016	Q8CDI7; A0A571BEL4; E9Q7E1	NM_030025
Gtf3c3	590.636	535.19	379.598	561.494	467.893	542.62	571.476	527.64	603.709	317.672	417.741	522.331	0.797783	1	-0.0552749	0.962411	19434	ENSMUSG00000041303	Gtf3c3	protein_coding	1	54396004	54438971	-	C1.1	Gtf3c3	general transcription factor IIIC, polypeptide 3 [Source:MGI Symbol;Acc:MGI:2138383]	MGI:2138383	98488	Q3TMP1	NM_001033194;
Pgap1	336.253	317.436	170.371	128.571	114.903	218.847	289.169	150.373	200.169	145.134	133.428	157.329	0.41987	1	-0.257321	0.83664	9916	ENSMUSG00000073678	Pgap1	protein_coding	1	54472994	54557684	-	C1.2	Pgap1	post-GPI attachment to proteins 1 [Source:MGI Symbol;Acc:MGI:2443342]	MGI:2443342	241062	Q3UUQ7	NM_001163314;				abnormal brain development; abnormal cranium morphology; abnormal diencephalon morphology; abnormal eye morphology; abnormal facial morphology; abnormal forebrain morphology; abnormal medial nasal prominence morphology; abnormal neural tube morphology; abnormal oropharynx morphology; abnormal outer ear morphology; abnormal sternum morphology; abnormal telencephalon development; abnormal telenceph…
Ankrd44	1301.15	1332.65	1367.95	1166.18	1347.78	1748.77	1778.14	855.08	1673.41	961.135	1311.83	1473.85	0.857698	1	-0.037311	0.97447	21031	ENSMUSG00000052331	Ankrd44	protein_coding	1	54645340	54926387	-	C1.2	Ankrd44	ankyrin repeat domain 44 [Source:MGI Symbol;Acc:MGI:3045243]	MGI:3045243	329154	B2RXR6; J3QK37; J3QK13; E9QNQ2	NM_001081433
4930444A19Rik	0	0	2.98896	0	2.07032	0	0	0.889781	0.800676	1.01493	0	1.25863	1	1	-0.282598	0.822109	24774	ENSMUSG00000101674	4930444A19Rik	antisense	1	54681729	54767524	+	C1.2	4930444A19Rik	RIKEN cDNA 4930444A19 gene [Source:MGI Symbol;Acc:MGI:1921230]	MGI:1921230	NA
Gm37370	0	4.83897	28.8933	23.1026	59.0042	72.9489	8.8221	8.00803	8.80743	66.9851	23.6927	12.5863	0.472866	1	-0.549181	0.683408	11165	ENSMUSG00000102503	Gm37370	TEC	1	54737166	54738575	-	C1.2	Gm37370	predicted gene, 37370 [Source:MGI Symbol;Acc:MGI:5610598]	MGI:5610598	NA
A130048G24Rik	0	0.967794	1.99264	0	0	0	0	0	0	0	0	0	0.355324	1	-2.3114	0.201465	8483	ENSMUSG00000102642	A130048G24Rik	TEC	1	54913845	54916594	-	C1.2	A130048G24Rik	RIKEN cDNA A130048G24 gene [Source:MGI Symbol;Acc:MGI:2443520]	MGI:2443520	NA
Sf3b1	6420	6845.21	7873.92	6665.61	7688.14	9536.32	7793.84	9910.38	8837.86	7593.68	8538.12	7311.38	0.384043	1	0.150684	1.1101	9081	ENSMUSG00000025982	Sf3b1	protein_coding	1	54985169	55027481	-	C1.2	Sf3b1	splicing factor 3b, subunit 1 [Source:MGI Symbol;Acc:MGI:1932339]	MGI:1932339	81898	G5E866; A0A087WNS2	NM_031179;				embryonic lethality before implantation complete penetrance
E330011M16Rik	12.6704	21.2915	39.8528	21.0937	21.7384	43.9692	15.6837	15.1263	29.625	24.3582	19.9518	26.4312	0.459191	1	-0.290131	0.817828	10793	ENSMUSG00000103030	E330011M16Rik	TEC	1	55051319	55053112	-	C1.2	E330011M16Rik	RIKEN cDNA E330011M16 gene [Source:MGI Symbol;Acc:MGI:3704186]	MGI:3704186	NA
Coq10b	363.543	400.667	667.534	836.717	928.54	1060.26	632.251	533.869	751.034	898.21	916.535	724.97	0.800836	1	0.0659393	1.04677	19535	ENSMUSG00000025981	Coq10b	protein_coding	1	55052770	55072702	+	C1.2	Coq10b	coenzyme Q10B [Source:MGI Symbol;Acc:MGI:1915126]	MGI:1915126	67876	G5E8J7; A0A0R4J066	NM_026424; NM_001039710;
Gm17971	6.82253	8.71014	10.9595	0	3.10548	4.9965	3.92093	2.66934	8.00676	6.08956	9.97589	12.5863	0.615025	1	0.290588	1.22314	14775	ENSMUSG00000101122	Gm17971	processed_pseudogene	1	55066264	55067069	+	C1.2	Gm17971	predicted gene, 17971 [Source:MGI Symbol;Acc:MGI:5010156]	MGI:5010156	NA
Hspd1	1723.18	1412.01	1979.69	2302.23	1578.62	1841.71	1699.72	1722.62	1877.58	2265.32	1931.58	2056.6	0.60576	1	0.0921961	1.06599	14509	ENSMUSG00000025980	Hspd1	protein_coding	1	55077835	55088243	-	C1.2	Hspd1	heat shock protein 1 (chaperonin) [Source:MGI Symbol;Acc:MGI:96242]	MGI:96242	15510	P63038; D3Z7J9; D3Z2F2	NM_001356512; NM_010477;				decreased embryo size; embryonic growth retardation; embryonic lethality between implantation and placentation incomplete penetrance; embryonic lethality during organogenesis complete penetrance
Hspe1	580.889	532.287	986.357	1283.7	1406.78	1348.06	775.365	1350.69	728.615	1796.42	1245.74	988.024	0.549048	1	0.165605	1.12164	13101	ENSMUSG00000073676	Hspe1	protein_coding	1	55088132	55091307	+	C1.2	Hspe1	heat shock protein 1 (chaperonin 10) [Source:MGI Symbol;Acc:MGI:104680]	MGI:104680	15528	Q64433; Q4KL76	NM_008303;
Mob4	935.661	1291.04	1300.2	1620.2	2008.21	2263.41	1102.76	1277.73	1082.51	1657.37	1461.47	1186.89	0.204938	1	-0.277908	0.824786	5027	ENSMUSG00000025979	Mob4	protein_coding	1	55131231	55154899	+	C1.2	Mob4	MOB family member 4, phocein [Source:MGI Symbol;Acc:MGI:104899]	MGI:104899	19070	Q6PEB6; E0CYJ0; G8JL35; E0CXA9; E0CX17	NM_001310585; NM_025283;
Gm6822	1.94929	8.71014	7.97056	2.00892	8.28129	0.9993	0.980234	0	6.40541	0	1.24699	1.25863	0.0810175	0.918191	-1.46302	0.362734	2322	ENSMUSG00000061863	Gm6822	processed_pseudogene	1	55160747	55161053	-	C1.2	Gm6822	predicted pseudogene 6822 [Source:MGI Symbol;Acc:MGI:3644721]	MGI:3644721	NA
Rftn2	512.664	589.386	265.021	367.633	343.674	431.697	286.228	392.393	280.236	257.791	266.855	284.45	0.0357841	0.717426	-0.505049	0.704636	1313	ENSMUSG00000025978	Rftn2	protein_coding	1	55170159	55226782	-	C1.2	Rftn2	raftlin family member 2 [Source:MGI Symbol;Acc:MGI:1921263]	MGI:1921263	74013	Q8CHX7; M0QWQ1	NM_001356287; NM_001356288; NM_028713;				decreased body weight
Gm10561	24.3662	50.3253	17.9338	35.1562	14.4923	19.986	17.6442	30.2526	16.0135	14.209	22.4458	35.2416	0.548271	1	-0.263888	0.83284	13079	ENSMUSG00000097649	Gm10561	antisense	1	55226251	55235622	+	C1.2	Gm10561	predicted gene 10561 [Source:MGI Symbol;Acc:MGI:3648163]	MGI:3648163	NA
Mars2	245.611	194.527	160.408	164.732	131.465	132.907	231.335	191.303	276.233	146.149	143.403	206.415	0.426512	1	0.215834	1.16138	10080	ENSMUSG00000046994	Mars2	protein_coding	1	55237177	55248470	+	C1.2	Mars2	methionine-tRNA synthetase 2 (mitochondrial) [Source:MGI Symbol;Acc:MGI:2444136]	MGI:2444136	212679	Q499X9; A2RT28	NM_175439				decreased fasted circulating glucose level; decreased lean body mass; decreased urine magnesium level; embryonic lethality prior to organogenesis; increased total body fat amount; preweaning lethality complete penetrance
Boll	0	6.77456	0	0	0	0.9993	1.96047	0.889781	3.2027	0	1.24699	8.8104	0.463339	1	0.950485	1.93252	10909	ENSMUSG00000025977	Boll	protein_coding	1	55248658	55363469	-	C1.2	Boll	boule homolog, RNA binding protein [Source:MGI Symbol;Acc:MGI:1922638]	MGI:1922638	75388	E9PWH1; G3UYE8; E9QPQ9; F6TV20	NM_001367887; NM_001368768; NM_001113367; NM_001368767; NM_029267				abnormal male germ cell apoptosis; abnormal spermatogenesis; abnormal spermiogenesis; arrest of spermatogenesis; arrest of spermiogenesis; azoospermia; decreased testis weight; male infertility; multinucleated giant male germ cells; small testis
Gm8292	7.79717	5.80676	30.8859	65.29	50.7229	33.9762	8.8221	35.5912	13.6115	29.4329	26.1867	18.8794	0.311403	1	-0.550384	0.682839	7437	ENSMUSG00000100215	Gm8292	processed_pseudogene	1	55335401	55335796	+	C1.2	Gm8292	predicted gene 8292 [Source:MGI Symbol;Acc:MGI:3648460]	MGI:3648460	NA
Plcl1	269.977	395.828	317.826	210.937	241.193	539.622	311.714	204.65	654.953	335.941	498.795	497.158	0.251018	1	0.341264	1.26687	6037	ENSMUSG00000038349	Plcl1	protein_coding	1	55405921	55754285	+	C1.2	Plcl1	phospholipase C-like 1 [Source:MGI Symbol;Acc:MGI:3036262]	MGI:3036262	227120	Q3USB7	NM_001114663;				abnormal motor coordination/ balance; abnormal nervous system electrophysiology; epidermal hyperplasia; impaired behavioral response to xenobiotic; increased incidence of tumors by chemical induction; increased sensitivity to xenobiotic induced morbidity/mortality; increased susceptibility to pharmacologically induced seizures; increased tumor growth/size; seizures
Gm38056	0	0.967794	5.97792	0	0	0	0	0	0	1.01493	1.24699	1.25863	0.564104	1	-0.931455	0.524329	13529	ENSMUSG00000102145	Gm38056	TEC	1	55440904	55445930	+	C1.2	Gm38056	predicted gene, 38056 [Source:MGI Symbol;Acc:MGI:5611284]	MGI:5611284	NA
9130227L01Rik	0	0	0	0	2.07032	0	0	0	0	0	0	0	0.61663	1	-1.89568	0.268746	14817	ENSMUSG00000099950	9130227L01Rik	lincRNA	1	55931241	55972328	+	C1.2	9130227L01Rik	RIKEN cDNA 9130227L01 gene [Source:MGI Symbol;Acc:MGI:2445084]	MGI:2445084	NA			NR_045837;
Satb2	38.9859	58.0676	77.713	51.2276	37.2658	63.9552	62.7349	39.1504	96.8818	41.612	78.5602	70.4832	0.457626	1	0.250078	1.18927	10761	ENSMUSG00000038331	Satb2	protein_coding	1	56793981	56978650	-	C1.3	Satb2	special AT-rich sequence binding protein 2 [Source:MGI Symbol;Acc:MGI:2679336]	MGI:2679336	212712	Q8VI24; Q546B3; H3BKH3; H3BKV4; H3BJX4	NM_001358580; NM_001358581; NM_139146				abnormal craniofacial morphology; abnormal uterus morphology; decreased circulating bilirubin level; enlarged lymph nodes; increased circulating alkaline phosphatase level; increased circulating phosphate level; long tibia; preweaning lethality complete penetrance; shortened QT interval; abnormal bone mineralization; abnormal bone ossification; abnormal bone structure; abnormal cranium morphology…
9130024F11Rik	8.77182	3.87117	15.9411	11.0491	15.5274	19.986	8.8221	8.89781	22.4189	36.5373	24.9397	13.8449	0.212545	1	0.61463	1.53116	5201	ENSMUSG00000087022	9130024F11Rik	processed_transcript	1	56971412	57050084	+	C1.3	9130024F11Rik	RIKEN cDNA 9130024F11 gene [Source:MGI Symbol;Acc:MGI:1926150]	MGI:1926150	NA			NR_024326; ; NR_024325
4930558J18Rik	0.974647	0.967794	8.96688	11.0491	0	0	0.980234	2.66934	0.800676	2.02985	1.24699	1.25863	0.226542	1	-1.2164	0.430354	5494	ENSMUSG00000097519	4930558J18Rik	lincRNA	1	57359222	57377544	-	C1.3	4930558J18Rik	RIKEN cDNA 4930558J18 gene [Source:MGI Symbol;Acc:MGI:1922573]	MGI:1922573	NA			NR_037999
1700066M21Rik	160.817	180.977	184.319	112.5	200.821	159.888	118.608	120.12	140.919	162.388	120.958	109.501	0.148552	1	-0.369882	0.773846	3797	ENSMUSG00000038323	1700066M21Rik	protein_coding	1	57377620	57385423	+	C1.3	1700066M21Rik	RIKEN cDNA 1700066M21 gene [Source:MGI Symbol;Acc:MGI:1920717]	MGI:1920717	73467		NM_028546;
Tyw5	136.451	191.623	286.94	234.04	377.834	417.707	155.857	275.832	141.72	303.463	327.957	191.312	0.446856	1	-0.236879	0.848579	10513	ENSMUSG00000048495	Tyw5	protein_coding	1	57388237	57407101	-	C1.3	Tyw5	tRNA-yW synthesizing protein 5 [Source:MGI Symbol;Acc:MGI:1915986]	MGI:1915986	68736	A2RSX7; G3UW53; E0CZH0	NM_001302963; NM_001302964; NM_001037742; ; NM_001302962
Maip1	195.904	296.145	495.171	491.182	626.273	746.477	262.703	369.259	296.25	582.568	618.505	416.606	0.592462	1	-0.164018	0.892536	14194	ENSMUSG00000025971	Maip1	protein_coding	1	57406328	57417953	+	C1.3	Maip1	matrix AAA peptidase interacting protein 1 [Source:MGI Symbol;Acc:MGI:1915365]	MGI:1915365	68115	Q8BHE8	NM_001081181;
Spats2l	991.216	874.886	625.689	601.673	462.717	567.602	484.235	467.135	445.176	429.314	511.265	573.935	0.02128	0.574083	-0.503052	0.705613	975	ENSMUSG00000038305	Spats2l	protein_coding	1	57774162	57948394	+	C1.3	Spats2l	spermatogenesis associated, serine-rich 2-like [Source:MGI Symbol;Acc:MGI:1914448]	MGI:1914448	67198	E9PZE9; E9Q106; E9Q1C3; E9Q5S6; E9Q7S4; E9PVQ3; E9Q8P1	NM_001368787; NM_144882; NM_001164566
Kctd18	285.571	373.568	483.215	421.874	438.908	487.658	375.429	346.125	389.128	437.433	497.548	378.847	0.856354	1	-0.0393977	0.973061	20995	ENSMUSG00000054770	Kctd18	protein_coding	1	57955101	58018956	-	C1.3	Kctd18	potassium channel tetramerisation domain containing 18 [Source:MGI Symbol;Acc:MGI:3603813]	MGI:3603813	51960	E9PYP3; E0CZ26; E0CXJ5; E9Q945	NM_001159864; ; NM_001159865	NR_027630
Sgo2a	36.0619	55.1642	79.7056	77.3436	75.5668	42.9699	53.9128	42.7095	46.4392	76.1195	74.8192	66.7073	0.950435	1	-0.0282101	0.980636	23245	ENSMUSG00000026039	Sgo2a	protein_coding	1	57995971	58025899	+	C1.3	Sgo2a	shugoshin 2A [Source:MGI Symbol;Acc:MGI:1098767]	MGI:1098767	68549	Q7TSY8	NM_199007;				abnormal female meiosis; abnormal gametogenesis; abnormal spermatid morphology; arrest of male meiosis; female infertility; male infertility; oligozoospermia; small testis
Aox1	237.814	199.366	138.488	65.29	111.797	74.9475	153.897	169.948	195.365	68.0001	74.8192	151.035	0.950182	1	-0.0242011	0.983365	23239	ENSMUSG00000063558	Aox1	protein_coding	1	58029931	58106413	+	C1.3	Aox1	aldehyde oxidase 1 [Source:MGI Symbol;Acc:MGI:88035]	MGI:88035	11761	G3X8P9	NM_009676;
Aox3	639.368	802.301	385.576	365.624	531.038	461.676	148.015	145.924	269.027	180.657	94.771	122.087	1.65E-09	2.17E-05	-1.72533	0.30243	2	ENSMUSG00000064294	Aox3	protein_coding	1	58113130	58200698	+	C1.3	Aox3	aldehyde oxidase 3 [Source:MGI Symbol;Acc:MGI:1918974]	MGI:1918974	71724	G3X982; A0A087WQC8	NM_023617
Aox4	1.94929	0	5.97792	8.0357	10.3516	14.9895	1.96047	3.55912	1.60135	1.01493	4.98795	7.55177	0.171703	1	-1.01169	0.495966	4280	ENSMUSG00000038242	Aox4	protein_coding	1	58210397	58268597	+	C1.3	Aox4	aldehyde oxidase 4 [Source:MGI Symbol;Acc:MGI:1919122]	MGI:1919122	71872	Q3TYQ9	NM_023631;				prenatal lethality incomplete penetrance; thick epidermis
Aox2	0	0	0	2.00892	1.03516	0.9993	0	0	2.40203	0	0	1.25863	1	1	-0.0599892	0.959271	24774	ENSMUSG00000079554	Aox2	protein_coding	1	58278326	58380259	+	C1.3	Aox2	aldehyde oxidase 2 [Source:MGI Symbol;Acc:MGI:3529596]	MGI:3529596	213043	Q5SGK3	NM_001008419
Gm37607	21.4422	11.6135	1.99264	3.01339	3.10548	0	15.6837	8.89781	4.80405	0	0	1.25863	0.698497	1	-0.399877	0.757923	16755	ENSMUSG00000103839	Gm37607	TEC	1	58383512	58386134	-	C1.3	Gm37607	predicted gene, 37607 [Source:MGI Symbol;Acc:MGI:5610835]	MGI:5610835	NA
Bzw1	4961.93	5031.56	5932.09	7100.54	7535.97	9206.55	4950.18	5640.32	6439.83	6926.87	6983.13	5653.76	0.534442	1	-0.120019	0.920175	12709	ENSMUSG00000051223	Bzw1	protein_coding	1	58392898	58407353	+	C1.3	Bzw1	basic leucine zipper and W2 domains 1 [Source:MGI Symbol;Acc:MGI:1914132]	MGI:1914132	66882	Q9CQC6; A0A087WQS2; A0A087WS48; A0A087WPF9	NM_025824;				abnormal behavior; cataract; decreased threshold for auditory brainstem response; hyperactivity; male infertility
Clk1	2944.41	2640.14	2686.08	2381.58	2374.66	2792.04	2669.18	3823.39	2913.66	2177.02	2743.37	2518.52	0.613034	1	0.0908152	1.06497	14718	ENSMUSG00000026034	Clk1	protein_coding	1	58410189	58424066	-	C1.3	Clk1	CDC-like kinase 1 [Source:MGI Symbol;Acc:MGI:107403]	MGI:107403	12747	P22518	NM_001042634	NR_027854; NR_027853			abnormal bone mineralization; abnormal response to tactile stimuli; abnormal retina morphology; decreased body weight; decreased circulating calcium level; decreased granulocyte number; increased circulating chloride level; tremors
Ppil3	148.146	142.266	62.7682	133.593	68.3206	76.9461	119.588	132.577	124.905	69.015	73.5722	101.949	0.948406	1	-0.0220457	0.984835	23205	ENSMUSG00000026035	Ppil3	protein_coding	1	58430994	58445486	-	C1.3	Ppil3	peptidylprolyl isomerase (cyclophilin)-like 3 [Source:MGI Symbol;Acc:MGI:1917475]	MGI:1917475	70225	Q9D6L8; A0A087WPZ6; A0A087WP41	NM_001285826; NM_001285827; NM_027351; ; NM_027374				abnormal bone structure; absent pinna reflex; decreased circulating HDL cholesterol level; increased circulating HDL cholesterol level; increased circulating cholesterol level; increased circulating free fatty acid level
Nif3l1	260.231	243.884	295.907	302.343	313.654	324.772	236.236	255.367	232.997	323.762	301.771	237.881	0.547058	1	-0.132884	0.912007	13035	ENSMUSG00000026036	Nif3l1	protein_coding	1	58445151	58481816	+	C1.3	Nif3l1	Ngg1 interacting factor 3-like 1 (S. pombe) [Source:MGI Symbol;Acc:MGI:1929485]	MGI:1929485	65102	Q9EQ80; E9PWJ6; D3YYF0; D3Z0G0	NM_022988;
Orc2	231.966	339.696	447.348	505.244	653.187	833.416	335.24	359.472	535.652	444.538	623.493	425.417	0.604439	1	-0.144681	0.904579	14472	ENSMUSG00000026037	Orc2	protein_coding	1	58462771	58505109	-	C1.3	Orc2	origin recognition complex, subunit 2 [Source:MGI Symbol;Acc:MGI:1328306]	MGI:1328306	18393	Q60862; Q59IX1; Q543F8; A0A087WPP9; A0A087WSP9	NM_001271526; NM_008765; NM_001025378;
Gm23966	0	0	8.96688	6.02677	13.4571	16.9881	0.980234	3.55912	3.2027	15.2239	11.2229	8.8104	0.966866	1	-0.0903326	0.939306	23586	ENSMUSG00000094245	Gm23966	snRNA	1	58466515	58466621	-	C1.3	Gm23966	predicted gene, 23966 [Source:MGI Symbol;Acc:MGI:5453743]	MGI:5453743	NA
Gm15834	3.89859	5.80676	2.98896	2.00892	0	0	7.84187	8.89781	4.80405	1.01493	1.24699	1.25863	0.408371	1	0.765462	1.69991	9641	ENSMUSG00000085054	Gm15834	lincRNA	1	58505148	58523230	+	C1.3	Gm15834	predicted gene 15834 [Source:MGI Symbol;Acc:MGI:3802168]	MGI:3802168	NA
Fam126b	581.864	402.602	539.009	258.147	422.346	631.557	561.674	388.834	768.649	346.09	492.56	581.487	0.564432	1	0.147032	1.10729	13536	ENSMUSG00000038174	Fam126b	protein_coding	1	58522806	58586323	-	C1.3	Fam126b	family with sequence similarity 126, member B [Source:MGI Symbol;Acc:MGI:1098784]	MGI:1098784	213056	Q8C729; A0A087WSI2; E0CZ67	NM_172513; NM_001310598; ; NM_001310599
Ndufb3	375.239	216.786	376.609	503.235	398.537	394.723	388.172	531.199	311.463	709.434	483.831	395.21	0.207528	1	0.315601	1.24453	5092	ENSMUSG00000026032	Ndufb3	protein_coding	1	58586384	58595964	+	C1.3	Ndufb3	NADH:ubiquinone oxidoreductase subunit B3 [Source:MGI Symbol;Acc:MGI:1913745]	MGI:1913745	66495	Q9CQZ6	NM_025597
Cbx3-ps7	1.94929	0	0	0	1.03516	1.9986	0	4.44891	0	1.01493	1.24699	0	0.850191	1	0.407588	1.32647	20818	ENSMUSG00000059647	Cbx3-ps7	processed_pseudogene	1	58646688	58647239	+	C1.3	Cbx3-ps7	chromobox 3, pseudogene 7 [Source:MGI Symbol;Acc:MGI:3704187]	MGI:3704187	NA
Flacc1	7.79717	4.83897	0	0	2.07032	3.9972	7.84187	8.00803	0.800676	0	0	0	0.941274	1	-0.135495	0.910357	23062	ENSMUSG00000047528	Flacc1	protein_coding	1	58646903	58695989	-	C1.3	Flacc1	flagellum associated containing coiled-coil domains 1 [Source:MGI Symbol;Acc:MGI:1918359]	MGI:1918359	108812	Q8BVM7; A0A087WNN1; A0A087WRU9; A0A087WRG1	NM_001347056; NM_175370
Gm20257	19.4929	18.3881	19.9264	33.1472	25.879	16.9881	22.5454	28.473	13.6115	22.3284	13.7169	26.4312	0.854578	1	-0.0736846	0.950208	20938	ENSMUSG00000102059	Gm20257	transcribed_unprocessed_pseudogene	1	58652641	58655831	+	C1.3	Gm20257	predicted gene, 20257 [Source:MGI Symbol;Acc:MGI:5012442]	MGI:5012442	NA			NR_045007;
Cflar	1935.65	1944.3	1648.91	1580.02	1650.05	1948.63	2080.06	1450.34	2218.67	1211.82	1833.07	2032.69	0.93311	1	0.015924	1.0111	22874	ENSMUSG00000026031	Cflar	protein_coding	1	58711508	58758884	+	C1.3	Cflar	CASP8 and FADD-like apoptosis regulator [Source:MGI Symbol;Acc:MGI:1336166]	MGI:1336166	12633	O35732; Q5U4G3; A0A2C9F2D9; Q812G4	NM_001293804; NM_001289704; NM_001293805; NM_009805; NM_207653; NM_001355056	NR_149258; ; NR_149256; NR_149257; NR_149255			increased circulating phosphate level; preweaning lethality complete penetrance; abnormal myocardial trabeculae morphology; delayed heart development; distended pericardium; embryonic growth retardation; embryonic lethality during organogenesis complete penetrance; hemorrhage; increased fibroblast apoptosis; pericardial edema; thin myocardium
Casp8	552.625	751.976	433.399	684.039	581.761	577.595	424.441	595.264	547.662	386.687	426.469	499.676	0.129897	1	-0.31373	0.804559	3384	ENSMUSG00000026029	Casp8	protein_coding	1	58795374	58847503	+	C1.3	Casp8	caspase 8 [Source:MGI Symbol;Acc:MGI:1261423]	MGI:1261423	12370	O89110; Q3U607; A0A087WQT6	NM_009812; ; NM_001080126; NM_001277926				abnormal blood cell morphology/development; abnormal blood circulation; abnormal cell death; abnormal embryonic hematopoiesis; abnormal heart morphology; abnormal heart ventricle morphology; abnormal hematopoietic system morphology/development; abnormal myocardial trabeculae morphology; abnormal myocardium layer morphology; abnormal vitelline vascular remodeling; abnormal vitelline vasculature mo…
Gm37760	3.89859	10.6457	10.9595	1.00446	7.24613	0	1.96047	5.33869	2.40203	3.04478	8.72891	2.51726	0.520535	1	-0.49961	0.707298	12300	ENSMUSG00000102719	Gm37760	TEC	1	58797783	58801623	+	C1.3	Gm37760	predicted gene, 37760 [Source:MGI Symbol;Acc:MGI:5610988]	MGI:5610988	NA
Gm28802	3.89859	2.90338	0.99632	3.01339	0	4.9965	2.9407	4.44891	4.00338	3.04478	0	1.25863	1	1	0.0437978	1.03082	24774	ENSMUSG00000099719	Gm28802	unprocessed_pseudogene	1	58850085	58892792	-	C1.3	Gm28802	predicted gene 28802 [Source:MGI Symbol;Acc:MGI:5579508]	MGI:5579508	NA
Trak2	1806.99	2106.89	1336.07	1828.12	1415.07	1887.68	1772.26	1392.51	2504.51	1140.78	1601.13	2251.69	0.855588	1	0.0386852	1.02718	20976	ENSMUSG00000026028	Trak2	protein_coding	1	58900449	58973430	-	C1.3	Trak2	trafficking protein, kinesin binding 2 [Source:MGI Symbol;Acc:MGI:1918077]	MGI:1918077	70827	Q6P9N8; G3UYW9; G3UZH5	NM_172406;				abnormal retina morphology
Stradb	352.822	398.731	174.356	325.446	222.56	286.799	386.212	342.566	359.503	228.358	235.68	336.054	0.695236	1	0.10148	1.07287	16667	ENSMUSG00000026027	Stradb	protein_coding	1	58973522	58995715	+	C1.3	Stradb	STE20-related kinase adaptor beta [Source:MGI Symbol;Acc:MGI:2144047]	MGI:2144047	227154	Q8K4T3; M0QW98; A0A0R4J299	NM_172656	NR_151686			decreased mean corpuscular volume
Tmem237	269.002	315.501	149.448	180.803	207.032	197.861	177.422	137.026	137.716	155.284	198.271	164.88	0.0873305	0.932218	-0.444759	0.734707	2465	ENSMUSG00000038079	Tmem237	protein_coding	1	59100590	59120408	-	C1.3	Tmem237	transmembrane protein 237 [Source:MGI Symbol;Acc:MGI:2138365]	MGI:2138365	381259	Q3V0J1; A0A087WQC2; A0A087WR42	NM_001033449; NM_001037812; NM_001361413;
G730003C15Rik	28.2648	10.6457	0.99632	6.02677	6.21097	4.9965	12.743	7.11825	12.8108	7.10448	4.98795	6.29315	0.821242	1	-0.149249	0.901719	20085	ENSMUSG00000097573	G730003C15Rik	antisense	1	59119833	59122141	+	C1.3	G730003C15Rik	RIKEN cDNA G730003C15 gene [Source:MGI Symbol;Acc:MGI:3641700]	MGI:3641700	NA
Mpp4	3.89859	0	5.97792	9.04016	1.03516	0	3.92093	2.66934	0.800676	1.01493	3.74096	5.03452	0.851081	1	-0.238754	0.847477	20847	ENSMUSG00000079550	Mpp4	protein_coding	1	59120935	59163389	-	C1.3	Mpp4	membrane protein, palmitoylated 4 (MAGUK p55 subfamily member 4) [Source:MGI Symbol;Acc:MGI:2386681]	MGI:2386681	227157	Q6P7F1; A0A087WQU9; D3Z0G8; K3W4N9	NM_145143; NM_001164682				abnormal plasma membrane morphology; abnormal retina morphology; abnormal retinal photoreceptor morphology; abnormal rod electrophysiology
Gm29017	0.974647	0.967794	2.98896	1.00446	2.07032	0	3.92093	1.77956	2.40203	0	0	0	1	1	0.096388	1.06909	24774	ENSMUSG00000101586	Gm29017	antisense	1	59151047	59169320	+	C1.3	Gm29017	predicted gene 29017 [Source:MGI Symbol;Acc:MGI:5579723]	MGI:5579723	NA
Als2	456.135	430.668	309.856	318.414	274.318	343.759	487.176	266.934	347.493	202.985	330.451	318.433	0.610001	1	-0.126974	0.91575	14639	ENSMUSG00000026024	Als2	protein_coding	1	59162926	59237231	-	C1.3	Als2	alsin Rho guanine nucleotide exchange factor [Source:MGI Symbol;Acc:MGI:1921268]	MGI:1921268	74018	Q920R0; A0A087WSC7	NM_028717; NM_001159948; NM_146109;				CNS inflammation; abnormal Purkinje cell morphology; abnormal action potential; abnormal axon morphology; abnormal axonal transport; abnormal corticospinal tract morphology; abnormal motor learning; abnormal motor neuron innervation pattern; abnormal motor neuron morphology; abnormal neuromuscular synapse morphology; abnormal neuron morphology; abnormal physical strength; abnormal skeletal muscle…
Cdk15	2.92394	0.967794	4.9816	5.02231	5.17581	0.9993	0.980234	0.889781	0	0	0	0	0.00262864	0.197737	-2.92014	0.132114	349	ENSMUSG00000026023	Cdk15	protein_coding	1	59256906	59352993	+	C1.3	Cdk15	cyclin-dependent kinase 15 [Source:MGI Symbol;Acc:MGI:3583944]	MGI:3583944	271697	Q3V3A1; E3W997	NM_001033373; NM_001356389
Fzd7	2320.63	2077.85	1633.96	1570.98	2029.95	2010.59	2037.91	1234.13	2162.62	1382.33	1902.9	1705.44	0.4057	1	-0.159481	0.895347	9577	ENSMUSG00000041075	Fzd7	protein_coding	1	59482424	59486955	+	C2	Fzd7	frizzled class receptor 7 [Source:MGI Symbol;Acc:MGI:108570]	MGI:108570	14369	Q61090	NM_008057				abnormal heart morphology; kinked tail; short tail
Gm26813	55.5549	83.2303	172.363	110.491	180.118	197.861	61.7547	115.672	99.2838	178.627	140.909	143.484	0.749915	1	-0.113373	0.924424	18210	ENSMUSG00000097819	Gm26813	lincRNA	1	59488480	59492605	-	C2	Gm26813	predicted gene, 26813 [Source:MGI Symbol;Acc:MGI:5477307]	MGI:5477307	NA
Gm973	133.527	84.1981	117.566	57.2543	78.6723	59.958	84.3001	96.0964	18.4155	108.597	63.5963	50.3452	0.3911	1	-0.334144	0.793255	9234	ENSMUSG00000047361	Gm973	protein_coding	1	59516264	59636417	+	C2	Gm973	predicted gene 973 [Source:MGI Symbol;Acc:MGI:2685819]	MGI:2685819	381260	A0A087WSM0; E9Q295	NM_001013771; NM_001357842;
Sumo1	895.7	1142.96	1591.12	2047.09	2177.98	2385.33	1076.3	1938.83	968.017	2340.42	1906.64	1446.16	0.757167	1	-0.0817837	0.944889	18379	ENSMUSG00000026021	Sumo1	protein_coding	1	59586558	59670834	-	C2	Sumo1	small ubiquitin-like modifier 1 [Source:MGI Symbol;Acc:MGI:1197010]	MGI:1197010	22218	P63166; A0A087WRQ4	NM_009460				abnormal heart morphology; abnormal seminal vesicle morphology; enlarged heart; preweaning lethality incomplete penetrance; abnormal PML bodies; lethality throughout fetal growth and development incomplete penetrance; neonatal lethality incomplete penetrance; no abnormal phenotype detected
D430013B06Rik	0.974647	12.5813	18.9301	3.01339	13.4571	11.9916	4.90117	13.3467	14.4122	5.07463	12.4699	2.51726	0.765619	1	-0.191675	0.875588	18585	ENSMUSG00000103821	D430013B06Rik	TEC	1	59646200	59648071	-	C2	D430013B06Rik	RIKEN cDNA D430013B06 gene [Source:MGI Symbol;Acc:MGI:3026994]	MGI:3026994	NA
Nop58	615.002	706.489	952.482	1271.65	1074.5	1129.21	766.543	849.741	751.834	975.344	1035	874.747	0.53217	1	-0.130437	0.913555	12654	ENSMUSG00000026020	Nop58	protein_coding	1	59684971	59719044	+	C2	Nop58	NOP58 ribonucleoprotein [Source:MGI Symbol;Acc:MGI:1933184]	MGI:1933184	55989	Q6DFW4; A0A0A0MQ76; A0A087WSL8; A0A087WRD9; A0A087WNW0	NM_018868
Gm26287	0	0	0.99632	1.00446	0	0	0.980234	1.77956	0.800676	0	0	1.25863	0.51552	1	1.05575	2.0788	12173	ENSMUSG00000089512	Gm26287	snoRNA	1	59704258	59704338	+	C2	Gm26287	predicted gene, 26287 [Source:MGI Symbol;Acc:MGI:5456064]	MGI:5456064	NA
Bmpr2	5765.04	8095.59	6273.83	3720.53	5735.83	8129.3	6176.45	2505.62	7965.92	3119.88	5153.8	6361.11	0.305937	1	-0.269962	0.829341	7293	ENSMUSG00000067336	Bmpr2	protein_coding	1	59763400	59879014	+	C2	Bmpr2	bone morphogenetic protein receptor, type II (serine/threonine kinase) [Source:MGI Symbol;Acc:MGI:1095407]	MGI:1095407	12168	O35607	NM_007561;				abnormal egg cylinder morphology; abnormal embryonic epiblast morphology; abnormal embryonic-extraembryonic boundary morphology; abnormal interventricular septum morphology; abnormal myocardium compact layer morphology; abnormal rostral-caudal axis patterning; abnormal semilunar valve morphology; absent heart valves; absent mesoderm; absent vitelline blood vessels; atrioventricular septal defect;…
Gm38125	0	0	2.98896	0	0	0	0	0	2.40203	0	0	1.25863	1	1	0.266669	1.20303	24774	ENSMUSG00000104052	Gm38125	TEC	1	59801263	59804700	+	C2	Gm38125	predicted gene, 38125 [Source:MGI Symbol;Acc:MGI:5611353]	MGI:5611353	NA
Fam117b	2168.59	2723.37	4480.45	2745.19	4110.63	4743.67	3298.49	2774.34	3780.79	6150.45	4891.93	3585.83	0.348469	1	0.223206	1.16732	8291	ENSMUSG00000041040	Fam117b	protein_coding	1	59913006	59985346	+	C2	Fam117b	family with sequence similarity 117, member B [Source:MGI Symbol;Acc:MGI:1920000]	MGI:1920000	72750	Q3U3E2	NM_001037725;				abnormal bone mineralization; abnormal retina morphology; decreased blood urea nitrogen level; decreased circulating HDL cholesterol level; decreased circulating cholesterol level; decreased circulating triglyceride level; increased lean body mass; increased total body fat amount
Gm37531	0	1.93559	2.98896	0	4.14065	2.9979	0	0	0.800676	0	0	0	0.0271311	0.642843	-2.89774	0.134182	1111	ENSMUSG00000103696	Gm37531	TEC	1	59929688	59935102	+	C2	Gm37531	predicted gene, 37531 [Source:MGI Symbol;Acc:MGI:5610759]	MGI:5610759	NA
Gm18829	0	0.967794	0	0	0	0	0	0.889781	0.800676	0	0	0	1	1	0.60628	1.52233	24774	ENSMUSG00000100901	Gm18829	processed_pseudogene	1	59950403	59952464	-	C2	Gm18829	predicted gene, 18829 [Source:MGI Symbol;Acc:MGI:5011014]	MGI:5011014	NA
Ica1l	24.3662	20.3237	13.9485	25.1115	34.1603	18.9867	19.6047	29.3628	32.027	27.403	23.6927	21.3967	0.645704	1	0.172025	1.12664	15479	ENSMUSG00000026018	Ica1l	protein_coding	1	59982490	60043184	-	C2	Ica1l	islet cell autoantigen 1-like [Source:MGI Symbol;Acc:MGI:1917625]	MGI:1917625	70375	Q3TY65; A0A087WSM1	NM_027407; NM_001357296; NM_001316694; NM_001316695				abnormal eye morphology; enlarged cecum; enlarged heart; abnormal sperm mitochondrial sheath morphology; abnormal sperm nucleus morphology; abnormal spermiogenesis; decreased litter size; globozoospermia; oligozoospermia; reduced male fertility
Wdr12	199.803	242.916	157.419	439.954	202.892	202.858	199.968	195.752	200.169	130.925	190.789	271.864	0.323761	1	-0.282236	0.822316	7692	ENSMUSG00000026019	Wdr12	protein_coding	1	60069785	60098645	-	C2	Wdr12	WD repeat domain 12 [Source:MGI Symbol;Acc:MGI:1927241]	MGI:1927241	57750	Q9JJA4; Q4V9X1; D3Z369	NM_021312; NM_001199061; NM_001199060;				abnormal coat/hair pigmentation; decreased coping response; embryonic lethality prior to tooth bud stage; preweaning lethality complete penetrance
Carf	183.234	194.527	119.558	125.558	122.149	144.898	228.394	132.577	166.541	89.3135	127.193	174.949	0.87417	1	0.0463062	1.03262	21446	ENSMUSG00000026017	Carf	protein_coding	1	60098247	60153953	+	C2	Carf	calcium response factor [Source:MGI Symbol;Acc:MGI:2182269]	MGI:2182269	241066	Q8VHI4; A8VI09; A8VI08; D3Z2W4; M0QWJ8	NM_001285463; NM_139150; NM_001285473	NR_104344			prolonged ST segment; abnormal object recognition memory; abnormal short term object recognition memory; abnormal spatial reference memory; impaired contextual conditioning behavior; prolonged PQ interval
Gm15464	0	0	0	0	0	0.9993	0	0.889781	0	1.01493	0	0	1	1	0.643972	1.56263	24216	ENSMUSG00000082609	Gm15464	processed_pseudogene	1	60117255	60117685	+	C2	Gm15464	predicted gene 15464 [Source:MGI Symbol;Acc:MGI:3646025]	MGI:3646025	NA
Nbeal1	1572.11	2042.04	788.089	657.923	501.018	849.405	1745.8	716.274	1471.64	546.03	639.704	1102.56	0.899477	1	-0.0429449	0.970672	22105	ENSMUSG00000073664	Nbeal1	protein_coding	1	60180599	60338328	+	C2	Nbeal1	neurobeachin like 1 [Source:MGI Symbol;Acc:MGI:2444343]	MGI:2444343	269198	E9PYP2; F7D418; F7BJ98	NM_173444;				decreased CD8-positive alpha-beta T cell number; increased gamma-delta T cell number
Cyp20a1	604.281	650.357	788.089	774.44	888.168	957.329	684.203	771.44	779.057	972.299	847.951	883.558	0.662244	1	0.0827172	1.05901	15857	ENSMUSG00000049439	Cyp20a1	protein_coding	1	60343323	60388060	+	C2	Cyp20a1	cytochrome P450, family 20, subfamily a, polypeptide 1 [Source:MGI Symbol;Acc:MGI:1925201]	MGI:1925201	77951	Q8BKE6; J3QPT8	NM_030013; NM_001313721				decreased total body fat amount; increased lean body mass
6030460B20Rik	0	0	0	0	0	0	0	0	1.60135	0	0	5.03452	0.148186	1	3.26469	9.61106	3790	ENSMUSG00000103822	6030460B20Rik	TEC	1	60353119	60354176	+	C2	6030460B20Rik	RIKEN cDNA 6030460B20 gene [Source:MGI Symbol;Acc:MGI:1924974]	MGI:1924974	NA
Abi2	757.3	955.212	915.618	666.963	850.903	1014.29	716.551	573.909	844.713	741.911	876.632	815.592	0.354062	1	-0.175838	0.885253	8444	ENSMUSG00000026782	Abi2	protein_coding	1	60409619	60481158	+	C2	Abi2	abl-interactor 2 [Source:MGI Symbol;Acc:MGI:106913]	MGI:106913	329165	P62484; Q6AXD2; Q6AXH6; A0A087WPE6; A0A087WNU9; A0A087WNT3; A0A087WRS3; A0A087WPP8; A0A087WR90	NM_198127; ; NM_001198570; NM_001198571				abnormal behavior; abnormal cornea morphology; abnormal iris morphology; abnormal iris pigmentation; abnormal seminal vesicle morphology; absent urinary bladder; hypoactivity; small testis; abnormal cerebral cortex morphology; abnormal cerebral cortex pyramidal cell morphology; abnormal contextual conditioning behavior; abnormal corpus callosum morphology; abnormal dentate gyrus morphology; abnor…
Raph1	1595.5	1934.62	1960.76	1302.79	1340.53	1725.79	2024.18	984.098	2020.1	1106.27	1335.52	1660.13	0.606311	1	-0.110838	0.92605	14528	ENSMUSG00000026014	Raph1	protein_coding	1	60482292	60567104	-	C2	Raph1	Ras association (RalGDS/AF-6) and pleckstrin homology domains 1 [Source:MGI Symbol;Acc:MGI:1924550]	MGI:1924550	77300	F2Z3X7; G5E867; F2Z3U3; F2Z4B7	NM_001045513;				abnormal bone structure; preweaning lethality incomplete penetrance; abnormal colon morphology; abnormal cytokine level; abnormal rectum morphology; impaired fibroblast cell migration; increased carcinoma incidence; increased inflammatory response; increased myeloid cell number; increased susceptibility to bacterial infection; intestinal edema; large intestinal inflammation; rectal prolapse
Gm11575	0	0.967794	0	14.0625	6.21097	0.9993	0	0	0	0	0	0	0.0031099	0.214869	-4.93495	0.0326912	381	ENSMUSG00000081562	Gm11575	processed_pseudogene	1	60522839	60523066	-	C2	Gm11575	predicted gene 11575 [Source:MGI Symbol;Acc:MGI:3649592]	MGI:3649592	NA
Gm38388	0	4.83897	0	0	0	0	0.980234	0	0	2.02985	0	1.25863	1	1	-0.187376	0.878201	24774	ENSMUSG00000103215	Gm38388	TEC	1	60594807	60596236	-	C2	Gm38388	predicted gene, 38388 [Source:MGI Symbol;Acc:MGI:5613624]	MGI:5613624	NA
Eif4a-ps4	46.783	86.1336	81.6982	117.522	80.7426	156.89	74.4977	75.6314	77.6655	61.9105	92.277	78.035	0.32903	1	-0.309138	0.807124	7810	ENSMUSG00000101188	Eif4a-ps4	processed_pseudogene	1	60703932	60705149	+	C2	Eif4a-ps4	eukaryotic translation initiation factor 4A, pseudogene 4 [Source:MGI Symbol;Acc:MGI:1195958]	MGI:1195958	NA
Cd28	2.92394	15.4847	10.9595	257.142	50.7229	11.9916	16.664	7.11825	12.8108	0	21.1988	67.966	0.102725	0.958286	-1.47532	0.359653	2820	ENSMUSG00000026012	Cd28	protein_coding	1	60716800	60773359	+	C2	Cd28	CD28 antigen [Source:MGI Symbol;Acc:MGI:88327]	MGI:88327	12487	P31041	NM_007642				decreased T cell number; increased CD4-positive alpha beta T cell number; increased leukocyte cell number; abnormal CD4-positive alpha-beta T cell physiology; abnormal NK cell physiology; abnormal T-helper 1 physiology; abnormal T-helper 2 physiology; abnormal class switch recombination; abnormal cytokine secretion; abnormal cytotoxic T cell physiology; abnormal germinal center B cell physiology;…
Gm11579	0	0	0	3.01339	0	0	0	0	0	0	1.24699	0	0.772502	1	-0.992047	0.502764	18798	ENSMUSG00000086795	Gm11579	lincRNA	1	60776665	60781834	-	C2	Gm11579	predicted gene 11579 [Source:MGI Symbol;Acc:MGI:3650510]	MGI:3650510	NA
Gm11581	0	0	0.99632	1.00446	0	0	0	0	0	0	0	1.25863	1	1	-0.587626	0.665437	24774	ENSMUSG00000083355	Gm11581	processed_pseudogene	1	60809116	60809942	+	C2	Gm11581	predicted gene 11581 [Source:MGI Symbol;Acc:MGI:3652083]	MGI:3652083	NA
Gm38137	0	0	0	0	1.03516	0	0	0	0	0	0	1.25863	1	1	0.0705657	1.05013	24774	ENSMUSG00000102549	Gm38137	TEC	1	60880338	60881738	+	C2	Gm38137	predicted gene, 38137 [Source:MGI Symbol;Acc:MGI:5611365]	MGI:5611365	NA
Ctla4	0	0	0.99632	203.906	12.4219	2.9979	0.980234	0	4.00338	9.13434	18.7048	30.2071	0.159823	1	-1.80326	0.286527	4026	ENSMUSG00000026011	Ctla4	protein_coding	1	60887000	60915832	+	C2	Ctla4	cytotoxic T-lymphocyte-associated protein 4 [Source:MGI Symbol;Acc:MGI:88556]	MGI:88556	12477	Q5SSM0; Q6GTR6	NM_009843; NM_001281976				abnormal T cell differentiation; abnormal T cell morphology; abnormal T cell physiology; abnormal cytokine secretion; abnormal lymph node cell ratio; abnormal regulatory T cell physiology; abnormal splenic cell ratio; abnormal thymus morphology; autoimmune response; decreased CD8-positive naive alpha-beta T cell number; decreased T cell number; decreased double-positive T cell number; enlarged ly…
Rpl18-ps1	0	1.93559	0.99632	10.0446	13.4571	5.9958	7.84187	10.6774	1.60135	16.2388	3.74096	2.51726	0.63962	1	0.39826	1.31792	15330	ENSMUSG00000081382	Rpl18-ps1	processed_pseudogene	1	60900898	60901422	+	C2	Rpl18-ps1	ribosomal protein L18, pseudogene 1 [Source:MGI Symbol;Acc:MGI:98018]	MGI:98018	NA
Gm11582	0	1.93559	0	0	0	0	0	0.889781	0	0	0	0	1	1	-0.668987	0.628948	24512	ENSMUSG00000080800	Gm11582	processed_pseudogene	1	60948230	60948465	-	C2	Gm11582	predicted gene 11582 [Source:MGI Symbol;Acc:MGI:3652084]	MGI:3652084	NA
Icos	7.79717	3.87117	1.99264	26.116	11.3868	5.9958	0.980234	5.33869	3.2027	5.07463	14.9638	20.1381	0.777958	1	-0.229769	0.852772	18962	ENSMUSG00000026009	Icos	protein_coding	1	60977927	61000320	+	C2	Icos	inducible T cell co-stimulator [Source:MGI Symbol;Acc:MGI:1858745]	MGI:1858745	54167	Q9WVS0; Q5SUZ8; Q5SUZ7	NM_017480				short tibia; abnormal B cell number; abnormal B cell physiology; abnormal B cell selection; abnormal CD4-positive alpha-beta T cell physiology; abnormal NK cell physiology; abnormal Peyer's patch germinal center morphology; abnormal T cell differentiation; abnormal T cell physiology; abnormal T-helper 2 physiology; abnormal class switch recombination; abnormal cytokine secretion; abnormal immune …
Pard3b	636.444	699.715	717.35	350.557	620.062	731.487	652.836	378.157	493.216	576.478	704.547	616.728	0.551999	1	-0.135044	0.910642	13206	ENSMUSG00000052062	Pard3b	protein_coding	1	61638824	62642284	+	C2	Pard3b	par-3 family cell polarity regulator beta [Source:MGI Symbol;Acc:MGI:1919301]	MGI:1919301	72823	Q9CSB4; Q5SV54; Q5SV55	NM_001081050				abnormal behavior; abnormal heart left ventricle morphology; abnormal lens morphology; hyperactivity
Gm37205	0	0.967794	4.9816	0	0	0	0	0	0	0	0	0	0.167169	1	-3.1604	0.111847	4193	ENSMUSG00000103656	Gm37205	TEC	1	61654423	61657158	+	C2	Gm37205	predicted gene, 37205 [Source:MGI Symbol;Acc:MGI:5610433]	MGI:5610433	NA
Gm38012	0	1.93559	0	0	0	2.9979	0	0	0	0	0	0	0.189966	1	-2.92528	0.131644	4677	ENSMUSG00000104402	Gm38012	TEC	1	61677249	61680277	+	C2	Gm38012	predicted gene, 38012 [Source:MGI Symbol;Acc:MGI:5611240]	MGI:5611240	NA
Gm38278	0	1.93559	0	0	0	0	0	0	0	0	0	0	0.613392	1	-1.85174	0.277057	14729	ENSMUSG00000104081	Gm38278	TEC	1	61702527	61703891	+	C2	Gm38278	predicted gene, 38278 [Source:MGI Symbol;Acc:MGI:5611506]	MGI:5611506	NA
Pard3bos1	0	0	0	0	0	0	0	0	0.800676	0	0	1.25863	0.551405	1	1.88312	3.68871	13175	ENSMUSG00000085842	Pard3bos1	antisense	1	61767415	61851540	-	C2	Pard3bos1	par-3 family cell polarity regulator beta, opposite strand 1 [Source:MGI Symbol;Acc:MGI:1921911]	MGI:1921911	NA
Gm38075	0	3.87117	0	0	0	0	0	0	0	0	0	0	0.3762	1	-2.63006	0.161537	8938	ENSMUSG00000103002	Gm38075	TEC	1	61805221	61806140	+	C2	Gm38075	predicted gene, 38075 [Source:MGI Symbol;Acc:MGI:5611303]	MGI:5611303	NA
Pard3bos3	0	0	0	4.01785	2.07032	0	1.96047	0	0	0	0	0	0.548126	1	-1.31141	0.402926	13076	ENSMUSG00000085400	Pard3bos3	antisense	1	62456725	62499261	-	C2	Pard3bos3	par-3 family cell polarity regulator beta, opposite strand 3 [Source:MGI Symbol;Acc:MGI:3651159]	MGI:3651159	NA
Gm29084	0	0.967794	0.99632	0	0	0	0	0	0	0	0	1.25863	1	1	-0.580039	0.668946	24188	ENSMUSG00000100750	Gm29084	antisense	1	62534491	62535942	-	C2	Gm29084	predicted gene 29084 [Source:MGI Symbol;Acc:MGI:5579790]	MGI:5579790	NA
Gm11599	0	0.967794	1.99264	0	1.03516	1.9986	1.96047	0	0	0	0	1.25863	0.599002	1	-0.812437	0.569419	14340	ENSMUSG00000084333	Gm11599	processed_pseudogene	1	62660839	62661716	+	C2	Gm11599	predicted gene 11599 [Source:MGI Symbol;Acc:MGI:3651840]	MGI:3651840	NA
Nrp2	3795.27	3851.82	2740.88	1926.56	2419.17	2678.12	2950.5	1587.37	3553.4	2489.61	2695.99	2167.36	0.437946	1	-0.172934	0.887037	10317	ENSMUSG00000025969	Nrp2	protein_coding	1	62703285	62818695	+	C2	Nrp2	neuropilin 2 [Source:MGI Symbol;Acc:MGI:1100492]	MGI:1100492	18187	O35375; Q8QZY7; Q3U5I8	NM_001077405; NM_010939; NM_001077406; NM_001077407; NM_001077404; NM_001077403				abnormal anterior commissure morphology; abnormal anterior commissure pars posterior morphology; abnormal axon guidance; abnormal habenula morphology; abnormal hippocampal mossy fiber morphology; abnormal hippocampus neuron morphology; abnormal innervation; abnormal lymphangiogenesis; abnormal lymphatic system physiology; abnormal lymphatic vessel endothelial cell morphology; abnormal lymphatic v…
Gm29083	2.92394	0	1.99264	0	0	0	0	0	0	0	1.24699	0	0.414275	1	-1.62	0.325335	9782	ENSMUSG00000100811	Gm29083	antisense	1	62714723	62718073	-	C2	Gm29083	predicted gene 29083 [Source:MGI Symbol;Acc:MGI:5579789]	MGI:5579789	NA
Gm37121	3.89859	5.80676	0.99632	0	1.03516	2.9979	4.90117	2.66934	8.80743	3.04478	6.23493	2.51726	0.220891	1	0.907318	1.87556	5372	ENSMUSG00000103032	Gm37121	TEC	1	62809302	62811857	+	C2	Gm37121	predicted gene, 37121 [Source:MGI Symbol;Acc:MGI:5610349]	MGI:5610349	NA
Gm4208	5.84788	3.87117	0.99632	3.01339	0	0.9993	5.8814	1.77956	0.800676	0	0	0	0.453374	1	-0.711884	0.610522	10658	ENSMUSG00000100426	Gm4208	lincRNA	1	62821355	62832370	-	C2	Gm4208	predicted gene 4208 [Source:MGI Symbol;Acc:MGI:3782384]	MGI:3782384	NA
Ino80d	1097.45	1562.99	1721.64	842.744	1139.71	1577.89	1567.39	865.757	1780.7	927.643	1330.53	1290.09	0.884891	1	-0.033046	0.977355	21718	ENSMUSG00000040865	Ino80d	protein_coding	1	62958418	63114667	-	C2	Ino80d	INO80 complex subunit D [Source:MGI Symbol;Acc:MGI:3027003]	MGI:3027003	227195	Q66JY2; B1AT34; B1AT32; B1AT33	NM_001114609; NM_001081436				abnormal behavior; abnormal embryo size; decreased total body fat amount; embryonic growth retardation; hypoactivity; increased lean body mass; preweaning lethality incomplete penetrance
Ino80dos	42.8845	34.8406	16.9374	29.1294	18.6329	23.9832	48.0314	34.7015	26.4223	33.4926	22.4458	30.2071	0.528065	1	0.231354	1.17394	12541	ENSMUSG00000084799	Ino80dos	lincRNA	1	63113078	63158290	+	C2	Ino80dos	INO80 complex subunit D, opposite strand [Source:MGI Symbol;Acc:MGI:3651861]	MGI:3651861	NA			NR_045915; NR_045914
Gm20342	61.4027	76.4557	52.805	30.1339	21.7384	19.986	52.9326	60.5051	48.8412	12.1791	31.1747	27.6898	0.708372	1	-0.165071	0.891885	17101	ENSMUSG00000101599	Gm20342	lincRNA	1	63117118	63126837	+	C2	Gm20342	predicted gene, 20342 [Source:MGI Symbol;Acc:MGI:5012527]	MGI:5012527	NA
Ndufs1	1251.45	1108.12	1523.37	1644.3	1220.46	1289.1	923.38	1234.13	1092.92	1302.15	1157.2	1413.44	0.338411	1	-0.174313	0.88619	8027	ENSMUSG00000025968	Ndufs1	protein_coding	1	63143596	63176833	-	C2	Ndufs1	NADH:ubiquinone oxidoreductase core subunit S1 [Source:MGI Symbol;Acc:MGI:2443241]	MGI:2443241	227197	Q91VD9; A0A087WP77; A0A087WQR0; A0A087WQ77; A0A087WSU3; A0A087WR47	NM_145518; NM_001160039; NM_001160040; NM_001160038				abnormal behavior; abnormal lens morphology; cataract; decreased circulating triglyceride level; hypoactivity; preweaning lethality complete penetrance
Eef1b2	4378.11	4325.07	8178.79	11200.8	12496.5	9622.26	5882.38	9842.76	5499.84	13762.4	11126.9	8739.92	0.64986	1	0.127852	1.09267	15579	ENSMUSG00000025967	Eef1b2	protein_coding	1	63176825	63180486	+	C2	Eef1b2	eukaryotic translation elongation factor 1 beta 2 [Source:MGI Symbol;Acc:MGI:1929520]	MGI:1929520	55949	O70251; M0QW60; M0QWK5; M0QWH8; G3UX43; A0A087WS46	NM_018796;				abnormal behavior; abnormal behavioral response to light; abnormal bone structure; decreased startle reflex; decreased total body fat amount; hyperactivity; increased bone mineral content
Gm26457	1.94929	3.87117	0	0	8.28129	2.9979	2.9407	0.889781	0	3.04478	2.49397	3.77589	0.737953	1	-0.402624	0.756481	17859	ENSMUSG00000064612	Gm26457	snoRNA	1	63178677	63178754	+	C2	Gm26457	predicted gene, 26457 [Source:MGI Symbol;Acc:MGI:5456234]	MGI:5456234	NA
Snora41	2.92394	8.71014	3.98528	1.00446	5.17581	2.9979	5.8814	11.5672	2.40203	2.02985	3.74096	7.55177	0.568602	1	0.406967	1.32589	13633	ENSMUSG00000064602	Snora41	snoRNA	1	63179004	63179135	+	C2	Snora41	small nucleolar RNA, H/ACA box 41 [Source:MGI Symbol;Acc:MGI:3819505]	MGI:3819505	NA			NR_028558
Gpr1	0.974647	1.93559	0	1.00446	2.07032	1.9986	0	0.889781	0	0	0	1.25863	0.16293	1	-1.65082	0.31846	4099	ENSMUSG00000046856	Gpr1	protein_coding	1	63182691	63214543	-	C2	Gpr1	G protein-coupled receptor 1 [Source:MGI Symbol;Acc:MGI:2385324]	MGI:2385324	241070	Q8K087	NM_146250; NM_001357045;
Gm11608	0.974647	1.93559	0	0	0	0	0	0	0	0	0	0	0.354251	1	-2.30068	0.202967	8452	ENSMUSG00000087561	Gm11608	lincRNA	1	63266848	63273120	-	C2	Gm11608	predicted gene 11608 [Source:MGI Symbol;Acc:MGI:3651337]	MGI:3651337	NA
Zdbf2	240.738	265.175	289.929	207.924	404.748	654.541	475.413	308.754	430.763	355.224	367.861	458.141	0.435532	1	0.215867	1.1614	10276	ENSMUSG00000027520	Zdbf2	protein_coding	1	63273265	63314576	+	C2	Zdbf2	zinc finger, DBF-type containing 2 [Source:MGI Symbol;Acc:MGI:1921134]	MGI:1921134	73884	Q5SS00; B1AU71	NM_001285936; NM_001285937; NM_028673; NM_001267872;
Gm11605	1.94929	6.77456	4.9816	13.058	3.10548	3.9972	0	2.66934	0.800676	5.07463	2.49397	1.25863	0.0432588	0.770375	-1.42046	0.373593	1478	ENSMUSG00000081643	Gm11605	processed_pseudogene	1	63364720	63365365	-	C2	Gm11605	predicted gene 11605 [Source:MGI Symbol;Acc:MGI:3651339]	MGI:3651339	NA
Adam23	389.859	474.219	325.797	168.75	255.685	382.732	238.197	234.012	149.726	308.538	308.006	245.433	0.119005	0.991754	-0.429789	0.74237	3157	ENSMUSG00000025964	Adam23	protein_coding	1	63445891	63596276	+	C2	Adam23	a disintegrin and metallopeptidase domain 23 [Source:MGI Symbol;Acc:MGI:1345162]	MGI:1345162	23792	Q9R1V7	NM_011780				abnormal tooth morphology; preweaning lethality complete penetrance; ataxia; postnatal lethality complete penetrance; tremors
Dytn	2.92394	0.967794	0.99632	1.00446	3.10548	0	3.92093	1.77956	1.60135	0	0	0	0.857548	1	-0.202867	0.868822	21025	ENSMUSG00000069085	Dytn	protein_coding	1	63622851	63686927	-	C2	Dytn	dystrotelin [Source:MGI Symbol;Acc:MGI:2685061]	MGI:2685061	241073	A2CI98	NM_001081658;
Mdh1b	43.8591	35.8084	63.7645	54.2409	71.4261	30.9783	41.1698	59.6153	7.20608	60.8956	34.9156	25.1726	0.371472	1	-0.388602	0.763869	8833	ENSMUSG00000025963	Mdh1b	protein_coding	1	63698819	63730318	-	C2	Mdh1b	malate dehydrogenase 1B, NAD (soluble) [Source:MGI Symbol;Acc:MGI:1923918]	MGI:1923918	76668	Q5F204	NM_029696
Fastkd2	228.067	182.913	188.304	379.687	280.529	340.761	169.58	218.886	177.75	155.284	172.084	201.381	0.0336367	0.701627	-0.546861	0.684508	1262	ENSMUSG00000025962	Fastkd2	protein_coding	1	63730614	63754655	+	C2	Fastkd2	FAST kinase domains 2 [Source:MGI Symbol;Acc:MGI:1922869]	MGI:1922869	75619	Q922E6	NM_172422;				decreased total body fat amount
4933402D24Rik	3.89859	0.967794	0	1.00446	0	0.9993	1.96047	0	4.00338	0	0	0	1	1	-0.105191	0.929682	24774	ENSMUSG00000025961	4933402D24Rik	protein_coding	1	63754907	63769267	-	C2	4933402D24Rik	RIKEN cDNA 4933402D24 gene [Source:MGI Symbol;Acc:MGI:1921676]	MGI:1921676	74426	Q9D4D3	NM_001256158
Gm13749	29.2394	11.6135	6.97424	5.02231	1.03516	0.9993	2.9407	12.4569	6.40541	3.04478	2.49397	5.03452	0.298819	1	-0.733374	0.601495	7119	ENSMUSG00000044689	Gm13749	lincRNA	1	63964727	63968999	+	C2	Gm13749	predicted gene 13749 [Source:MGI Symbol;Acc:MGI:3649721]	MGI:3649721	NA			NR_027824
Klf7	1197.84	1321.04	1556.25	760.378	1243.23	1249.12	1503.68	657.548	2147.41	1159.05	1507.61	1389.53	0.431162	1	0.190984	1.14154	10190	ENSMUSG00000025959	Klf7	protein_coding	1	64029447	64122282	-	C2	Klf7	Kruppel-like factor 7 (ubiquitous) [Source:MGI Symbol;Acc:MGI:1935151]	MGI:1935151	93691	Q99JB0; Q3UES6; A2AAB6	NM_033563;				abnormal behavior; abnormal vertebrae morphology; decreased circulating serum albumin level; hyperactivity; impaired righting response; increased kidney weight; persistence of hyaloid vascular system; preweaning lethality complete penetrance; abnormal axon extension; abnormal axon guidance; abnormal brain morphology; abnormal cerebral cortex morphology; abnormal corpus callosum morphology; abnorm…
Gm13748	0	0	0	1.00446	0	2.9979	0	2.66934	1.60135	0	0	0	1	1	0.157542	1.11539	24774	ENSMUSG00000086836	Gm13748	antisense	1	64078654	64090782	+	C2	Gm13748	predicted gene 13748 [Source:MGI Symbol;Acc:MGI:3702115]	MGI:3702115	NA
Creb1	1325.52	1482.66	611.74	894.976	770.16	805.435	1303.71	877.324	903.162	502.389	664.644	804.264	0.388283	1	-0.220285	0.858396	9166	ENSMUSG00000025958	Creb1	protein_coding	1	64532645	64604548	+	C2	Creb1	cAMP responsive element binding protein 1 [Source:MGI Symbol;Acc:MGI:88494]	MGI:88494	12912	Q01147; Q62347; Q543W0; Q547S9; Q61441; A0A087WRI6	NM_001037726; NM_009952; NM_133828				abnormal CNS synaptic transmission; abnormal behavioral response to addictive substance; abnormal circadian behavior phase; abnormal contextual conditioning behavior; abnormal cued conditioning behavior; abnormal lung development; abnormal lung vasculature morphology; abnormal muscle regeneration; abnormal myogenesis; abnormal single cell response; abnormal spatial learning; abnormal stellate gan…
Mettl21a	176.411	134.523	89.6688	131.585	99.3755	97.9314	117.628	131.688	113.696	61.9105	86.0421	91.8799	0.350581	1	-0.272673	0.827784	8347	ENSMUSG00000025956	Mettl21a	protein_coding	1	64606473	64617242	-	C2	Mettl21a	methyltransferase like 21A [Source:MGI Symbol;Acc:MGI:1914349]	MGI:1914349	67099	Q9CQL0	NM_001368284; NM_001368283; NM_025964;
Gm28982	11.6958	2.90338	5.97792	2.00892	2.07032	3.9972	0.980234	3.55912	0	1.01493	3.74096	1.25863	0.0514706	0.812485	-1.42075	0.373519	1667	ENSMUSG00000101832	Gm28982	lincRNA	1	64617784	64626033	+	C2	Gm28982	predicted gene 28982 [Source:MGI Symbol;Acc:MGI:5579688]	MGI:5579688	NA
2810408I11Rik	0.974647	4.83897	1.99264	8.0357	7.24613	3.9972	0	13.3467	0	1.01493	6.23493	2.51726	0.835923	1	-0.219678	0.858757	20462	ENSMUSG00000087213	2810408I11Rik	processed_transcript	1	64679871	64690659	-	C2	2810408I11Rik	RIKEN cDNA 2810408I11 gene [Source:MGI Symbol;Acc:MGI:1917191]	MGI:1917191	NA			NR_038009;
Ccnyl1	525.335	660.035	654.582	641.851	795.004	859.398	655.776	498.277	879.943	591.702	723.252	735.039	0.929075	1	-0.0182844	0.987406	22785	ENSMUSG00000070871	Ccnyl1	protein_coding	1	64690455	64725644	+	C2	Ccnyl1	cyclin Y-like 1 [Source:MGI Symbol;Acc:MGI:2138614]	MGI:2138614	227210	E9Q226; D3YUJ3; A0A087WPI4	NM_001097644				abnormal sperm annulus morphology; absent sperm mitochondrial sheath; asthenozoospermia; impaired fertilization; male infertility; teratozoospermia
Fzd5	654.963	794.559	1452.63	718.19	1218.38	1520.93	817.515	448.45	1606.96	1531.52	1641.03	1068.58	0.584957	1	0.161614	1.11854	14030	ENSMUSG00000045005	Fzd5	protein_coding	1	64730558	64737751	-	C2	Fzd5	frizzled class receptor 5 [Source:MGI Symbol;Acc:MGI:108571]	MGI:108571	14367	Q9EQD0	NM_001042659; NM_022721;				abnormal heart morphology; embryonic lethality prior to tooth bud stage; enlarged heart; hydrometra; preweaning lethality complete penetrance; small superior vagus ganglion; abnormal placental labyrinth vasculature morphology; abnormal visceral yolk sac morphology; abnormal vitelline vascular remodeling; disorganized yolk sac vascular plexus; ectopic Paneth cells; hemorrhage; pale yolk sac; prena…
Gm38058	3.89859	0	2.98896	0	0	0	0	4.44891	0	0	0	0	0.780216	1	-0.515733	0.699437	19023	ENSMUSG00000102140	Gm38058	TEC	1	64736240	64740607	+	C2	Gm38058	predicted gene, 38058 [Source:MGI Symbol;Acc:MGI:5611286]	MGI:5611286	NA
Plekhm3	410.326	583.58	328.786	317.41	283.634	461.676	559.713	317.652	489.213	142.09	359.132	513.521	0.994702	1	-0.00265383	0.998162	24060	ENSMUSG00000051344	Plekhm3	protein_coding	1	64785983	64956824	-	C2	Plekhm3	pleckstrin homology domain containing, family M, member 3 [Source:MGI Symbol;Acc:MGI:2443627]	MGI:2443627	241075	Q8BM47; D3Z0F2	NM_001039493
Rpl10a-ps1	114.034	120.974	152.437	187.834	209.103	267.812	158.798	282.061	160.135	300.418	258.126	153.553	0.27974	1	0.319644	1.24802	6719	ENSMUSG00000084416	Rpl10a-ps1	processed_pseudogene	1	64993951	64994604	-	C2	Rpl10a-ps1	ribosomal protein L10A, pseudogene 1 [Source:MGI Symbol;Acc:MGI:3705885]	MGI:3705885	NA
Akr1cl	0.974647	0	0.99632	2.00892	0	0	0	0	0	0	0	2.51726	0.772365	1	-0.669984	0.628513	18790	ENSMUSG00000025955	Akr1cl	protein_coding	1	65012689	65032759	-	C2	Akr1cl	aldo-keto reductase family 1, member C-like [Source:MGI Symbol;Acc:MGI:1918111]	MGI:1918111	70861	Q3UXL1; E0CYR9; G3XA14	NM_001310617; NM_027582;
Gm7329	0	0.967794	1.99264	1.00446	1.03516	1.9986	0	0	0.800676	0	0	0	0.1063	0.967166	-2.15862	0.223971	2892	ENSMUSG00000100774	Gm7329	processed_pseudogene	1	65095227	65095436	+	C2	Gm7329	predicted gene 7329 [Source:MGI Symbol;Acc:MGI:3646271]	MGI:3646271	NA
D630023F18Rik	1.94929	2.90338	0	1.00446	0	0	0	0	1.60135	0	0	0	0.466696	1	-1.3636	0.388612	10997	ENSMUSG00000044816	D630023F18Rik	protein_coding	1	65105285	65123214	-	C2	D630023F18Rik	RIKEN cDNA D630023F18 gene [Source:MGI Symbol;Acc:MGI:2138198]	MGI:2138198	98303	D6RG74; D3YUK5	NM_001285882; NM_001285881; NM_175293;				abnormal retina morphology; decreased bone mineral density; preweaning lethality incomplete penetrance
Idh1	2193.93	2127.21	1365.95	1717.63	1571.37	1751.77	1425.26	1364.03	1621.37	1024.06	1178.4	1205.77	0.0149976	0.501646	-0.455959	0.729025	787	ENSMUSG00000025950	Idh1	protein_coding	1	65158616	65186500	-	C2	Idh1	isocitrate dehydrogenase 1 (NADP+), soluble [Source:MGI Symbol;Acc:MGI:96413]	MGI:96413	15926	O88844; D3YVY3; A0A087WRM4; A0A087WRS9; A0A087WPT4	NM_010497; ; NM_001111320				decreased lean body mass
Pikfyve	604.281	713.264	747.24	550.445	698.734	847.406	695.966	477.812	768.649	545.015	773.132	546.245	0.524539	1	-0.128433	0.914825	12428	ENSMUSG00000025949	Pikfyve	protein_coding	1	65186683	65278695	+	C2	Pikfyve	phosphoinositide kinase, FYVE type zinc finger containing [Source:MGI Symbol;Acc:MGI:1335106]	MGI:1335106	18711	Q9Z1T6; D3Z5N5; A0A087WS78; A0A087WQI1	NM_011086; NM_001310624				abnormal DNA replication; abnormal atrium myocardium morphology; abnormal blastocoele morphology; abnormal blastocyst morphology; abnormal brain morphology; abnormal brainstem morphology; abnormal cerebellum deep nucleus morphology; abnormal dorsal root ganglion morphology; abnormal embryonic/fetal subventricular zone morphology; abnormal heart morphology; abnormal inner cell mass morphology; abn…
Pth2r	0	0	0	4.01785	0	0	1.96047	0	0.800676	0	0	0	1	1	-0.400923	0.757374	24594	ENSMUSG00000025946	Pth2r	protein_coding	1	65282056	65389244	+	C2	Pth2r	parathyroid hormone 2 receptor [Source:MGI Symbol;Acc:MGI:2180917]	MGI:2180917	213527	Q91V95; D3YV95	NM_139270
Gm8812	0	0	0	0	0	0	0.980234	0.889781	0	2.02985	0	0	0.187171	1	2.65899	6.31591	4613	ENSMUSG00000083289	Gm8812	processed_pseudogene	1	66062965	66063376	+	C3	Gm8812	predicted gene 8812 [Source:MGI Symbol;Acc:MGI:3643091]	MGI:3643091	NA
Map2	234.89	286.467	72.7314	69.3079	47.6174	45.9678	154.877	103.215	98.4831	84.2389	73.5722	41.5348	0.335206	1	-0.443418	0.73539	7953	ENSMUSG00000015222	Map2	protein_coding	1	66175273	66442583	+	C3	Map2	microtubule-associated protein 2 [Source:MGI Symbol;Acc:MGI:97175]	MGI:97175	17756	P20357; Q80ZL4; Q3TLQ0; Q80X35; E9Q8Y2; G3UZV6; G3UZJ2; G3UZK9; G3UWW1; G3UXY3; G3UZE9	NM_001039934; NM_008632; NM_001310634				abnormal Purkinje cell morphology; abnormal contextual conditioning behavior; abnormal germ cell morphology; abnormal hippocampus morphology; abnormal spermatid morphology; abnormal spermatocyte morphology; abnormal spermatogenesis; arrest of male meiosis; arrest of spermiogenesis; azoospermia; decreased body weight; decreased fear-related response; decreased testis weight; male infertility
Unc80	102.338	136.459	101.625	56.2499	60.0394	52.9629	205.849	81.8599	74.4628	90.3284	47.3855	61.6728	0.716779	1	0.141347	1.10293	17369	ENSMUSG00000055567	Unc80	protein_coding	1	66468367	66699148	+	C3	Unc80	unc-80, NALCN activator [Source:MGI Symbol;Acc:MGI:2652882]	MGI:2652882	329178	I6L9J4; B8XCJ6; A0A1D5RLV3	NM_001368824; NM_175510; ; NM_001368825
Gm37181	1.94929	0.967794	1.99264	0	0	0	1.96047	0	1.60135	0	0	0	1	1	-0.32104	0.800493	24774	ENSMUSG00000103375	Gm37181	TEC	1	66690630	66692356	-	C3	Gm37181	predicted gene, 37181 [Source:MGI Symbol;Acc:MGI:5610409]	MGI:5610409	NA
Rpe	449.312	561.32	335.76	458.035	355.06	424.702	393.074	347.015	372.314	294.329	250.644	341.088	0.0915403	0.936364	-0.369911	0.77383	2572	ENSMUSG00000026005	Rpe	protein_coding	1	66700831	66719805	+	C3	Rpe	ribulose-5-phosphate-3-epimerase [Source:MGI Symbol;Acc:MGI:1913896]	MGI:1913896	66646	Q8VEE0; M0QWJ2; A0A087WQM3; B2KGF0; M0QWQ0	NM_001310643; NM_025683; NM_001310644; NM_001310642				preweaning lethality complete penetrance
Kansl1l	367.442	604.871	307.863	314.397	218.419	386.729	552.852	308.754	399.537	149.194	230.693	320.95	0.589863	1	-0.164366	0.89232	14137	ENSMUSG00000026004	Kansl1l	protein_coding	1	66719248	66817562	-	C3	Kansl1l	KAT8 regulatory NSL complex subunit 1-like [Source:MGI Symbol;Acc:MGI:1915941]	MGI:1915941	68691	E9QLE2	NM_001122738; NM_177645; NM_001357156; NM_001368830; NM_001357157;
Gm37570	5.84788	23.227	10.9595	2.00892	1.03516	4.9965	24.5058	5.33869	16.0135	6.08956	7.48192	10.069	0.428512	1	0.52653	1.44046	10132	ENSMUSG00000102559	Gm37570	TEC	1	66765626	66768731	-	C3	Gm37570	predicted gene, 37570 [Source:MGI Symbol;Acc:MGI:5610798]	MGI:5610798	NA
Gm38387	8.77182	6.77456	9.9632	7.03123	4.14065	3.9972	20.5849	8.89781	4.00338	1.01493	0	5.03452	1	1	-0.024763	0.982982	24774	ENSMUSG00000102374	Gm38387	TEC	1	66769290	66771866	-	C3	Gm38387	predicted gene, 38387 [Source:MGI Symbol;Acc:MGI:5613622]	MGI:5613622	NA
Gm38162	4.87323	16.4525	1.99264	1.00446	1.03516	1.9986	9.80234	1.77956	3.2027	2.02985	1.24699	1.25863	0.583496	1	-0.472145	0.720892	13999	ENSMUSG00000102776	Gm38162	TEC	1	66775511	66780107	+	C3	Gm38162	predicted gene, 38162 [Source:MGI Symbol;Acc:MGI:5611390]	MGI:5611390	NA
Gm15789	1.94929	0	0.99632	2.00892	1.03516	0	1.96047	0.889781	2.40203	0	2.49397	2.51726	0.539084	1	0.689799	1.61306	12818	ENSMUSG00000082057	Gm15789	processed_pseudogene	1	66783913	66786445	+	C3	Gm15789	predicted gene 15789 [Source:MGI Symbol;Acc:MGI:3783231]	MGI:3783231	NA
6820402A03Rik	10.7211	23.227	1.99264	9.04016	11.3868	19.986	3.92093	6.22847	5.60473	4.05971	7.48192	6.29315	0.0264703	0.634328	-1.17709	0.442244	1098	ENSMUSG00000103706	6820402A03Rik	TEC	1	66793645	66796298	-	C3	6820402A03Rik	RIKEN cDNA 6820402A03 gene [Source:MGI Symbol;Acc:MGI:1922992]	MGI:1922992	NA
Gm37285	15.5943	16.4525	6.97424	6.02677	11.3868	12.9909	11.7628	5.33869	18.4155	2.02985	6.23493	0	0.294933	1	-0.622135	0.649709	7034	ENSMUSG00000103756	Gm37285	TEC	1	66799659	66800797	-	C3	Gm37285	predicted gene, 37285 [Source:MGI Symbol;Acc:MGI:5610513]	MGI:5610513	NA
Gm37755	5.84788	9.67794	6.97424	1.00446	8.28129	1.9986	6.86163	9.78759	9.60811	1.01493	12.4699	7.55177	0.458153	1	0.472668	1.38767	10775	ENSMUSG00000103382	Gm37755	TEC	1	66812315	66814493	+	C3	Gm37755	predicted gene, 37755 [Source:MGI Symbol;Acc:MGI:5610983]	MGI:5610983	NA
Gm38218	5.84788	15.4847	28.8933	3.01339	2.07032	7.9944	8.8221	14.2365	13.6115	9.13434	4.98795	10.069	0.967558	1	-0.0463648	0.968373	23604	ENSMUSG00000103553	Gm38218	TEC	1	66821226	66825914	-	C3	Gm38218	predicted gene, 38218 [Source:MGI Symbol;Acc:MGI:5611446]	MGI:5611446	NA
Acadl	3411.26	3289.53	3930.48	4171.53	4143.75	3751.37	2881.89	3028.82	3018.55	3802.93	3440.44	3894.2	0.29605	1	-0.177873	0.884006	7058	ENSMUSG00000026003	Acadl	protein_coding	1	66830839	66863277	-	C3	Acadl	acyl-Coenzyme A dehydrogenase, long-chain [Source:MGI Symbol;Acc:MGI:87866]	MGI:87866	11363	A0A0R4J083	NM_007381;				abnormal adaptive thermogenesis; abnormal bile composition; abnormal enzyme/coenzyme activity; abnormal heart morphology; abnormal lipid homeostasis; cardiac fibrosis; decreased litter size; dicarboxylic aciduria; hepatic steatosis; hypoglycemia; increased circulating carnitine level; increased circulating free fatty acid level; increased fatty acid level; increased unsaturated fatty acid level; …
Gm15793	1.94929	0	0.99632	1.00446	1.03516	0	1.96047	0.889781	0.800676	0	4.98795	3.77589	0.27321	1	1.12397	2.17946	6588	ENSMUSG00000082769	Gm15793	processed_pseudogene	1	66849108	66849602	-	C3	Gm15793	predicted gene 15793 [Source:MGI Symbol;Acc:MGI:3783235]	MGI:3783235	NA
Myl1	662.76	32.905	1035.18	492.186	89.0239	476.666	16.664	126.349	14.4122	396.836	78.5602	578.969	0.104026	0.961799	-1.20291	0.434398	2847	ENSMUSG00000061816	Myl1	protein_coding	1	66924295	66945404	-	C3	Myl1	myosin, light polypeptide 1 [Source:MGI Symbol;Acc:MGI:97269]	MGI:97269	17901	P05977; Q545G5; A0A087WRZ7; E0CZ30; Q545T7; E9PWG4	NM_021285; NM_001113387				abnormal extraembryonic endoderm formation; abnormal visceral yolk sac cavity morphology; absent mesoderm; decreased embryo size; decreased survivor rate; embryonic growth arrest; embryonic lethality between somite formation and embryo turning incomplete penetrance; failure of primitive streak formation; no abnormal phenotype detected
Rpl31-ps14	0	0	0.99632	0	1.03516	0	0	0	0	0	0	1.25863	1	1	-0.593693	0.662645	24774	ENSMUSG00000094191	Rpl31-ps14	processed_pseudogene	1	66948563	66948940	-	C3	Rpl31-ps14	ribosomal protein L31, pseudogene 14 [Source:MGI Symbol;Acc:MGI:3704189]	MGI:3704189	NA
Lancl1	669.582	516.802	985.36	979.35	975.122	853.402	777.325	1047.27	586.895	1288.96	978.884	787.902	0.555093	1	0.13468	1.09785	13297	ENSMUSG00000026000	Lancl1	protein_coding	1	67000517	67038872	-	C3	Lancl1	LanC (bacterial lantibiotic synthetase component C)-like 1 [Source:MGI Symbol;Acc:MGI:1336997]	MGI:1336997	14768	O89112; B2KGR2	NM_021295; NM_001190984; NM_001190985;				abnormal mitochondrial physiology; brain inflammation; increased neuron apoptosis; increased susceptibility to neuronal excitotoxicity; neurodegeneration; no abnormal phenotype detected; oxidative stress
Cps1	4.87323	6.77456	0	6.02677	1.03516	2.9979	7.84187	30.2526	4.00338	154.269	7.48192	5.03452	0.000378589	0.0596766	3.22075	9.32269	167	ENSMUSG00000025991	Cps1	protein_coding	1	67123026	67231259	+	C3	Cps1	carbamoyl-phosphate synthetase 1 [Source:MGI Symbol;Acc:MGI:891996]	MGI:891996	227231	Q8C196	NM_001080809				decreased circulating potassium level; decreased neutrophil cell number; increased lymphocyte cell number; preweaning lethality complete penetrance; increased circulating ammonia level; postnatal lethality complete penetrance
Erbb4	27.2901	10.6457	65.7571	33.1472	8.28129	18.9867	12.743	16.0161	8.80743	38.5672	3.74096	93.1386	0.924568	1	0.0675906	1.04797	22671	ENSMUSG00000062209	Erbb4	protein_coding	1	68032186	69108059	-	C3	Erbb4	erb-b2 receptor tyrosine kinase 4 [Source:MGI Symbol;Acc:MGI:104771]	MGI:104771	13869	Q61527; B2KGF7	NM_010154				abnormal blood flow velocity; abnormal cranial ganglia morphology; abnormal cranial nerve morphology; abnormal facial nerve morphology; abnormal geniculate ganglion morphology; abnormal glossopharyngeal nerve morphology; abnormal motor neuron innervation pattern; abnormal sensory neuron innervation pattern; abnormal trigeminal ganglion morphology; abnormal trigeminal nerve morphology; abnormal ve…
Gm28497	0	0	1.99264	0	0	0	0	0.889781	0	0	0	0	1	1	-0.687216	0.621051	24774	ENSMUSG00000099804	Gm28497	lincRNA	1	69441056	69444084	+	C3	Gm28497	predicted gene 28497 [Source:MGI Symbol;Acc:MGI:5579203]	MGI:5579203	NA
Ikzf2	151.07	109.361	50.8123	96.4283	47.6174	46.9671	95.0827	77.411	67.2568	38.5672	53.6204	61.6728	0.340574	1	-0.349821	0.784682	8078	ENSMUSG00000025997	Ikzf2	protein_coding	1	69531214	69687245	-	C3	Ikzf2	IKAROS family zinc finger 2 [Source:MGI Symbol;Acc:MGI:1342541]	MGI:1342541	22779	P81183; A0A087WQX2; A0A087WNX1; A0A087WQ74; A0A087WNY4; A0A087WQ51	NM_011770;				abnormal eyelid development; corneal opacity; deafness; decreased body weight; narrow eye opening; preweaning lethality complete penetrance; preweaning lethality incomplete penetrance
Gm28112	2.92394	0	1.99264	0	0	0	0	0	0	0	0	1.25863	0.414474	1	-1.61693	0.326029	9787	ENSMUSG00000099954	Gm28112	sense_intronic	1	69660187	69662061	-	C3	Gm28112	predicted gene 28112 [Source:MGI Symbol;Acc:MGI:5578818]	MGI:5578818	NA
Spag16	144.248	151.944	164.393	131.585	154.239	146.897	116.648	176.177	65.6554	131.94	96.018	94.3972	0.162459	1	-0.390444	0.762895	4090	ENSMUSG00000053153	Spag16	protein_coding	1	69826970	70725132	+	C3	Spag16	sperm associated antigen 16 [Source:MGI Symbol;Acc:MGI:1913972]	MGI:1913972	66722	Q8K450	NM_029160; NM_001271533; NM_025728				asthenozoospermia; male infertility; small testis; teratozoospermia
Bard1	63.352	55.1642	69.7424	116.518	53.8284	62.9559	70.5768	50.7175	46.4392	56.8359	66.0903	50.3452	0.323502	1	-0.306954	0.808347	7685	ENSMUSG00000026196	Bard1	protein_coding	1	71027498	71103146	-	C3	Bard1	BRCA1 associated RING domain 1 [Source:MGI Symbol;Acc:MGI:1328361]	MGI:1328361	12021	O70445	NM_007525				abnormal developmental patterning; abnormal embryonic tissue morphology; abnormal gastrulation; embryonic lethality between implantation and somite formation complete penetrance; inner cell mass degeneration; no abnormal phenotype detected
Abca12	1.94929	1.93559	4.9816	0	0	2.9979	1.96047	5.33869	0	0	2.49397	0	0.90016	1	-0.247081	0.842599	22123	ENSMUSG00000050296	Abca12	protein_coding	1	71242276	71414910	-	C3	Abca12	ATP-binding cassette, sub-family A (ABC1), member 12 [Source:MGI Symbol;Acc:MGI:2676312]	MGI:2676312	74591	E9Q876	NM_175210;				abnormal corneocyte envelope morphology; abnormal epidermal lamellar body morphology; abnormal epidermal layer morphology; abnormal epidermis stratum basale morphology; abnormal epidermis stratum corneum morphology; abnormal keratinocyte physiology; abnormal lipid homeostasis; abnormal pulmonary alveolus morphology; abnormal skin condition; abnormal skin development; abnormal skin morphology; abn…
Atic	740.731	657.132	393.546	659.931	332.287	352.753	589.12	471.584	575.686	263.881	299.277	580.228	0.527797	1	-0.173809	0.886499	12530	ENSMUSG00000026192	Atic	protein_coding	1	71557150	71579631	+	C3	Atic	5-aminoimidazole-4-carboxamide ribonucleotide formyltransferase/IMP cyclohydrolase [Source:MGI Symbol;Acc:MGI:1351352]	MGI:1351352	108147	Q9CWJ9	NM_026195;
Fn1	69963.1	78231.6	91431.3	39136.9	62543.4	61230.1	105103	49988.8	98473.5	65700.2	73073.4	65373.2	0.410642	1	0.185323	1.13707	9701	ENSMUSG00000026193	Fn1	protein_coding	1	71585520	71653200	-	C3	Fn1	fibronectin 1 [Source:MGI Symbol;Acc:MGI:95566]	MGI:95566	14268	P11276; B7ZNJ1; Q3UHL6; Q4KL80; B9EHT6; A0A087WS56; A0A087WSN6; A0A087WS99; A0A087WQW8; A0A087WR50	NM_001276408; NM_001276412; NM_001276413; NM_001276409; NM_001276411; NM_010233; NM_001276410;				abnormal amnion morphology; abnormal atrioventricular cushion morphology; abnormal cardiac jelly morphology; abnormal cardiac outflow tract development; abnormal developmental patterning; abnormal dorsal aorta morphology; abnormal embryonic neuroepithelium morphology; abnormal embryonic tissue morphology; abnormal endocardium morphology; abnormal extracellular matrix morphology; abnormal extraemb…
Apol7d	0	6.77456	8.96688	11.0491	8.28129	2.9979	5.8814	8.00803	0.800676	2.02985	4.98795	2.51726	0.360328	1	-0.634645	0.644099	8607	ENSMUSG00000073652	Apol7d	antisense	1	71652837	71662843	+	C3	Apol7d	apolipoprotein L 7d [Source:MGI Symbol;Acc:MGI:3723449]	MGI:3723449	NA			NR_040308
Gm5256	0	0	0	1.00446	2.07032	0.9993	0.980234	0	0	0	0	0	0.467371	1	-1.44547	0.367171	11020	ENSMUSG00000100319	Gm5256	processed_pseudogene	1	71714048	71714924	-	C3	Gm5256	predicted gene 5256 [Source:MGI Symbol;Acc:MGI:3644836]	MGI:3644836	NA
Gm8883	0	0	0	0	0	0	0	0	0	4.05971	2.49397	0	0.144302	1	3.25961	9.57722	3698	ENSMUSG00000099707	Gm8883	lincRNA	1	71888112	71891204	+	C3	Gm8883	predicted gene 8883 [Source:MGI Symbol;Acc:MGI:3649116]	MGI:3649116	NA			NR_027658; NR_027659;
4933417E11Rik	5.84788	1.93559	2.98896	0	0	0	0.980234	0.889781	0	0	0	2.51726	0.33238	1	-1.22574	0.427578	7881	ENSMUSG00000101848	4933417E11Rik	lincRNA	1	71958998	72005195	-	C3	4933417E11Rik	RIKEN cDNA 4933417E11 gene [Source:MGI Symbol;Acc:MGI:1918384]	MGI:1918384	NA			NR_040454
Gm4319	0	0.967794	3.98528	2.00892	0	0	1.96047	1.77956	0.800676	0	1.24699	0	1	1	-0.210488	0.864245	24774	ENSMUSG00000102123	Gm4319	lincRNA	1	72107155	72122001	-	C3	Gm4319	predicted gene 4319 [Source:MGI Symbol;Acc:MGI:3782500]	MGI:3782500	NA
Mreg	37.0366	34.8406	33.8749	134.598	42.4416	19.986	22.5454	19.5752	34.4291	39.5821	52.3734	16.3622	0.127824	1	-0.711107	0.610851	3338	ENSMUSG00000039395	Mreg	protein_coding	1	72159442	72212307	-	C3	Mreg	melanoregulin [Source:MGI Symbol;Acc:MGI:2151839]	MGI:2151839	381269	Q6NVG5	NM_001357488; NM_001005423
Gm25939	0	0.967794	0	0	0	0	0	1.77956	0	0	0	0	1	1	0.605186	1.52117	24774	ENSMUSG00000093843	Gm25939	snRNA	1	72255008	72255198	+	C3	Gm25939	predicted gene, 25939 [Source:MGI Symbol;Acc:MGI:5455716]	MGI:5455716	NA
Pecr	76.0224	65.81	64.7608	83.3703	70.391	41.9706	49.0117	86.3088	34.4291	74.0896	61.1023	60.4142	0.664688	1	-0.140112	0.907449	15916	ENSMUSG00000026189	Pecr	protein_coding	1	72259167	72284314	-	C3	Pecr	peroxisomal trans-2-enoyl-CoA reductase [Source:MGI Symbol;Acc:MGI:2148199]	MGI:2148199	111175	Q99MZ7; Q3UXD9; D6RHN4; D6RIP0	NM_001356516; NM_023523;
Tmem169	0.974647	1.93559	0	25.1115	3.10548	0	0	2.66934	0	1.01493	2.49397	0	0.0726136	0.898551	-2.21172	0.215877	2126	ENSMUSG00000026188	Tmem169	protein_coding	1	72284369	72303104	+	C3	Tmem169	transmembrane protein 169 [Source:MGI Symbol;Acc:MGI:2442781]	MGI:2442781	271711	Q8BG50; D3YUR6	NM_175564;
Xrcc5	276.8	268.079	167.382	327.455	248.439	213.85	211.73	236.682	196.166	184.717	177.072	230.329	0.243111	1	-0.280087	0.823541	5859	ENSMUSG00000026187	Xrcc5	protein_coding	1	72307427	72394952	+	C3	Xrcc5	X-ray repair complementing defective repair in Chinese hamster cells 5 [Source:MGI Symbol;Acc:MGI:104517]	MGI:104517	22596	P27641	NM_001357519; NM_001357520; NM_009533				abnormal B cell differentiation; abnormal bone marrow cell morphology/development; abnormal class switch recombination; abnormal double-strand DNA break repair; abnormal humoral immune response; abnormal maternal nurturing; abnormal retina morphology; absent T cells; arrested B cell differentiation; arrested T cell differentiation; chromosome breakage; decreased body size; decreased litter size; …
2024-03-04	62.3774	36.7762	14.9448	14.0625	12.4219	3.9972	29.407	23.1343	20.0169	9.13434	11.2229	22.6553	0.559676	1	-0.319918	0.801115	13426	NA	NA	NA	NA	NA	NA	NA	NA	NA	NA	NA	NA	NA			NA	NA	NA
Gm15843	0	0	0	0	0	0	0	0	0.800676	0	0	2.51726	0.360141	1	2.38554	5.22538	8602	ENSMUSG00000085812	Gm15843	processed_pseudogene	1	72459499	72460027	+	C3	Gm15843	predicted gene 15843 [Source:MGI Symbol;Acc:MGI:3801845]	MGI:3801845	NA
Smarcal1	598.433	540.029	415.465	414.843	281.564	357.749	598.923	574.799	397.135	327.821	327.957	425.417	0.922546	1	0.0245335	1.01715	22626	ENSMUSG00000039354	Smarcal1	protein_coding	1	72583251	72633134	+	C3	Smarcal1	SWI/SNF related matrix associated, actin dependent regulator of chromatin, subfamily a-like 1 [Source:MGI Symbol;Acc:MGI:1859183]	MGI:1859183	54380	Q8BJL0; D3YUX5; D3Z0J8	NM_018817				increased circulating alkaline phosphatase level; increased hemoglobin content; increased monocyte cell number; abnormal long bone epiphyseal plate morphology; abnormal long bone epiphyseal plate proliferative zone; abnormal long bone hypertrophic chondrocyte zone; albuminuria; decreased B cell number; decreased body length; decreased body weight; decreased fibroblast proliferation; increased mea…
Rpl37a	7628.56	7381.36	12579.5	15696.7	16483.9	13482.5	9472	15829.2	9230.99	23195.1	17558.8	13005.4	0.295946	1	0.269382	1.20529	7053	ENSMUSG00000046330	Rpl37a	protein_coding	1	72711290	72713813	+	C3	Rpl37a	ribosomal protein L37a [Source:MGI Symbol;Acc:MGI:98068]	MGI:98068	19981	P61514; Q4VAF2	NM_009084;
Igfbp2	644.241	383.246	493.178	457.03	556.917	416.708	247.999	613.949	202.571	880.956	402.777	339.83	0.659711	1	-0.134754	0.910825	15797	ENSMUSG00000039323	Igfbp2	protein_coding	1	72824503	72852474	+	C3	Igfbp2	insulin-like growth factor binding protein 2 [Source:MGI Symbol;Acc:MGI:96437]	MGI:96437	16008	P47877; D3YU40	NM_008342; NM_001310659;				decreased heart weight; decreased kidney weight; increased liver weight; no abnormal phenotype detected; small spleen
Igfbp5	12226	8560.14	7182.47	4231.8	8032.85	8874.78	4556.13	4197.99	4274.81	7519.59	6317.23	8816.7	0.0628897	0.859434	-0.46085	0.726558	1924	ENSMUSG00000026185	Igfbp5	protein_coding	1	72857932	72874884	-	C3	Igfbp5	insulin-like growth factor binding protein 5 [Source:MGI Symbol;Acc:MGI:96440]	MGI:96440	16011	Q07079; Q3UQV0	NM_010518;
D530049I02Rik	0	0.967794	0.99632	0	0	0	0	0	0	0	3.74096	0	0.807207	1	0.635898	1.55391	19721	ENSMUSG00000101812	D530049I02Rik	lincRNA	1	73398968	73430790	+	C3	D530049I02Rik	RIKEN cDNA D530049I02 gene [Source:MGI Symbol;Acc:MGI:1925968]	MGI:1925968	NA			NR_040605
C530043A13Rik	10.7211	8.71014	3.98528	10.0446	6.21097	14.9895	3.92093	17.7956	0	2.02985	2.49397	3.77589	0.218967	1	-0.83145	0.561964	5332	ENSMUSG00000100444	C530043A13Rik	lincRNA	1	73522095	73529790	-	C3	C530043A13Rik	RIKEN cDNA C530043A13 gene [Source:MGI Symbol;Acc:MGI:2441914]	MGI:2441914	NA
6030407O03Rik	8.77182	5.80676	0	0	2.07032	2.9979	4.90117	3.55912	3.2027	0	11.2229	3.77589	0.702918	1	0.398696	1.31832	16873	ENSMUSG00000100301	6030407O03Rik	lincRNA	1	73618088	73864466	-	C3	6030407O03Rik	RIKEN cDNA 6030407O03 gene [Source:MGI Symbol;Acc:MGI:1924410]	MGI:1924410	NA			NR_045311
Gm29183	4.87323	5.80676	0.99632	7.03123	5.17581	1.9986	4.90117	8.00803	2.40203	0	2.49397	1.25863	0.574985	1	-0.393873	0.761083	13794	ENSMUSG00000101344	Gm29183	lincRNA	1	73750321	73841917	-	C3	Gm29183	predicted gene 29183 [Source:MGI Symbol;Acc:MGI:5579889]	MGI:5579889	NA
Tns1	28965.5	31544.3	37067.1	18825.6	26937	31326	36247.1	20513	48568.2	22482.6	33381.8	33129.6	0.490157	1	0.153861	1.11254	11552	ENSMUSG00000055322	Tns1	protein_coding	1	73910231	74124449	-	C3	Tns1	tensin 1 [Source:MGI Symbol;Acc:MGI:104552]	MGI:104552	21961	Q9DBT6; A0A087WR29; A0A087WQS0; E9Q0S6; A0A087WQM0; A0A087WRZ8; A0A087WSC8; A0A1D5RM59	NM_001289895; NM_027884				abnormal cell adhesion; abnormal kidney cortex morphology; abnormal kidney morphology; abnormal kidney pelvis morphology; abnormal mitral valve cusp morphology; abnormal mitral valve morphology; abnormal proximal convoluted tubule morphology; abnormal renal glomerulus morphology; decreased litter size; decreased renal plasma flow rate; dilated proximal convoluted tubules; enlarged kidney; glomeru…
Rufy4	23.3915	12.5813	33.8749	26.116	20.7032	7.9944	31.3675	29.3628	27.223	16.2388	18.7048	30.2071	0.473648	1	0.297835	1.2293	11192	ENSMUSG00000061815	Rufy4	protein_coding	1	74125541	74148223	+	C3	Rufy4	RUN and FYVE domain containing 4 [Source:MGI Symbol;Acc:MGI:3588214]	MGI:3588214	435626	Q3TYX8	NM_001034060; NM_001170641
Cxcr2	104.287	161.622	91.6614	74.3302	200.821	96.9321	141.154	113.892	143.321	56.8359	170.837	192.57	0.631385	1	0.164183	1.12053	15160	ENSMUSG00000026180	Cxcr2	protein_coding	1	74153989	74161246	+	C3	Cxcr2	chemokine (C-X-C motif) receptor 2 [Source:MGI Symbol;Acc:MGI:105303]	MGI:105303	12765	P35343	NM_009909;				decreased B cell number; decreased CD8-positive alpha-beta T cell number; decreased T cell number; decreased circulating thyroxine level; decreased immature B cell number; decreased mature B cell number; decreased pre-B cell number; decreased pre-pro B cell number; increased CD103-positive CD11b-low dendritic cell number; increased KLRG1+ CD8 alpha beta T cell number; increased Ly6C high monocyte…
Arpc2	4614.95	4985.11	6051.65	6655.56	7553.57	7058.05	4700.22	5016.59	5085.09	6892.36	6581.6	5506.5	0.491679	1	-0.128134	0.915014	11586	ENSMUSG00000006304	Arpc2	protein_coding	1	74236084	74268209	+	C3	Arpc2	actin related protein 2/3 complex, subunit 2 [Source:MGI Symbol;Acc:MGI:1923959]	MGI:1923959	76709	Q9CVB6; A0A087WRT2; D3YXG6	NM_001357387; NM_029711				abnormal coat/hair pigmentation; decreased body weight; decreased total body fat amount; preweaning lethality complete penetrance; vertebral fusion
Gpbar1	4.87323	4.83897	0	1.00446	5.17581	5.9958	0.980234	1.77956	8.00676	1.01493	2.49397	1.25863	0.619441	1	-0.425061	0.744807	14895	ENSMUSG00000064272	Gpbar1	protein_coding	1	74278550	74279624	+	C3	Gpbar1	G protein-coupled bile acid receptor 1 [Source:MGI Symbol;Acc:MGI:2653863]	MGI:2653863	227289	Q80SS6; Q14AA9	NM_174985				abnormal heart morphology; abnormal kidney morphology; abnormal lymph node morphology; decreased total body fat amount; enlarged heart; increased lean body mass; abnormal adipose tissue amount; abnormal bile composition; abnormal bile duct development; abnormal bile salt homeostasis; abnormal cholesterol homeostasis; abnormal gallbladder morphology; decreased physiological sensitivity to xenobiot…
Aamp	2027.27	1547.5	1545.29	1784.93	1381.94	1249.12	2326.09	2721.84	1858.37	2009.55	1603.62	1982.34	0.0389787	0.739308	0.390808	1.31113	1387	ENSMUSG00000006299	Aamp	protein_coding	1	74279840	74284738	-	C3	Aamp	angio-associated migratory protein [Source:MGI Symbol;Acc:MGI:107809]	MGI:107809	227290	Q3TJ22; A0A087WNM5; J3QN89; A0A087WR11	NM_146110; ; NM_001190444
Pnkd	645.216	526.48	561.924	413.838	251.544	205.856	427.382	492.939	242.605	548.06	309.253	367.52	0.667485	1	-0.125578	0.916637	15979	ENSMUSG00000026179	Pnkd	protein_coding	1	74284930	74353694	+	C3	Pnkd	paroxysmal nonkinesiogenic dyskinesia [Source:MGI Symbol;Acc:MGI:1930773]	MGI:1930773	56695	Q69ZP3; A0A0R4J1J1	NM_025580; NM_001039509; ; NM_019999				abnormal dopamine level
Gm37503	12.6704	10.6457	26.9006	27.1205	22.7735	24.9825	6.86163	13.3467	19.2162	23.3433	31.1747	8.8104	0.540239	1	-0.285236	0.820607	12851	ENSMUSG00000103013	Gm37503	TEC	1	74287542	74287860	-	C3	Gm37503	predicted gene, 37503 [Source:MGI Symbol;Acc:MGI:5610731]	MGI:5610731	NA
Tmbim1	3965.84	4224.42	4958.68	5368.85	6034.99	5968.82	4591.41	4726.52	5582.31	3971.41	5398.21	4654.41	0.66388	1	-0.0775185	0.947686	15905	ENSMUSG00000006301	Tmbim1	protein_coding	1	74288247	74305622	-	C3	Tmbim1	transmembrane BAX inhibitor motif containing 1 [Source:MGI Symbol;Acc:MGI:1916910]	MGI:1916910	69660	Q3U717; D3Z0A5; D3Z225	NM_027154;				abnormal aorta tunica media morphology; abnormal circulating enzyme level; abnormal enzyme/coenzyme activity; aorta dilation
Gm37931	0	0	0	1.00446	0	0.9993	2.9407	0.889781	0.800676	0	0	3.77589	0.223552	1	1.71158	3.2752	5430	ENSMUSG00000103403	Gm37931	TEC	1	74307848	74310713	+	C3	Gm37931	predicted gene, 37931 [Source:MGI Symbol;Acc:MGI:5611159]	MGI:5611159	NA
Catip	134.501	111.296	92.6578	75.3346	78.6723	83.9412	134.292	158.381	21.6182	114.687	61.1023	60.4142	0.874199	1	-0.0653129	0.955738	21449	ENSMUSG00000073650	Catip	protein_coding	1	74362108	74369321	+	C3	Catip	ciliogenesis associated TTC17 interacting protein [Source:MGI Symbol;Acc:MGI:2685062]	MGI:2685062	241112	B9EKE5; F7AAT1	NM_001033345;				male infertility
Slc11a1	107.211	140.33	73.7277	72.3213	108.692	77.9454	70.5768	83.6394	33.6284	72.0598	96.018	99.4317	0.280063	1	-0.354574	0.7821	6728	ENSMUSG00000026177	Slc11a1	protein_coding	1	74375195	74386062	+	C3	Slc11a1	solute carrier family 11 (proton-coupled divalent metal ion transporters), member 1 [Source:MGI Symbol;Acc:MGI:1345275]	MGI:1345275	18173	P41251; A0A087WNR0	NM_013612				decreased susceptibility to bacterial infection; increased susceptibility to bacterial infection
Ctdsp1	4376.16	3810.2	3332.69	3425.22	3212.11	3307.68	4257.15	3081.31	3942.53	3928.78	3721.01	3996.15	0.576541	1	0.0950707	1.06812	13838	ENSMUSG00000026176	Ctdsp1	protein_coding	1	74391509	74397285	+	C3	Ctdsp1	CTD (carboxy-terminal domain, RNA polymerase II, polypeptide A) small phosphatase 1 [Source:MGI Symbol;Acc:MGI:2654470]	MGI:2654470	227292	P58466; Q5I0X8; F7AIT6	NM_153088;				abnormal behavior; decreased grip strength; hyperactivity; increased circulating alkaline phosphatase level
Mir26b	0	0.967794	0	0	0	0	4.90117	0	0.800676	0	0	0	0.338424	1	1.91963	3.78326	8028	ENSMUSG00000065468	Mir26b	miRNA	1	74394310	74394394	+	C3	Mir26b	microRNA 26b [Source:MGI Symbol;Acc:MGI:2676901]	MGI:2676901	NA			NR_029743	MI0000575	mmu-mir-26b
Vil1	10.7211	15.4847	3.98528	4.01785	8.28129	4.9965	10.7826	11.5672	8.00676	10.1493	0	5.03452	1	1	-0.0365724	0.974969	24774	ENSMUSG00000026175	Vil1	protein_coding	1	74409376	74435559	+	C3	Vil1	villin 1 [Source:MGI Symbol;Acc:MGI:98930]	MGI:98930	22349	Q62468	NM_009509;				impaired wound healing; no abnormal phenotype detected
Usp37	399.605	529.383	535.024	518.302	448.225	508.643	599.903	413.748	518.838	437.433	478.843	479.538	0.980368	1	-0.00525911	0.996361	23824	ENSMUSG00000033364	Usp37	protein_coding	1	74435511	74544284	-	C3	Usp37	ubiquitin specific peptidase 37 [Source:MGI Symbol;Acc:MGI:2442483]	MGI:2442483	319651	A0A0R4J2D0; A0A087WQE4	NM_001310662; NM_176972;				preweaning lethality complete penetrance; embryonic lethality complete penetrance
Gm37733	0	1.93559	0.99632	0	0	0	0	0	0	0	0	0	0.354407	1	-2.30531	0.202318	8453	ENSMUSG00000103227	Gm37733	TEC	1	74500340	74503301	-	C3	Gm37733	predicted gene, 37733 [Source:MGI Symbol;Acc:MGI:5610961]	MGI:5610961	NA
Cnot9	720.264	596.161	544.987	987.386	740.14	804.436	641.073	599.712	654.152	502.389	639.704	619.246	0.178152	1	-0.264848	0.832286	4390	ENSMUSG00000026174	Cnot9	protein_coding	1	74506058	74530842	+	C3	Cnot9	CCR4-NOT transcription complex, subunit 9 [Source:MGI Symbol;Acc:MGI:1928902]	MGI:1928902	58184	Q9JKY0	NM_021383;				abnormal retina morphology; abnormal retinal pigmentation; abnormal brain morphology; abnormal nervous system morphology; caudal body truncation; edema
Plcd4	14.6197	8.71014	11.9558	8.0357	3.10548	12.9909	13.7233	5.33869	8.80743	4.05971	19.9518	8.8104	1	1	0.0103463	1.0072	24549	ENSMUSG00000026173	Plcd4	protein_coding	1	74542888	74567794	+	C3	Plcd4	phospholipase C, delta 4 [Source:MGI Symbol;Acc:MGI:107469]	MGI:107469	18802	Q8K3R3; D6RGN2	NM_001081456; NM_148937				abnormal sperm physiology; impaired acrosome reaction; male infertility
Zfp142	391.808	353.245	269.006	187.834	177.013	162.886	261.722	126.349	261.821	107.582	168.343	174.949	0.116918	0.988907	-0.485141	0.714427	3110	ENSMUSG00000026135	Zfp142	protein_coding	1	74565127	74588246	-	C3	Zfp142	zinc finger protein 142 [Source:MGI Symbol;Acc:MGI:1924514]	MGI:1924514	77264	G5E869; M0QWM7; M0QWZ4	NM_029888; NM_001310668;				abnormal spleen morphology; hyperactivity
Bcs1l	125.729	142.266	159.411	99.4417	81.7777	66.9531	119.588	96.9861	78.4662	117.731	104.747	67.966	0.49967	1	-0.206241	0.866793	11766	ENSMUSG00000026172	Bcs1l	protein_coding	1	74588289	74592443	+	C3	Bcs1l	BCS1-like (yeast) [Source:MGI Symbol;Acc:MGI:1914071]	MGI:1914071	66821	Q9CZP5	NM_001305652; NM_025784;				embryonic lethality prior to organogenesis; embryonic lethality prior to tooth bud stage; preweaning lethality complete penetrance; Leydig cell hypoplasia; abnormal cellular respiration; abnormal liver morphology; abnormal mitochondrial physiology; abnormal proximal convoluted tubule morphology; decreased body weight; decreased liver glycogen level; hepatic steatosis; hunched posture; hypoactivit…
Rnf25	501.943	487.768	512.108	652.9	679.066	519.636	466.591	667.336	541.257	444.538	527.475	565.124	0.755217	1	-0.0617335	0.958112	18334	ENSMUSG00000026171	Rnf25	protein_coding	1	74593748	74601397	-	C3	Rnf25	ring finger protein 25 [Source:MGI Symbol;Acc:MGI:1890215]	MGI:1890215	57751	Q9QZR0; E9Q446; D3Z7S2; D3YXC4; M0QWW2; D3Z0R9	NM_021313; NM_001305230				abnormal behavior; abnormal behavioral response to light; decreased circulating chloride level; decreased circulating glucose level; hypoactivity; impaired righting response
Stk36	536.056	707.457	184.319	116.518	132.501	147.896	287.208	176.177	120.902	96.418	114.723	154.811	0.0294472	0.665678	-0.940691	0.520983	1161	ENSMUSG00000033276	Stk36	protein_coding	1	74601445	74636894	+	C3	Stk36	serine/threonine kinase 36 [Source:MGI Symbol;Acc:MGI:1920831]	MGI:1920831	269209	Q69ZM6; Q9D9B2; A0A087WS61; E9Q341	NM_175031;				abnormal sensory capabilities/reflexes/nociception; decreased circulating glucose level; abnormal craniofacial morphology; abnormal cranium morphology; abnormal kidney development; abnormal lung development; ataxia; decreased body length; decreased body size; decreased body weight; domed cranium; female infertility; hydrocephaly; increased susceptibility to otitis media; male infertility; non-obs…
Ttll4	1125.72	1201.03	716.354	567.521	527.932	621.564	929.261	823.048	1032.07	492.239	611.023	782.867	0.914421	1	-0.0270948	0.981395	22432	ENSMUSG00000033257	Ttll4	protein_coding	1	74661745	74703730	+	C4	Ttll4	tubulin tyrosine ligase-like family, member 4 [Source:MGI Symbol;Acc:MGI:1914784]	MGI:1914784	67534	Q80UG8; D3YY08; D3Z7H1; D3Z402	NM_001014974;				abnormal bone mineralization; abnormal retina morphology; decreased body weight; increased startle reflex; abnormal response to new environment
Cyp27a1	136.451	55.1642	97.6394	56.2499	69.3558	46.9671	93.1222	85.419	83.2703	79.1643	44.8915	75.5177	1	1	0.00102444	1.00071	24774	ENSMUSG00000026170	Cyp27a1	protein_coding	1	74713574	74737892	+	C4	Cyp27a1	cytochrome P450, family 27, subfamily a, polypeptide 1 [Source:MGI Symbol;Acc:MGI:88594]	MGI:88594	104086	Q9DBG1	NM_024264;				abnormal heart morphology; decreased circulating insulin level; decreased heart rate; decreased mean platelet volume; decreased total body fat amount; enlarged heart; improved glucose tolerance; increased lean body mass; prolonged RR interval; shortened QRS complex duration; abnormal bile composition; abnormal bile salt homeostasis; abnormal circulating cholesterol level; abnormal feces compositi…
Prkag3	100.389	94.8438	45.8307	18.0803	19.6681	14.9895	30.3872	22.2445	40.8345	46.6866	34.9156	26.4312	0.260128	1	-0.542674	0.686497	6252	ENSMUSG00000006542	Prkag3	protein_coding	1	74738922	74749221	-	C4	Prkag3	protein kinase, AMP-activated, gamma 3 non-catalytic subunit [Source:MGI Symbol;Acc:MGI:1891343]	MGI:1891343	241113	Q8BGM7; E0CXJ7; E0CX18	NM_153744				abnormal glucose homeostasis; decreased glycogen level
Wnt6	23.3915	11.6135	14.9448	12.0535	4.14065	0.9993	4.90117	7.11825	2.40203	18.2687	7.48192	5.03452	0.372155	1	-0.570456	0.673404	8851	ENSMUSG00000033227	Wnt6	protein_coding	1	74771892	74785322	+	C4	Wnt6	wingless-type MMTV integration site family, member 6 [Source:MGI Symbol;Acc:MGI:98960]	MGI:98960	22420	P22727	NM_009526;				edema; preweaning lethality complete penetrance; abnormal cell cycle; abnormal decidualization; abnormal embryo implantation; abnormal maternal decidual layer morphology; decreased cell proliferation; decreased litter size
Wnt10a	26.3155	0	0	0	0	0	0	8.89781	0.800676	0	1.24699	1.25863	0.515546	1	-1.05141	0.482496	12174	ENSMUSG00000026167	Wnt10a	protein_coding	1	74791516	74804179	+	C4	Wnt10a	wingless-type MMTV integration site family, member 10A [Source:MGI Symbol;Acc:MGI:108071]	MGI:108071	22409	P70701	NM_009518;				short tibia; abnormal alveolar process morphology; abnormal dentin mineralization; abnormal dentin morphology; abnormal filiform papillae morphology; abnormal fungiform papillae morphology; abnormal incisor morphology; abnormal molar crown morphology; abnormal molar cusp morphology; abnormal molar morphology; abnormal molar root morphology; abnormal nail morphology; abnormal sweat gland morpholog…
Cdk5r2	19.4929	0.967794	1.99264	6.02677	6.21097	5.9958	0	2.66934	0	3.04478	6.23493	1.25863	0.0556987	0.836369	-1.62233	0.324811	1751	ENSMUSG00000090071	Cdk5r2	protein_coding	1	74854934	74857732	+	C4	Cdk5r2	cyclin-dependent kinase 5, regulatory subunit 2 (p39) [Source:MGI Symbol;Acc:MGI:1330828]	MGI:1330828	12570	O35926	NM_009872				no abnormal phenotype detected
Fev	0	0.967794	5.97792	0	0	0.9993	0	1.77956	0.800676	1.01493	0	5.03452	1	1	0.0738143	1.0525	24774	ENSMUSG00000055197	Fev	protein_coding	1	74881509	74885419	-	C4	Fev	FEV transcription factor, ETS family member [Source:MGI Symbol;Acc:MGI:2449712]	MGI:2449712	260298	Q8QZW2; E0CXR7	NM_153111;				abnormal neuron differentiation; abnormal serotonergic neuron morphology; decreased neuron number; impaired coordination; increased aggression towards mice; increased anxiety-related response; perinatal lethality incomplete penetrance
Cryba2	0	3.87117	1.99264	3.01339	1.03516	0	0	0	0	0	1.24699	0	0.0578971	0.842581	-2.56677	0.168782	1808	ENSMUSG00000006546	Cryba2	protein_coding	1	74889934	74893143	-	C4	Cryba2	crystallin, beta A2 [Source:MGI Symbol;Acc:MGI:104336]	MGI:104336	12958	Q9JJV1; A0A087WQQ2	NM_021541;				abnormal cornea morphology; small lens; total cataracts
Cfap65	663.734	529.383	475.245	183.817	334.357	259.818	632.251	706.486	275.432	285.194	301.771	371.296	0.82333	1	0.0727976	1.05175	20145	ENSMUSG00000047021	Cfap65	protein_coding	1	74902071	74935599	-	C4	Cfap65	cilia and flagella associated protein 65 [Source:MGI Symbol;Acc:MGI:2444274]	MGI:2444274	241116	Q3V0B4	NM_001039495;
Ihh	0.974647	5.80676	0.99632	2.00892	5.17581	6.9951	14.7035	12.4569	7.20608	7.10448	11.2229	2.51726	0.0294785	0.665678	1.3111	2.48131	1163	ENSMUSG00000006538	Ihh	protein_coding	1	74945315	74951672	-	C4	Ihh	Indian hedgehog [Source:MGI Symbol;Acc:MGI:96533]	MGI:96533	16147	P97812	NM_010544; NM_001313683				abnormal appendicular skeleton morphology; abnormal axial skeleton morphology; abnormal bone mineralization; abnormal bone ossification; abnormal cartilage development; abnormal chondrocyte differentiation; abnormal digestive organ placement; abnormal digestive system morphology; abnormal digit development; abnormal digit morphology; abnormal duodenum morphology; abnormal forelimb morphology; abn…
Gm37744	0.974647	0	1.99264	1.00446	2.07032	0	6.86163	0.889781	0	3.04478	0	0	0.548713	1	0.789516	1.72849	13093	ENSMUSG00000103145	Gm37744	TEC	1	74954252	74955841	+	C4	Gm37744	predicted gene, 37744 [Source:MGI Symbol;Acc:MGI:5610972]	MGI:5610972	NA
Nhej1	44.8337	43.5507	28.8933	39.174	28.9845	21.9846	45.0907	57.8358	43.2365	47.7015	16.2108	35.2416	0.506405	1	0.248151	1.18768	11939	ENSMUSG00000026162	Nhej1	protein_coding	1	74967139	75125200	-	C4	Nhej1	non-homologous end joining factor 1 [Source:MGI Symbol;Acc:MGI:1922820]	MGI:1922820	75570	F7BTP0	NM_029342;				abnormal DNA repair; abnormal T cell receptor V(D)J recombination; abnormal class switch recombination; decreased IgG1 level; decreased IgG3 level; decreased NK T cell number; decreased lymphocyte cell number; decreased thymocyte number; increased IgM level; increased cellular sensitivity to gamma-irradiation; increased sensitivity to induced cell death; increased thymocyte apoptosis; spleen hypo…
Slc23a3	39.9605	46.4541	24.908	29.1294	32.09	34.9755	28.4268	49.8277	49.6419	64.9553	46.1385	62.9315	0.0992785	0.945174	0.536609	1.45056	2765	ENSMUSG00000026205	Slc23a3	protein_coding	1	75125541	75133890	-	C4	Slc23a3	solute carrier family 23 (nucleobase transporters), member 3 [Source:MGI Symbol;Acc:MGI:104516]	MGI:104516	22626	A0A0R4J067	NM_194333;				abnormal lung morphology
Cnppd1	1828.44	2356.58	1985.67	2468.97	2270.11	2701.11	2197.68	2248.48	2592.59	2095.82	2426.64	2454.33	0.804867	1	0.042266	1.02973	19656	ENSMUSG00000033159	Cnppd1	protein_coding	1	75134554	75142711	-	C4	Cnppd1	cyclin Pas1/PHO80 domain containing 1 [Source:MGI Symbol;Acc:MGI:1916421]	MGI:1916421	69171	Q8K158; A0A087WSI6; A0A087WQM7	NM_001356264; NM_026977				abnormal digit morphology; decreased body length; decreased lean body mass; decreased total body fat amount
Retreg2	1754.36	1786.55	1610.05	1807.03	1586.9	1764.76	1648.75	1693.25	1716.65	2094.81	1894.17	1741.94	0.689184	1	0.0655371	1.04647	16529	ENSMUSG00000049339	Retreg2	protein_coding	1	75142778	75147913	+	C4	Retreg2	reticulophagy regulator family member 2 [Source:MGI Symbol;Acc:MGI:2388278]	MGI:2388278	227298	Q6NS82; A0A087WRH7; A0A087WNV4; A0A087WNS5	NM_170755; NM_001305231; NM_001305232
Zfand2b	381.087	450.024	588.825	614.731	713.226	645.548	452.868	648.65	502.824	782.508	759.415	612.952	0.503771	1	0.147295	1.10749	11876	ENSMUSG00000026197	Zfand2b	protein_coding	1	75168646	75171629	+	C4	Zfand2b	zinc finger, AN1 type domain 2B [Source:MGI Symbol;Acc:MGI:1916068]	MGI:1916068	68818	Q91X58; E0CY18	NM_001159905; NM_001159906; NM_026846
Abcb6	5.84788	7.74235	6.97424	13.058	10.3516	9.993	11.7628	24.0241	10.4088	9.13434	4.98795	13.8449	0.342982	1	0.467613	1.38282	8140	ENSMUSG00000026198	Abcb6	protein_coding	1	75171717	75180392	-	C4	Abcb6	ATP-binding cassette, sub-family B (MDR/TAP), member 6 [Source:MGI Symbol;Acc:MGI:1921354]	MGI:1921354	74104	Q9DC29; F6SGP4	NM_023732;				abnormal vibrissa morphology; decreased circulating alkaline phosphatase level; abnormal erythrocyte physiology; abnormal erythropoiesis; abnormal mitochondrial physiology; decreased physiological sensitivity to xenobiotic; increased physiological sensitivity to xenobiotic; increased sensitivity to xenobiotic induced morbidity/mortality; lethality incomplete penetrance
Atg9a	817.729	931.985	810.008	846.761	885.063	1225.14	885.151	844.402	1516.48	624.18	1023.78	1097.52	0.582115	1	0.119315	1.08622	13972	ENSMUSG00000033124	Atg9a	protein_coding	1	75180860	75192196	-	C4	Atg9a	autophagy related 9A [Source:MGI Symbol;Acc:MGI:2138446]	MGI:2138446	245860	Q68FE2; Q3ZAQ4; A0A087WQ26; A0A087WRG3	NM_001288612; NM_001003917; NM_001288613	NR_109938			abnormal autophagy; abnormal innate immunity; increased interferon-beta secretion; increased interleukin-6 secretion; neonatal lethality complete penetrance
Ankzf1	435.667	313.565	236.128	270.2	239.122	238.833	399.935	509.845	406.743	197.911	270.596	354.933	0.252281	1	0.304566	1.23505	6082	ENSMUSG00000026199	Ankzf1	protein_coding	1	75192151	75199387	+	C4	Ankzf1	ankyrin repeat and zinc finger domain containing 1 [Source:MGI Symbol;Acc:MGI:1098746]	MGI:1098746	52231	J3KMQ5; J3QM81; J3QPB4	NM_026187; NM_001267620	NR_051999; NR_051998
Glb1l	204.676	180.977	132.511	125.558	134.571	100.929	194.086	180.626	155.331	155.284	149.638	144.742	0.551218	1	0.156499	1.11458	13162	ENSMUSG00000026200	Glb1l	protein_coding	1	75198236	75210813	-	C4	Glb1l	galactosidase, beta 1-like [Source:MGI Symbol;Acc:MGI:1921827]	MGI:1921827	74577	Q8VC60; A0A087WRY5	NM_029010
Stk16	789.464	674.552	730.303	822.654	793.969	551.613	819.475	948.507	609.314	855.583	657.162	649.453	0.768158	1	0.0577104	1.04081	18672	ENSMUSG00000026201	Stk16	protein_coding	1	75210838	75215606	+	C4	Stk16	serine/threonine kinase 16 [Source:MGI Symbol;Acc:MGI:1313271]	MGI:1313271	20872	O88697; Q05DP1; D3YXM1; A0A087WQT0; A0A087WQ12	NM_011494; NM_001277992;	NR_102731;			abnormal sleep behavior; abnormal spinal cord morphology
Tuba4a	582.839	552.61	871.78	1209.37	1191.47	1052.26	556.773	851.521	996.841	1632	1126.03	960.334	0.5255	1	0.165314	1.12141	12459	ENSMUSG00000026202	Tuba4a	protein_coding	1	75214228	75219865	-	C4	Tuba4a	tubulin, alpha 4A [Source:MGI Symbol;Acc:MGI:1095410]	MGI:1095410	22145	P68368; A0A087WRB4; A0A087WS35; A0A087WSB0; A0A087WSL5	NM_001313723; NM_009447; NM_001313724;
A630095N17Rik	0.974647	0	0	0	3.10548	0	0	0	2.40203	2.02985	1.24699	0	0.835741	1	0.455083	1.37086	20454	ENSMUSG00000096094	A630095N17Rik	protein_coding	1	75220095	75232102	-	C4	A630095N17Rik	RIKEN cDNA A630095N17 gene [Source:MGI Symbol;Acc:MGI:2686470]	MGI:2686470	381272	A0A087WQ76; J3KMM7; J3QMK5	NM_001243091; NM_001243090;
Dnajb2	842.095	633.905	363.657	408.816	317.795	268.812	869.467	700.258	801.476	397.851	355.391	634.349	0.169423	1	0.407186	1.3261	4239	ENSMUSG00000026203	Dnajb2	protein_coding	1	75236406	75245692	+	C4	Dnajb2	DnaJ heat shock protein family (Hsp40) member B2 [Source:MGI Symbol;Acc:MGI:1928739]	MGI:1928739	56812	Q9QYI5; A0A087WR37; A0A087WPZ9	NM_001159883; NM_001159884; NM_178055; ; NM_020266; NM_001159885				decreased total body fat amount; increased total body fat amount
Ptprn	85.7689	66.7778	64.7608	60.2677	53.8284	62.9559	59.7942	107.664	177.75	38.5672	52.3734	51.6038	0.412635	1	0.312601	1.24194	9739	ENSMUSG00000026204	Ptprn	protein_coding	1	75247027	75264502	-	C4	Ptprn	protein tyrosine phosphatase, receptor type, N [Source:MGI Symbol;Acc:MGI:102765]	MGI:102765	19275	A6MDD2; A0A087WQF2; A0A087WPU7; A0A087WQ67	NM_008985; NM_001359281;				impaired glucose tolerance; increased susceptibility to autoimmune diabetes; insulitis
Gm28294	0	0	0.99632	0	2.07032	0	0.980234	0	0	1.01493	1.24699	0	1	1	0.0345756	1.02426	24774	ENSMUSG00000101840	Gm28294	antisense	1	75252322	75257427	+	C4	Gm28294	predicted gene 28294 [Source:MGI Symbol;Acc:MGI:5579000]	MGI:5579000	NA
Resp18	13.6451	2.90338	3.98528	7.03123	2.07032	7.9944	4.90117	10.6774	4.00338	12.1791	4.98795	7.55177	0.695994	1	0.228779	1.17184	16688	ENSMUSG00000033061	Resp18	protein_coding	1	75272199	75278415	-	C4	Resp18	regulated endocrine-specific protein 18 [Source:MGI Symbol;Acc:MGI:1098222]	MGI:1098222	19711	P47939; B9W0B0	NM_009049;	NR_138251;			increased lean body mass; prenatal lethality complete penetrance
Dnpep	1268.02	1399.43	1384.88	1717.63	1407.82	1643.85	1298.81	1759.1	1430.81	1695.94	1356.72	1415.96	0.899239	1	0.0221981	1.01551	22099	ENSMUSG00000026209	Dnpep	protein_coding	1	75307896	75317990	-	C4	Dnpep	aspartyl aminopeptidase [Source:MGI Symbol;Acc:MGI:1278328]	MGI:1278328	13437	Q9Z2W0; Q3TVK3; Q8BPW9; A0A087WSU0; A0A087WRC1; A0A087WS31; A0A087WNX3; A0A087WSE6; A0A087WSD3	NM_001110831; ; NM_016878
Des	4620.8	2777.57	2990.95	2921.98	1790.83	1574.9	2094.76	2092.77	1920.82	2134.39	1426.55	3759.53	0.233402	1	-0.312673	0.805149	5650	ENSMUSG00000026208	Des	protein_coding	1	75360329	75368579	+	C4	Des	desmin [Source:MGI Symbol;Acc:MGI:94885]	MGI:94885	13346	P31001; Q3V1K9	NM_010043;				abnormal Z line morphology; abnormal aorta elastic fiber morphology; abnormal cardiac muscle relaxation; abnormal cardiovascular system physiology; abnormal diaphragm morphology; abnormal epicardium morphology; abnormal heart electrocardiography waveform feature; abnormal heart morphology; abnormal heart right ventricle morphology; abnormal impulse conducting system conduction; abnormal intercala…
Gm15179	0	0	0	0	0	0	2.9407	0	0	0	0	0	0.439789	1	2.31314	4.96964	10351	ENSMUSG00000085653	Gm15179	antisense	1	75368212	75375012	-	C4	Gm15179	predicted gene 15179 [Source:MGI Symbol;Acc:MGI:3705125]	MGI:3705125	NA			NR_037976;
Speg	471.729	360.987	371.627	244.084	219.454	186.869	380.331	428.875	233.797	473.971	305.512	391.434	0.345511	1	0.254853	1.19321	8208	ENSMUSG00000026207	Speg	protein_coding	1	75375297	75432320	+	C4	Speg	SPEG complex locus [Source:MGI Symbol;Acc:MGI:109282]	MGI:109282	11790	A0A0R4J1J0; E9QQ25; D6RI69; D3Z7T0	NM_007463; ; NM_001085371; NM_001085370; NM_001173477				decreased neutrophil cell number; abnormal coronary vessel morphology; abnormal epicardium morphology; abnormal fetal cardiomyocyte morphology; decreased cardiac muscle contractility; dilated heart; dilated heart left atrium; dilated heart right atrium; dilated heart ventricle; enlarged heart; increased heart weight; postnatal lethality complete penetrance; prenatal lethality complete penetrance;…
Gm15178	0	0	0	0	0	0.9993	0.980234	0	0	0	0	0	1	1	0.00380992	1.00264	24774	ENSMUSG00000086053	Gm15178	antisense	1	75392131	75396363	-	C4	Gm15178	predicted gene 15178 [Source:MGI Symbol;Acc:MGI:3705132]	MGI:3705132	NA
Gmppa	728.061	526.48	566.906	518.302	524.827	392.725	489.137	694.029	430.763	527.762	406.518	524.848	0.694876	1	-0.0836809	0.943647	16658	ENSMUSG00000033021	Gmppa	protein_coding	1	75435930	75443179	+	C4	Gmppa	GDP-mannose pyrophosphorylase A [Source:MGI Symbol;Acc:MGI:1916330]	MGI:1916330	69080	Q922H4; D3Z0T7; D3YVK2; D3Z3L0; D3Z3M0; D3Z2L8; D3Z2T0; D3Z5Z5; A0A087WPV7	NM_001357171; NM_133708; NM_001357170; NM_001357169;
Asic4	8.77182	6.77456	2.98896	4.01785	4.14065	0.9993	5.8814	1.77956	2.40203	5.07463	0	1.25863	0.280006	1	-0.701941	0.614745	6725	ENSMUSG00000033007	Asic4	protein_coding	1	75450436	75474343	+	C4	Asic4	acid-sensing (proton-gated) ion channel family member 4 [Source:MGI Symbol;Acc:MGI:2652846]	MGI:2652846	241118	Q7TNS7; D3YYS9	NM_183022				hydrometra; small superior vagus ganglion; decreased basophil cell number; decreased vertical activity
Gm37264	0	3.87117	0	0	2.07032	0.9993	1.96047	0.889781	2.40203	0	1.24699	0	1	1	-0.03842	0.973721	24774	ENSMUSG00000102605	Gm37264	TEC	1	75468570	75470761	-	C4	Gm37264	predicted gene, 37264 [Source:MGI Symbol;Acc:MGI:5610492]	MGI:5610492	NA
Chpf	1601.34	1366.52	1270.31	1157.14	1294.99	1142.2	1049.83	1361.37	1298.7	1995.35	1427.8	1277.51	0.58768	1	0.102652	1.07375	14089	ENSMUSG00000032997	Chpf	protein_coding	1	75474569	75479307	-	C4	Chpf	chondroitin polymerizing factor [Source:MGI Symbol;Acc:MGI:106576]	MGI:106576	74241	Q6IQX7; D6RFA4; D6RGS3	NM_001001566; NM_001001565;				abnormal bone structure; abnormal femur morphology; decreased bone mineral content; decreased grip strength; decreased lean body mass; increased circulating amylase level; no abnormal phenotype detected; short femur; short tibia
Obsl1	2795.29	2318.83	1948.8	1722.65	1128.33	1243.13	2578.01	2329.45	2140.21	1564	1263.2	1848.93	0.765577	1	0.0716518	1.05092	18581	ENSMUSG00000026211	Obsl1	protein_coding	1	75479310	75506452	-	C4	Obsl1	obscurin-like 1 [Source:MGI Symbol;Acc:MGI:2138628]	MGI:2138628	98733	D3YYU8; A0A0B4J1L4	NM_178884; NM_001310679
Tmem198	50.6816	54.1964	45.8307	53.2365	33.1252	19.986	63.7152	42.7095	56.848	57.8508	46.1385	44.052	0.404035	1	0.276893	1.21158	9535	ENSMUSG00000051703	Tmem198	protein_coding	1	75479532	75485705	+	C4	Tmem198	transmembrane protein 198 [Source:MGI Symbol;Acc:MGI:2443133]	MGI:2443133	319998	Q8BG75; D3Z7R8; A0A087WRW1	NM_177056;
Inha	210.524	181.945	249.08	134.598	143.887	158.889	182.323	274.053	183.355	136	211.988	229.07	0.514323	1	0.172927	1.12734	12145	ENSMUSG00000032968	Inha	protein_coding	1	75507077	75510366	+	C4	Inha	inhibin alpha [Source:MGI Symbol;Acc:MGI:96569]	MGI:96569	16322	Q04997	NM_010564				abnormal Sertoli cell morphology; abnormal liver morphology; abnormal ovarian follicle morphology; abnormal spermatogenesis; abnormal stomach mucosa morphology; anemia; cachexia; decreased body weight; decreased circulating follicle stimulating hormone level; diffuse hepatic necrosis; enlarged testis; extended life span; female infertility; increased adrenal gland tumor incidence; increased circu…
Stk11ip	839.171	987.15	725.321	862.833	710.121	928.349	971.411	861.308	999.243	660.717	755.674	834.471	0.963924	1	0.00886986	1.00617	23526	ENSMUSG00000026213	Stk11ip	protein_coding	1	75521529	75537335	+	C4	Stk11ip	serine/threonine kinase 11 interacting protein [Source:MGI Symbol;Acc:MGI:1918978]	MGI:1918978	71728	Q3TAA7	NM_027886;				preweaning lethality complete penetrance
Gm15183	0	0	0	0	0	0	0	0	0	0	2.49397	0	0.618413	1	2.03134	4.08785	14864	ENSMUSG00000082059	Gm15183	processed_pseudogene	1	75542211	75542558	+	C4	Gm15183	predicted gene 15183 [Source:MGI Symbol;Acc:MGI:3705481]	MGI:3705481	NA
Slc4a3	520.461	368.729	373.62	204.91	193.575	207.854	365.627	484.041	220.986	358.269	289.301	411.572	0.514818	1	0.187839	1.13906	12158	ENSMUSG00000006576	Slc4a3	protein_coding	1	75546266	75562172	+	C4	Slc4a3	solute carrier family 4 (anion exchanger), member 3 [Source:MGI Symbol;Acc:MGI:109350]	MGI:109350	20536	P16283; F8WHM3; D3Z5A2; D3YWK8; D3Z3U9	NM_009208; NM_001357149; NM_001357150;				abnormal astrocyte morphology; abnormal eye electrophysiology; abnormal optic nerve morphology; abnormal pH regulation; abnormal retinal rod bipolar cell morphology; abnormal retinal vasculature morphology; blindness; increased retinal apoptosis; increased susceptibility to pharmacologically induced seizures
Gm29065	4.87323	6.77456	0	3.01339	0	0	0	1.77956	0	0	0	2.51726	0.204787	1	-1.65399	0.317759	5023	ENSMUSG00000099996	Gm29065	lincRNA	1	76016658	76018756	-	C4	Gm29065	predicted gene 29065 [Source:MGI Symbol;Acc:MGI:5579771]	MGI:5579771	NA
Epha4	877.182	902.952	870.784	501.227	603.499	803.437	723.412	409.299	918.375	601.851	768.144	811.816	0.637107	1	-0.107365	0.928282	15279	ENSMUSG00000026235	Epha4	protein_coding	1	77367185	77515088	-	C4	Epha4	Eph receptor A4 [Source:MGI Symbol;Acc:MGI:98277]	MGI:98277	13838	Q03137; A0A087WQZ6; A0A087WRH4; A0A087WQW6	NM_007936				abnormal anterior commissure morphology; abnormal anterior commissure pars anterior morphology; abnormal anterior commissure pars posterior morphology; abnormal axon guidance; abnormal axon morphology; abnormal barrel cortex morphology; abnormal central pattern generator function; abnormal corticospinal tract morphology; abnormal gait; abnormal innervation; abnormal innervation pattern to muscle;…
Gm28386	3.89859	12.5813	4.9816	7.03123	14.4923	5.9958	8.8221	9.78759	16.8142	17.2537	6.23493	7.55177	0.399893	1	0.454251	1.37007	9430	ENSMUSG00000101849	Gm28386	lincRNA	1	77515280	77517128	+	C4	Gm28386	predicted gene 28386 [Source:MGI Symbol;Acc:MGI:5579092]	MGI:5579092	NA
Gm28387	0	0.967794	0	0	0	0	0	0	0.800676	0	0	0	1	1	-0.044896	0.96936	24774	ENSMUSG00000102052	Gm28387	lincRNA	1	77942966	77972376	-	C4	Gm28387	predicted gene 28387 [Source:MGI Symbol;Acc:MGI:5579093]	MGI:5579093	NA
Pax3	0	1.93559	0	0	2.07032	0	0	0	0.800676	0	0	0	0.521069	1	-1.50055	0.353418	12315	ENSMUSG00000004872	Pax3	protein_coding	1	78101267	78197134	-	C4	Pax3	paired box 3 [Source:MGI Symbol;Acc:MGI:97487]	MGI:97487	18505	P24610; Q8BRF1	NM_001159520; NM_008781;				abnormal bony labyrinth; abnormal brain ventricle morphology; abnormal cardiac outflow tract development; abnormal common carotid artery morphology; abnormal dermomyotome development; abnormal diaphragm development; abnormal dorsal root ganglion morphology; abnormal embryo morphology; abnormal endolymphatic duct morphology; abnormal hindbrain morphology; abnormal hindlimb morphology; abnormal hyp…
Gm2102	102.338	138.395	72.7314	77.3436	73.4965	59.958	90.1815	129.908	131.311	28.4179	97.265	114.535	0.628479	1	0.174704	1.12873	15105	ENSMUSG00000118426	Gm2102	processed_pseudogene	1	78216732	78217476	-	C4	Gm2102	predicted gene 2102 [Source:MGI Symbol;Acc:MGI:3780270]	MGI:3780270	NA
Sgpp2	569.194	1037.47	521.075	533.369	511.37	873.388	977.293	883.553	1887.19	647.523	1022.53	1217.09	0.00623078	0.325435	0.713761	1.64007	504	ENSMUSG00000032908	Sgpp2	protein_coding	1	78310345	78420289	+	C4	Sgpp2	sphingosine-1-phosphate phosphotase 2 [Source:MGI Symbol;Acc:MGI:3589109]	MGI:3589109	433323	Q810K3	NM_001004173				abnormal ceramide level; abnormal pancreatic beta cell physiology; decreased circulating insulin level; decreased insulin secretion; decreased pancreatic beta cell mass; decreased pancreatic beta cell proliferation; increased endoplasmic reticulum stress; small pancreatic islets
Gm28410	0	0.967794	0	0	1.03516	0.9993	0	0	2.40203	0	0	0	1	1	-0.118314	0.921264	24774	ENSMUSG00000099561	Gm28410	antisense	1	78325628	78340106	-	C4	Gm28410	predicted gene 28410 [Source:MGI Symbol;Acc:MGI:5579116]	MGI:5579116	NA
Farsb	472.704	474.219	212.216	412.834	190.47	272.809	418.56	404.85	379.52	191.821	223.211	383.882	0.937543	1	-0.0234594	0.983871	22970	ENSMUSG00000026245	Farsb	protein_coding	1	78417975	78488897	-	C4	Farsb	phenylalanyl-tRNA synthetase, beta subunit [Source:MGI Symbol;Acc:MGI:1346035]	MGI:1346035	23874	Q9WUA2; A0A087WQ15; A0A087WS80; A0A087WPV4	NM_001278075; NM_011811;	NR_102758; NR_102757
4833412K13Rik	1.94929	6.77456	7.97056	0	1.03516	0	11.7628	1.77956	0.800676	0	0	6.29315	0.943374	1	0.202507	1.1507	23114	ENSMUSG00000104018	4833412K13Rik	TEC	1	78465448	78466926	-	C4	4833412K13Rik	RIKEN cDNA 4833412K13 gene [Source:MGI Symbol;Acc:MGI:1921857]	MGI:1921857	NA
BC035947	1.94929	2.90338	0	4.01785	5.17581	0.9993	3.92093	3.55912	7.20608	4.05971	3.74096	2.51726	0.302431	1	0.738489	1.66843	7215	ENSMUSG00000090486	BC035947	protein_coding	1	78497026	78512158	-	C4	BC035947	cDNA sequence BC035947 [Source:MGI Symbol;Acc:MGI:2652858]	MGI:2652858	NA	B2RQY6
Mogat1	8.77182	0.967794	8.96688	5.02231	17.5977	10.9923	6.86163	5.33869	4.00338	16.2388	7.48192	6.29315	0.7914	1	-0.179506	0.883005	19268	ENSMUSG00000012187	Mogat1	protein_coding	1	78510991	78538173	+	C4	Mogat1	monoacylglycerol O-acyltransferase 1 [Source:MGI Symbol;Acc:MGI:1915643]	MGI:1915643	68393	Q91ZV4; D3YZB8; D3Z6K9; D3YW64	NM_026713				decreased body weight
5730419F03Rik	0	0	0	3.01339	4.14065	0	1.96047	1.77956	0	0	0	0	0.735998	1	-0.767702	0.587352	17816	ENSMUSG00000099364	5730419F03Rik	lincRNA	1	78595031	78609508	-	C4	5730419F03Rik	RIKEN cDNA 5730419F03 gene [Source:MGI Symbol;Acc:MGI:1917787]	MGI:1917787	NA
Acsl3	658.861	721.006	1022.22	1544.86	1416.1	1386.03	1351.74	1242.13	1128.15	1106.27	1137.25	1154.16	0.728241	1	0.0772662	1.05502	17631	ENSMUSG00000032883	Acsl3	protein_coding	1	78657825	78707743	+	C4	Acsl3	acyl-CoA synthetase long-chain family member 3 [Source:MGI Symbol;Acc:MGI:1921455]	MGI:1921455	74205	Q9CZW4; D3Z4I4; E9PUC2	NM_028817; NM_001136222; NM_001033606;				abnormal humoral immune response; abnormal postnatal growth/weight/body size; decreased B cell number; decreased body length; decreased body weight; decreased lean body mass; increased CD4-positive alpha beta T cell number; postnatal growth retardation
Utp14b	125.729	108.393	236.128	199.888	251.544	263.815	223.493	116.561	298.652	259.821	226.952	188.794	0.618992	1	0.149387	1.1091	14883	ENSMUSG00000079470	Utp14b	protein_coding	1	78658038	78671512	+	C4	Utp14b	UTP14B small subunit processome component [Source:MGI Symbol;Acc:MGI:2445092]	MGI:2445092	195434	E9Q9S3	NM_001001981; NM_001136226				abnormal spermatogenesis; azoospermia; decreased testis weight; failure of neuromuscular synapse postsynaptic differentiation; increased circulating follicle stimulating hormone level; male infertility; testis hypoplasia
Gm6159	0	0.967794	0.99632	6.02677	1.03516	0.9993	2.9407	1.77956	1.60135	0	1.24699	1.25863	1	1	-0.148207	0.902371	24267	ENSMUSG00000099377	Gm6159	processed_pseudogene	1	78783136	78784859	-	C4	Gm6159	predicted gene 6159 [Source:MGI Symbol;Acc:MGI:3644323]	MGI:3644323	NA
Kcne4	181.284	135.491	478.234	366.629	566.233	427.7	290.149	372.818	325.074	1043.34	483.831	322.209	0.274889	1	0.396481	1.31629	6624	ENSMUSG00000047330	Kcne4	protein_coding	1	78816758	78820028	+	C4	Kcne4	potassium voltage-gated channel, Isk-related subfamily, gene 4 [Source:MGI Symbol;Acc:MGI:1891125]	MGI:1891125	57814	Q9WTW3; A0A087WQK6	NM_021342;
Gm29187	0	0	0	2.00892	2.07032	0	2.9407	0	0.800676	1.01493	0	1.25863	0.817962	1	0.50684	1.42093	19998	ENSMUSG00000101324	Gm29187	lincRNA	1	78821258	78822652	+	C4	Gm29187	predicted gene 29187 [Source:MGI Symbol;Acc:MGI:5579893]	MGI:5579893	NA
Gm5830	0.974647	0.967794	0.99632	0	0	0	1.96047	3.55912	0	0	0	0	0.646956	1	0.807017	1.74959	15510	ENSMUSG00000072978	Gm5830	processed_pseudogene	1	78967637	78968079	-	C4	Gm5830	predicted pseudogene 5830 [Source:MGI Symbol;Acc:MGI:3647375]	MGI:3647375	NA
Scg2	39.9605	20.3237	5.97792	18.0803	11.3868	20.9853	19.6047	6.22847	2.40203	7.10448	4.98795	12.5863	0.0396015	0.744366	-1.14139	0.453321	1400	ENSMUSG00000050711	Scg2	protein_coding	1	79434669	79440120	-	C4	Scg2	secretogranin II [Source:MGI Symbol;Acc:MGI:103033]	MGI:103033	20254	Q03517; Q4W8U9	NM_001310680; NM_009129
Ap1s3	351.847	422.926	212.216	349.553	289.845	436.694	269.564	234.902	340.287	81.1941	273.09	288.226	0.11429	0.98391	-0.471898	0.721016	3053	ENSMUSG00000054702	Ap1s3	protein_coding	1	79606876	79671972	-	C4	Ap1s3	adaptor-related protein complex AP-1, sigma 3 [Source:MGI Symbol;Acc:MGI:1891304]	MGI:1891304	252903	Q7TN05; E0CZ77; E0CXQ0	NM_183027;
Gm37886	2.92394	7.74235	1.99264	0	0	0.9993	3.92093	1.77956	0.800676	2.02985	1.24699	0	0.700599	1	-0.442508	0.735854	16816	ENSMUSG00000102235	Gm37886	TEC	1	79619522	79621034	-	C4	Gm37886	predicted gene, 37886 [Source:MGI Symbol;Acc:MGI:5611114]	MGI:5611114	NA
Wdfy1	397.656	465.509	518.086	443.972	410.959	409.713	618.527	803.472	819.091	205.015	450.162	597.849	0.13553	1	0.401794	1.32115	3494	ENSMUSG00000073643	Wdfy1	protein_coding	1	79702262	79776143	-	C4	Wdfy1	WD repeat and FYVE domain containing 1 [Source:MGI Symbol;Acc:MGI:1916618]	MGI:1916618	69368	E9Q4P1; Q9DAD3; D3YWG9; D3Z057; A0A087WPX9	NM_001111279; ; NM_027057
Gm10555	0.974647	0	0	0	0	0	0	0.889781	0.800676	0	0	0	1	1	0.604676	1.52064	24774	ENSMUSG00000104497	Gm10555	TEC	1	79762717	79764507	+	C4	Gm10555	predicted gene 10555 [Source:MGI Symbol;Acc:MGI:3642807]	MGI:3642807	NA
Mrpl44	425.921	361.955	497.164	536.383	620.062	503.647	347.983	524.971	393.132	682.031	561.144	533.659	0.834246	1	0.0466421	1.03286	20408	ENSMUSG00000026248	Mrpl44	protein_coding	1	79776018	79781445	+	C4	Mrpl44	mitochondrial ribosomal protein L44 [Source:MGI Symbol;Acc:MGI:1916413]	MGI:1916413	69163	Q9CY73	NM_001081210;				abnormal bone structure; increased bone mineral content; preweaning lethality complete penetrance
Serpine2	3405.42	3195.65	3838.82	3688.38	4424.28	4477.86	3163.21	3734.41	3263.55	4490.03	4655	3443.61	0.9217	1	-0.0177594	0.987766	22596	ENSMUSG00000026249	Serpine2	protein_coding	1	79794197	79861180	-	C4	Serpine2	serine (or cysteine) peptidase inhibitor, clade E, member 2 [Source:MGI Symbol;Acc:MGI:101780]	MGI:101780	20720	Q07235; Q543R5; A0A087WQ70; A0A087WQM1	NM_009255;				abnormal acute phase protein level; abnormal astrocyte morphology; abnormal cerebellar granule layer morphology; abnormal cerebellum external granule cell layer morphology; abnormal excitatory postsynaptic currents; abnormal excitatory postsynaptic potential; abnormal mating frequency; abnormal motor capabilities/coordination/movement; abnormal peripheral nervous system regeneration; abnormal pro…
Gm5529	0	2.90338	3.98528	3.01339	1.03516	4.9965	0.980234	1.77956	0.800676	2.02985	2.49397	1.25863	0.351596	1	-0.753776	0.593049	8370	ENSMUSG00000067106	Gm5529	processed_pseudogene	1	79922536	79923426	-	C4	Gm5529	predicted pseudogene 5529 [Source:MGI Symbol;Acc:MGI:3646377]	MGI:3646377	NA
Gm28071	0	0	0	0	0	0	0	0	1.60135	0	1.24699	0	0.345443	1	2.28749	4.88206	8206	ENSMUSG00000100397	Gm28071	processed_pseudogene	1	79957580	79958057	+	C4	Gm28071	predicted gene 28071 [Source:MGI Symbol;Acc:MGI:5578777]	MGI:5578777	NA
9830004L10Rik	0	3.87117	0	0	1.03516	0	0	2.66934	0	0	0	1.25863	1	1	-0.269399	0.829665	24348	ENSMUSG00000099552	9830004L10Rik	lincRNA	1	80184719	80192073	+	C5	9830004L10Rik	RIKEN cDNA 9830004L10 gene [Source:MGI Symbol;Acc:MGI:3642808]	MGI:3642808	NA
Fam124b	231.966	123.878	98.6357	146.651	153.204	177.875	159.778	95.2066	249.811	9.13434	103.5	226.553	0.758165	1	-0.1431	0.905571	18393	ENSMUSG00000043230	Fam124b	protein_coding	1	80198706	80218473	-	C5	Fam124b	family with sequence similarity 124, member B [Source:MGI Symbol;Acc:MGI:3026880]	MGI:3026880	241128	Q8BLQ0	NM_173425;
Cul3	2350.85	2969.19	4211.44	3275.55	4667.54	5439.19	2700.54	2589.26	3193.09	4167.29	4527.81	3121.4	0.434472	1	-0.174858	0.885855	10252	ENSMUSG00000004364	Cul3	protein_coding	1	80264923	80340480	-	C5	Cul3	cullin 3 [Source:MGI Symbol;Acc:MGI:1347360]	MGI:1347360	26554	Q9JLV5; E9Q4T8	NM_016716; NM_001313728;				abnormal cell cycle; abnormal extraembryonic ectoderm morphology; abnormal gastrulation; abnormal liver morphology; abnormal trophectoderm morphology; abnormal trophoblast giant cell morphology; absent amnion; decreased embryo size; disorganized extraembryonic tissue; embryonic lethality between implantation and somite formation complete penetrance; increased fibroblast apoptosis; increased liver…
Gm37902	5.84788	4.83897	4.9816	0	2.07032	5.9958	2.9407	0.889781	4.00338	5.07463	0	1.25863	0.343403	1	-0.675652	0.626049	8153	ENSMUSG00000103076	Gm37902	TEC	1	80274731	80276413	-	C5	Gm37902	predicted gene, 37902 [Source:MGI Symbol;Acc:MGI:5611130]	MGI:5611130	NA
Gm37262	1.94929	0	2.98896	0	0	0	0	0	0.800676	2.02985	0	0	0.822276	1	-0.634736	0.644059	20120	ENSMUSG00000103525	Gm37262	TEC	1	80326177	80327994	-	C5	Gm37262	predicted gene, 37262 [Source:MGI Symbol;Acc:MGI:5610490]	MGI:5610490	NA
Gm29125	0	1.93559	2.98896	0	0	0	0	0	0	0	0	0	0.190096	1	-2.9237	0.131789	4679	ENSMUSG00000101722	Gm29125	lincRNA	1	80382822	80386251	+	C5	Gm29125	predicted gene 29125 [Source:MGI Symbol;Acc:MGI:5579831]	MGI:5579831	NA
Dock10	663.734	763.589	327.789	489.173	309.513	367.742	574.417	354.133	495.618	246.627	290.548	558.831	0.45272	1	-0.213201	0.862621	10643	ENSMUSG00000038608	Dock10	protein_coding	1	80501073	80758527	-	C5	Dock10	dedicator of cytokinesis 10 [Source:MGI Symbol;Acc:MGI:2146320]	MGI:2146320	210293	Q8BLX9; A0A087WQ86; A0A0R4J2B7; A0A087WQA1; A0A087WRP5; E9QM99	NM_175291; ; NM_001285927				abnormal behavior; decreased hemoglobin content; increased hematocrit; increased hemoglobin content; abnormal B cell physiology; abnormal follicular B cell physiology; arrested B cell differentiation; decreased B cell number; decreased follicular B cell number; decreased marginal zone B cell number; increased T cell number; increased single-positive T cell number
Nyap2	3.89859	0.967794	0	1.00446	4.14065	0	1.96047	0	0	0	1.24699	0	0.253028	1	-1.48078	0.358296	6105	ENSMUSG00000054976	Nyap2	protein_coding	1	81076950	81341764	+	C5	Nyap2	neuronal tyrosine-phophorylated phosphoinositide 3-kinase adaptor 2 [Source:MGI Symbol;Acc:MGI:2443135]	MGI:2443135	241134	A0A0R4J1I8; A0A0R4J1X0; D3Z3N9; A0A0R4J0T9	NM_001356399; NM_001356398; ; NM_001356400; NM_001356397
Gm5530	3.89859	0.967794	0.99632	0	2.07032	0.9993	1.96047	2.66934	0	2.02985	3.74096	0	1	1	0.179251	1.1323	24166	ENSMUSG00000087008	Gm5530	processed_pseudogene	1	81741985	81742969	-	C5	Gm5530	predicted gene 5530 [Source:MGI Symbol;Acc:MGI:3646374]	MGI:3646374	NA
Irs1	755.351	657.132	563.917	345.535	443.049	470.67	718.511	306.974	524.443	293.314	400.283	426.675	0.286037	1	-0.276853	0.825389	6856	ENSMUSG00000055980	Irs1	protein_coding	1	82233101	82291416	-	C5	Irs1	insulin receptor substrate 1 [Source:MGI Symbol;Acc:MGI:99454]	MGI:99454	16367	Q543V3	NM_010570				abnormal bone healing; abnormal bone mineralization; abnormal bone structure; abnormal cell differentiation; abnormal femur morphology; abnormal glucose homeostasis; abnormal lipid level; abnormal long bone epiphyseal plate proliferative zone; abnormal long bone hypertrophic chondrocyte zone; abnormal osteoblast physiology; abnormal osteoclast differentiation; abnormal osteoclast physiology; abno…
Rhbdd1	421.047	416.151	165.389	270.2	243.263	274.807	406.797	235.792	353.098	177.612	220.717	362.485	0.92428	1	-0.0279015	0.980846	22659	ENSMUSG00000026142	Rhbdd1	protein_coding	1	82316452	82445366	+	C5	Rhbdd1	rhomboid domain containing 1 [Source:MGI Symbol;Acc:MGI:1924117]	MGI:1924117	76867	Q8BHC7	NM_029777; ; NM_001122685				abnormal bone mineralization; abnormal bone structure; decreased B cell number; decreased body weight; decreased granulocyte number; decreased lean body mass; increased T cell number
Gm19552	0	0	0	0	0	0.9993	2.9407	0	0.800676	3.04478	1.24699	1.25863	0.0541058	0.824237	2.5075	5.68634	1728	ENSMUSG00000104493	Gm19552	TEC	1	82352217	82355049	+	C5	Gm19552	predicted gene, 19552 [Source:MGI Symbol;Acc:MGI:5011737]	MGI:5011737	NA
Col4a4	6853.72	6904.24	3988.27	1703.57	3411.89	3242.73	4710.02	2162.17	1891.2	3582.69	3343.17	1953.39	0.06415	0.859882	-0.565249	0.675839	1963	ENSMUSG00000067158	Col4a4	protein_coding	1	82448423	82586849	-	C5	Col4a4	collagen, type IV, alpha 4 [Source:MGI Symbol;Acc:MGI:104687]	MGI:104687	12829	Q9QZR9	NM_007735;				cataract; abnormal kidney cortex morphology; abnormal kidney interstitium morphology; abnormal kidney morphology; abnormal renal glomerulus basement membrane morphology; albuminuria; decreased body size; decreased body weight; dilated renal tubules; distended stomach; expanded mesangial matrix; glomerular crescent; glomerulosclerosis; hematuria; impaired hearing; increased blood urea nitrogen lev…
Col4a3	6655.86	7186.84	2807.63	1380.13	2224.56	2396.32	4322.83	1722.62	1956.85	2256.18	2386.73	1958.43	0.0665445	0.871068	-0.633266	0.644715	2011	ENSMUSG00000079465	Col4a3	protein_coding	1	82586921	82722059	+	C5	Col4a3	collagen, type IV, alpha 3 [Source:MGI Symbol;Acc:MGI:104688]	MGI:104688	12828	Q9QZS0; M0QWQ2; F6RIS8	NM_007734				decreased circulating amylase level; decreased circulating bilirubin level; irregularly shaped pupil; abnormal cochlear basement membrane morphology; abnormal glomerular capillary morphology; abnormal kidney morphology; abnormal lens morphology; abnormal membranous labyrinth morphology; abnormal podocyte foot process morphology; abnormal podocyte morphology; abnormal renal glomerulus basement mem…
C430014B12Rik	16.569	39.6795	14.9448	8.0357	10.3516	8.9937	16.664	4.44891	12.8108	8.11941	6.23493	15.1035	0.219691	1	-0.63455	0.644142	5353	ENSMUSG00000097564	C430014B12Rik	processed_transcript	1	82691928	82725169	-	C5	C430014B12Rik	RIKEN cDNA C430014B12 gene [Source:MGI Symbol;Acc:MGI:2444820]	MGI:2444820	NA
Mff	1280.69	1773.97	2079.32	2258.03	2350.85	2840.01	1495.84	1842.74	1637.38	2103.94	2215.9	2021.36	0.448301	1	-0.153112	0.899308	10545	ENSMUSG00000026150	Mff	protein_coding	1	82724890	82752394	+	C5	Mff	mitochondrial fission factor [Source:MGI Symbol;Acc:MGI:1922984]	MGI:1922984	75734	Q6PCP5; E0CYI3; F7BC60; E0CYB9	NM_001372408; NM_029409; ; NM_001310695; NM_001310697; NM_001310699				abnormal induced morbidity/mortality; decreased apoptosis; decreased myocardial infarction size
Gm28941	13.6451	23.227	19.9264	7.03123	4.14065	5.9958	16.664	8.00803	20.8176	4.05971	9.97589	8.8104	0.846262	1	-0.103257	0.930929	20725	ENSMUSG00000101450	Gm28941	sense_intronic	1	82739691	82740707	+	C5	Gm28941	predicted gene 28941 [Source:MGI Symbol;Acc:MGI:5579647]	MGI:5579647	NA
Tm4sf20	0.974647	2.90338	0.99632	0	2.07032	0	0.980234	0	1.60135	0	0	2.51726	0.828374	1	-0.413886	0.750599	20274	ENSMUSG00000026149	Tm4sf20	protein_coding	1	82756649	82768461	-	C5	Tm4sf20	transmembrane 4 L six family member 20 [Source:MGI Symbol;Acc:MGI:1913511]	MGI:1913511	66261	Q9CQY8	NM_001368252; NM_025453;
Gm47791	0	0	0	0	0	0	0.980234	0	0	0	0	3.77589	0.192388	1	2.81104	7.01789	4753	ENSMUSG00000114299	Gm47791	protein_coding	1	82770824	82771243	-	C5	Gm47791	predicted gene, 47791 [Source:MGI Symbol;Acc:MGI:6096961]	MGI:6096961	NA	A0A286YCP9
Gm28942	0	0	0	3.01339	0	0	0	0	0	0	0	1.25863	0.772715	1	-0.987557	0.504331	18809	ENSMUSG00000100170	Gm28942	lincRNA	1	82819835	82820377	+	C5	Gm28942	predicted gene 28942 [Source:MGI Symbol;Acc:MGI:5579648]	MGI:5579648	NA
Gm17764	0	0	0	2.00892	0	0	0	0	0	0	0	1.25863	1	1	-0.549196	0.683401	24463	ENSMUSG00000100744	Gm17764	processed_pseudogene	1	82822471	82822861	-	C5	Gm17764	predicted gene, 17764 [Source:MGI Symbol;Acc:MGI:5009928]	MGI:5009928	NA
Agfg1	2229.02	2940.16	2025.52	2036.04	1775.3	2129.51	2745.63	1922.82	2452.47	1641.14	1840.55	2138.41	0.817174	1	-0.0438986	0.97003	19983	ENSMUSG00000026159	Agfg1	protein_coding	1	82839483	82901182	+	C5	Agfg1	ArfGAP with FG repeats 1 [Source:MGI Symbol;Acc:MGI:1333754]	MGI:1333754	15463	Q8K2K6; A0A087WSR7; A0A087WRL1; A0A087WNV1	NM_010472; NM_001310713; NM_001347077; ; NM_001368850				abnormal acrosome morphology; abnormal gametogenesis; abnormal reproductive system physiology; abnormal sperm nucleus morphology; absent acrosome; absent sperm mitochondrial sheath; arrest of spermiogenesis; asthenozoospermia; enlarged sperm head; globozoospermia; impaired fertilization; male infertility; multiflagellated sperm; oligozoospermia; teratozoospermia
A030005L19Rik	5.84788	1.93559	9.9632	0	1.03516	2.9979	7.84187	5.33869	8.80743	3.04478	1.24699	5.03452	0.525978	1	0.529885	1.44381	12471	ENSMUSG00000113880	A030005L19Rik	protein_coding	1	82913325	82914130	+	C5	A030005L19Rik	RIKEN cDNA A030005L19 gene [Source:MGI Symbol;Acc:MGI:1925172]	MGI:1925172	NA	A0A1Y7VIU2
A030014E15Rik	2.92394	0	0.99632	0	0	0	0	0.889781	0.800676	1.01493	0	0	1	1	-0.371036	0.773227	24774	ENSMUSG00000113973	A030014E15Rik	protein_coding	1	82924917	82925712	+	C5	A030014E15Rik	RIKEN cDNA A030014E15 gene [Source:MGI Symbol;Acc:MGI:1925167]	MGI:1925167	NA	A0A1Y7VJV2
A030003K21Rik	0	0	0	2.00892	0	0	0	0	0	2.02985	0	0	1	1	0.0164846	1.01149	24774	ENSMUSG00000113084	A030003K21Rik	protein_coding	1	82942559	82943388	-	C5	A030003K21Rik	RIKEN cDNA A030003K21 gene [Source:MGI Symbol;Acc:MGI:1925163]	MGI:1925163	NA	A0A1Y7VIM3
Gm7544	0	0	1.99264	0	0	0	0	0	0	0	0	0	0.614343	1	-1.87051	0.273476	14753	ENSMUSG00000113925	Gm7544	protein_coding	1	82955186	82956013	-	C5	Gm7544	predicted gene 7544 [Source:MGI Symbol;Acc:MGI:3779750]	MGI:3779750	NA	A0A1Y7VJ58
Gm7553	0	0	0.99632	1.00446	2.07032	0	0	0	0	0	0	0	0.192887	1	-2.67053	0.157069	4768	ENSMUSG00000101784	Gm7553	processed_pseudogene	1	83003482	83004907	-	C5	Gm7553	predicted gene 7553 [Source:MGI Symbol;Acc:MGI:3826364]	MGI:3826364	NA
Slc19a3	89.6675	143.233	40.8491	44.1963	28.9845	65.9538	169.58	115.672	190.561	18.2687	78.5602	177.467	0.0688448	0.881893	0.860111	1.81518	2054	ENSMUSG00000038496	Slc19a3	protein_coding	1	83012523	83038448	-	C5	Slc19a3	solute carrier family 19, member 3 [Source:MGI Symbol;Acc:MGI:1931307]	MGI:1931307	80721	Q99PL8	NM_030556;				abnormal liver parenchyma morphology; abnormal locomotor behavior; abnormal proximal convoluted tubule morphology; abnormal thiamin level; abnormal vitamin absorption; astrocytosis; cachexia; decreased neuron number; hepatic necrosis; kidney inflammation; lethargy; liver inflammation; nephrosclerosis; neurodegeneration; paralysis; premature death
Gm7539	0	2.90338	0.99632	0	1.03516	0	1.96047	1.77956	5.60473	0	2.49397	0	0.328765	1	1.18601	2.27523	7806	ENSMUSG00000100432	Gm7539	processed_pseudogene	1	83015393	83016022	+	C5	Gm7539	predicted gene 7539 [Source:MGI Symbol;Acc:MGI:3647619]	MGI:3647619	NA
Krtap28-10	2.92394	0	0.99632	0	0	0	0	0	0	0	0	0	0.26279	1	-2.64512	0.15986	6322	ENSMUSG00000100190	Krtap28-10	protein_coding	1	83041524	83042480	-	C5	Krtap28-10	keratin associated protein 28-10 [Source:MGI Symbol;Acc:MGI:3779575]	MGI:3779575	NA	A0A1Y7VP58
Gm47969	0	3.87117	0.99632	1.00446	1.03516	0	11.7628	3.55912	16.0135	1.01493	4.98795	12.5863	0.000733168	0.092788	2.72446	6.60913	208	ENSMUSG00000113267	Gm47969	protein_coding	1	83044932	83045946	+	C5	Gm47969	predicted gene, 47969 [Source:MGI Symbol;Acc:MGI:6097249]	MGI:6097249	NA	A0A1Y7VJH8
Krtap28-13	0	0	0	0	0	0	0	0	0	2.02985	0	0	0.605525	1	1.89238	3.71248	14499	ENSMUSG00000101315	Krtap28-13	protein_coding	1	83060930	83061921	+	C5	Krtap28-13	keratin associated protein 28-13 [Source:MGI Symbol;Acc:MGI:1918636]	MGI:1918636	71386	A0A087WQP5	NM_027778
Ccl20	1.94929	4.83897	3.98528	10.0446	1.03516	0	0	0.889781	2.40203	0	0	2.51726	0.0773017	0.908365	-1.76606	0.29401	2239	ENSMUSG00000026166	Ccl20	protein_coding	1	83116766	83119167	+	C5	Ccl20	chemokine (C-C motif) ligand 20 [Source:MGI Symbol;Acc:MGI:1329031]	MGI:1329031	20297	O89093; Q54AI7; F8WHA7; Q642U4	NM_016960; NM_001159738
Daw1	29.2394	27.0982	51.8086	27.1205	46.5823	41.9706	38.2291	61.3949	18.4155	50.7463	27.4337	30.2071	0.972061	1	0.0197873	1.01381	23678	ENSMUSG00000053161	Daw1	protein_coding	1	83159752	83210574	+	C5	Daw1	dynein assembly factor with WDR repeat domains 1 [Source:MGI Symbol;Acc:MGI:1923089]	MGI:1923089	71227	A6H6T7; D3YZQ8; D3Z7A5; D6REG5	NM_027725; NM_001372244	NR_027636			abdominal situs ambiguus; abnormal aortic arch morphology; abnormal atrioventricular valve morphology; abnormal inferior vena cava morphology; abnormal liver morphology; abnormal respiratory motile cilium physiology; absent spleen; dextrocardia; double outlet right ventricle; double outlet right ventricle with atrioventricular septal defect; dual inferior vena cava; heterotaxia; immotile respirat…
Sphkap	55.5549	30.0016	19.9264	27.1205	3.10548	3.9972	6.86163	7.11825	0.800676	12.1791	2.49397	21.3967	0.0360807	0.721344	-1.46305	0.362727	1316	ENSMUSG00000026163	Sphkap	protein_coding	1	83254139	83408200	-	C5	Sphkap	SPHK1 interactor, AKAP domain containing [Source:MGI Symbol;Acc:MGI:1924879]	MGI:1924879	77629	A0A0R4J1Y6; E9PUC4	NM_172430; NM_001356547;
Gm6374	0	0.967794	0	0	0	1.9986	0	0	0	0	0	0	0.355355	1	-2.31266	0.201288	8484	ENSMUSG00000079140	Gm6374	processed_pseudogene	1	83314513	83315300	+	C5	Gm6374	predicted gene 6374 [Source:MGI Symbol;Acc:MGI:3647016]	MGI:3647016	NA
Pid1	508.766	706.489	1047.13	981.359	1136.61	1485.96	680.282	812.37	895.155	633.314	982.625	1076.13	0.388844	1	-0.207905	0.865794	9184	ENSMUSG00000045658	Pid1	protein_coding	1	84036296	84364180	-	C5	Pid1	phosphotyrosine interaction domain containing 1 [Source:MGI Symbol;Acc:MGI:2138391]	MGI:2138391	98496	Q3UBG2; H3BJT8; H3BKK5; H3BJF2; H3BJG6	NM_001003948;
Dner	35.0873	33.8728	20.9227	30.1339	46.5823	22.9839	16.664	26.6934	20.8176	18.2687	24.9397	22.6553	0.120471	0.994897	-0.542595	0.686535	3187	ENSMUSG00000036766	Dner	protein_coding	1	84369839	84696221	-	C5	Dner	delta/notch-like EGF repeat containing [Source:MGI Symbol;Acc:MGI:2152889]	MGI:2152889	227325	Q8JZM4; A0A087WSC4; A0A087WRJ8	NM_152915;				abnormal lens morphology; decreased startle reflex; abnormal CNS glial cell morphology; abnormal Purkinje cell innervation; abnormal cerebellar foliation; abnormal cerebellum development; abnormal cerebellum external granule cell layer morphology; abnormal excitatory postsynaptic currents; ectopic Bergmann glia cells; impaired coordination
Trip12	4441.46	5226.09	4971.64	4149.43	4851.8	6220.64	5286.4	3816.27	5635.96	3170.63	4833.32	4820.55	0.537544	1	-0.115515	0.923053	12782	ENSMUSG00000026219	Trip12	protein_coding	1	84721189	84840516	-	C5	Trip12	thyroid hormone receptor interactor 12 [Source:MGI Symbol;Acc:MGI:1309481]	MGI:1309481	14897	G5E870; Q3TP48; A0A087WQ02; A0A087WP92; A0A087WNZ7; A0A087WS65; A0A087WS33; A0A0B4J1N9; A0A087WRV6; A0A087WRK9	NM_133975				abnormal placenta development; abnormal placenta labyrinth morphology; embryonic growth retardation; embryonic lethality during organogenesis complete penetrance; increased sensitivity to induced cell death; no abnormal phenotype detected
Gm38374	0	0	1.99264	0	0	0.9993	0	0	0.800676	0	0	0	0.705675	1	-1.15242	0.44987	16978	ENSMUSG00000103505	Gm38374	TEC	1	84807158	84809190	-	C5	Gm38374	predicted gene, 38374 [Source:MGI Symbol;Acc:MGI:5611602]	MGI:5611602	NA
Gm37738	0.974647	3.87117	3.98528	0	3.10548	0.9993	0.980234	6.22847	0	3.04478	0	2.51726	1	1	-0.00250406	0.998266	24774	ENSMUSG00000104503	Gm37738	TEC	1	84819968	84824683	-	C5	Gm37738	predicted gene, 37738 [Source:MGI Symbol;Acc:MGI:5610966]	MGI:5610966	NA
Fbxo36	123.78	127.749	171.367	152.678	171.837	175.877	109.786	221.556	96.0811	154.269	107.241	115.794	0.485397	1	-0.196442	0.8727	11444	ENSMUSG00000073633	Fbxo36	protein_coding	1	84839841	84900487	+	C5	Fbxo36	F-box protein 36 [Source:MGI Symbol;Acc:MGI:1289192]	MGI:1289192	66153	Q9CQ24	NM_025386;				decreased hematocrit; decreased mean corpuscular volume; decreased mean platelet volume; decreased monocyte cell number; increased mean corpuscular hemoglobin concentration; increased neutrophil cell number; thrombocytopenia
Slc16a14	6.82253	1.93559	0.99632	2.00892	4.14065	8.9937	1.96047	1.77956	9.60811	3.04478	9.97589	8.8104	0.50631	1	0.470066	1.38517	11934	ENSMUSG00000026220	Slc16a14	protein_coding	1	84905898	84935134	-	C5	Slc16a14	solute carrier family 16 (monocarboxylic acid transporters), member 14 [Source:MGI Symbol;Acc:MGI:1919031]	MGI:1919031	71781	Q8K1C7; A0A087WQR7	NM_027921;
AC167036.1	0	0.967794	0	0	2.07032	2.9979	0	0	1.60135	0	1.24699	0	0.640169	1	-0.87913	0.543695	15342	ENSMUSG00000118590	AC167036.1	protein_coding	1	84958982	84964572	+	C5		novel protein		NA
C130026I21Rik	0	0	0	1.00446	1.03516	1.9986	0	1.77956	1.60135	0	0	0	1	1	-0.0880662	0.940783	24774	ENSMUSG00000052477	C130026I21Rik	protein_coding	1	84992690	85270566	-	C5	C130026I21Rik	RIKEN cDNA C130026I21 gene [Source:MGI Symbol;Acc:MGI:3612702]	MGI:3612702	620078	Q3KNJ6; Q8C898; E0CXL1; E0CXN9; E0CY74	NM_175219; NM_001037909
Rpl19-ps1	0.974647	0.967794	2.98896	1.00446	2.07032	4.9965	0.980234	0.889781	0.800676	1.01493	0	2.51726	0.265106	1	-1.00803	0.497226	6386	ENSMUSG00000064281	Rpl19-ps1	processed_pseudogene	1	85012114	85012704	+	C5	Rpl19-ps1	ribosomal protein L19, pseudogene 1 [Source:MGI Symbol;Acc:MGI:3642668]	MGI:3642668	NA
A530032D15Rik	18.5183	19.3559	26.9006	20.0892	23.8087	22.9839	19.6047	15.1263	22.4189	14.209	26.1867	32.7244	0.974957	1	-0.0267681	0.981617	23734	ENSMUSG00000089844	A530032D15Rik	protein_coding	1	85083069	85109853	-	C5	A530032D15Rik	RIKEN cDNA A530032D15Rik gene [Source:MGI Symbol;Acc:MGI:3037746]	MGI:3037746	381287	E9Q422; E9PV05; E9Q3M7	NM_213615
A530040E14Rik	3.89859	0	0.99632	1.00446	1.03516	2.9979	1.96047	1.77956	0	1.01493	2.49397	2.51726	1	1	-0.0872751	0.941299	24774	ENSMUSG00000072109	A530040E14Rik	antisense	1	85105946	85114035	+	C5	A530040E14Rik	RIKEN cDNA A530040E14 gene [Source:MGI Symbol;Acc:MGI:3612703]	MGI:3612703	NA			NR_163968;
Gm16026	0	0.967794	0.99632	0	1.03516	0	0	0	0	0	0	0	0.300186	1	-2.3186	0.200462	7161	ENSMUSG00000079455	Gm16026	transcribed_unprocessed_pseudogene	1	85266698	85285491	+	C5	Gm16026	predicted pseudogene 16026 [Source:MGI Symbol;Acc:MGI:3783243]	MGI:3783243	NA
Sp110	129.628	140.33	124.54	288.281	106.622	86.9391	121.549	104.994	48.8412	92.3583	67.3373	109.501	0.0444385	0.776536	-0.686538	0.621343	1503	ENSMUSG00000070034	Sp110	protein_coding	1	85576899	85598817	-	C5	Sp110	Sp110 nuclear body protein [Source:MGI Symbol;Acc:MGI:1923364]	MGI:1923364	109032	Q8BVK9	NM_175397; NM_030194
Sp140	135.476	184.849	154.43	163.727	229.806	199.86	157.818	153.932	144.122	113.672	165.849	130.897	0.226534	1	-0.30173	0.811279	5493	ENSMUSG00000070031	Sp140	protein_coding	1	85600378	85645037	+	C5	Sp140	Sp140 nuclear body protein [Source:MGI Symbol;Acc:MGI:3702467]	MGI:3702467	434484	Q6NSQ5; D3Z054	NM_001013817
Gm10552	0.974647	0.967794	0	0	0	0	0	2.66934	0	0	0	0	1	1	0.392703	1.31285	24348	ENSMUSG00000073628	Gm10552	antisense	1	85604085	85611896	-	C5	Gm10552	predicted gene 10552 [Source:MGI Symbol;Acc:MGI:3642083]	MGI:3642083	NA
Gm17017	2.92394	0	0.99632	3.01339	7.24613	0	0.980234	3.55912	1.60135	2.02985	2.49397	2.51726	1	1	-0.0958607	0.935714	24157	ENSMUSG00000090246	Gm17017	antisense	1	85641222	85650585	-	C5	Gm17017	predicted gene 17017 [Source:MGI Symbol;Acc:MGI:4820558]	MGI:4820558	NA
Sp100	285.571	451.96	229.154	317.41	166.661	150.894	234.276	180.626	96.0811	109.612	112.229	152.294	0.00729456	0.355596	-0.855069	0.552839	540	ENSMUSG00000026222	Sp100	protein_coding	1	85649988	85709998	+	C5	Sp100	nuclear antigen Sp100 [Source:MGI Symbol;Acc:MGI:109561]	MGI:109561	20684	O35892; Q8C405; E9QA05; F6WL90; D6RIJ4; A0A1B0GX24; Q6NTA3; E9Q4Y0	NM_001313712; NM_001313714; NM_001313713; NM_013673
A630001G21Rik	41.9098	35.8084	23.9117	59.2633	27.9494	13.9902	30.3872	32.0321	34.4291	40.5971	21.1988	49.0865	0.940539	1	0.0331029	1.02321	23040	ENSMUSG00000052760	A630001G21Rik	protein_coding	1	85717083	85778643	-	C5	A630001G21Rik	RIKEN cDNA A630001G21 gene [Source:MGI Symbol;Acc:MGI:2443131]	MGI:2443131	319997	Q8C9T1; Q3UTB2	NM_177055
Cab39	3764.09	4433.46	7142.62	6224.65	8039.06	9313.47	4823.73	4697.15	6876.2	6906.57	7890.93	5886.61	0.759462	1	-0.0697447	0.952807	18417	ENSMUSG00000036707	Cab39	protein_coding	1	85793441	85851576	+	C5	Cab39	calcium binding protein 39 [Source:MGI Symbol;Acc:MGI:107438]	MGI:107438	12283	Q06138; D3Z704; D3YV52	NM_001355046; NM_133781; ; NM_001355047
Itm2c	4176.36	3275.01	5685	5365.84	6466.65	5327.27	4177.76	5181.2	3621.46	9485.5	6540.44	4494.56	0.541994	1	0.145033	1.10576	12895	ENSMUSG00000026223	Itm2c	protein_coding	1	85894281	85908675	+	C5	Itm2c	integral membrane protein 2C [Source:MGI Symbol;Acc:MGI:1927594]	MGI:1927594	64294	Q91VK4; A0A087WRM2	NM_022417;				abnormal behavior; abnormal heart left ventricle morphology; abnormal lens morphology; cataract; preweaning lethality incomplete penetrance; short tibia
4933407L21Rik	6.82253	1.93559	2.98896	9.04016	12.4219	1.9986	1.96047	9.78759	0.800676	8.11941	7.48192	2.51726	0.789261	1	-0.196555	0.872632	19226	ENSMUSG00000026224	4933407L21Rik	protein_coding	1	85928483	85940624	+	C5	4933407L21Rik	RIKEN cDNA 4933407L21 gene [Source:MGI Symbol;Acc:MGI:1918391]	MGI:1918391	NA	Q9D476; D3Z3J4		NR_037692;
Gm28884	0.974647	0	0	2.00892	0	0.9993	0.980234	0.889781	2.40203	0	0	1.25863	0.799509	1	0.472534	1.38754	19490	ENSMUSG00000099767	Gm28884	antisense	1	85933247	85937332	-	C5	Gm28884	predicted gene 28884 [Source:MGI Symbol;Acc:MGI:5579590]	MGI:5579590	NA
Gpr55	6.82253	25.1626	11.9558	27.1205	34.1603	27.9804	35.2884	41.8197	104.088	14.209	28.6807	37.7589	0.0427922	0.766301	0.979141	1.97129	1470	ENSMUSG00000049608	Gpr55	protein_coding	1	85938318	85961007	-	C5	Gpr55	G protein-coupled receptor 55 [Source:MGI Symbol;Acc:MGI:2685064]	MGI:2685064	227326	Q3UJF0	NM_001033290				abnormal osteoclast differentiation; abnormal osteoclast morphology; abnormal osteoclast physiology; abnormal physiological response to xenobiotic; abnormal trabecular bone morphology; decreased osteoclast cell number; increased bone volume; increased osteoclast cell number; no abnormal phenotype detected
Gm28100	0	0	0	1.00446	0	0.9993	0	4.44891	2.40203	0	0	2.51726	0.203241	1	1.91078	3.76012	4994	ENSMUSG00000100108	Gm28100	lincRNA	1	85972365	85986917	-	C5	Gm28100	predicted gene 28100 [Source:MGI Symbol;Acc:MGI:5578806]	MGI:5578806	NA
Gm18180	0.974647	2.90338	2.98896	0	1.03516	0	0.980234	0.889781	3.2027	1.01493	0	1.25863	1	1	-0.0349503	0.976065	24774	ENSMUSG00000099342	Gm18180	processed_pseudogene	1	86014403	86015886	-	C5	Gm18180	predicted gene, 18180 [Source:MGI Symbol;Acc:MGI:5010365]	MGI:5010365	NA
2810459M11Rik	8.77182	6.77456	7.97056	2.00892	15.5274	20.9853	9.80234	13.3467	27.223	27.403	9.97589	12.5863	0.186379	1	0.698744	1.62309	4590	ENSMUSG00000026227	2810459M11Rik	protein_coding	1	86045863	86055456	+	C5	2810459M11Rik	RIKEN cDNA 2810459M11 gene [Source:MGI Symbol;Acc:MGI:1920042]	MGI:1920042	72792	B7ZMV2	NM_001144993; NM_001144992
Psmd1	1995.1	1868.81	2362.27	2551.33	2935.72	3389.62	1621.31	2320.55	2368.4	2849.91	2728.41	2181.2	0.608895	1	-0.10224	0.931586	14604	ENSMUSG00000026229	Psmd1	protein_coding	1	86064387	86139151	+	C5	Psmd1	proteasome (prosome, macropain) 26S subunit, non-ATPase, 1 [Source:MGI Symbol;Acc:MGI:1917497]	MGI:1917497	70247	Q3TXS7; D6RGR5	NM_027357
Gm22786	0.974647	0	0.99632	0	0	0	0	0	0	0	0	0	0.55125	1	-1.86593	0.274346	13168	ENSMUSG00000077274	Gm22786	snoRNA	1	86087301	86087422	+	C5	Gm22786	predicted gene, 22786 [Source:MGI Symbol;Acc:MGI:5452563]	MGI:5452563	NA
Htr2b	21.4422	22.2593	1.99264	5.02231	0	2.9979	10.7826	3.55912	3.2027	1.01493	0	7.55177	0.247341	1	-1.02205	0.492415	5948	ENSMUSG00000026228	Htr2b	protein_coding	1	86099026	86111970	-	C5	Htr2b	5-hydroxytryptamine (serotonin) receptor 2B [Source:MGI Symbol;Acc:MGI:109323]	MGI:109323	15559	Q02152; G3UVT8	NM_008311;				decreased lean body mass; increased total body fat amount; abnormal cardiovascular system morphology; abnormal cardiovascular system physiology; abnormal fetal cardiomyocyte proliferation; abnormal heart development; abnormal heart ventricle morphology; absent trabeculae carneae; decreased body weight; decreased embryo size; decreased heart weight; decreased right ventricle systolic pressure; dil…
Gm37914	3.89859	0	1.99264	1.00446	0	0	1.96047	0.889781	2.40203	4.05971	0	0	0.868577	1	0.433924	1.3509	21316	ENSMUSG00000103272	Gm37914	TEC	1	86120883	86123561	+	C5	Gm37914	predicted gene, 37914 [Source:MGI Symbol;Acc:MGI:5611142]	MGI:5611142	NA
Armc9	228.067	219.689	155.426	131.585	128.36	95.9328	183.304	192.193	216.983	99.4628	81.0541	128.38	0.782717	1	-0.0866425	0.941712	19078	ENSMUSG00000062590	Armc9	protein_coding	1	86154780	86278284	+	C5	Armc9	armadillo repeat containing 9 [Source:MGI Symbol;Acc:MGI:1926045]	MGI:1926045	78795	Q9D2I5; F7AY77; A0A087WNY0; F7B303; F6QPP0	NM_001310702; NM_030184; NM_027456
Gm16341	0.974647	0.967794	0	0	0	0	0	1.77956	0	0	3.74096	0	0.607692	1	1.16061	2.23553	14563	ENSMUSG00000087538	Gm16341	antisense	1	86275509	86301375	-	C5	Gm16341	predicted gene 16341 [Source:MGI Symbol;Acc:MGI:3840137]	MGI:3840137	NA
B3gnt7	204.676	139.362	132.511	96.4283	111.797	133.906	95.0827	90.7577	88.0743	176.597	107.241	104.466	0.29611	1	-0.306919	0.808366	7061	ENSMUSG00000079445	B3gnt7	protein_coding	1	86302832	86307305	+	C5	B3gnt7	UDP-GlcNAc:betaGal beta-1,3-N-acetylglucosaminyltransferase 7 [Source:MGI Symbol;Acc:MGI:2384394]	MGI:2384394	227327	Q8K0J2; A0A087WQY3	NM_145222				abnormal cornea morphology; decreased cornea thickness; decreased corneal stroma thickness
Gm28627	0	0	0	0	0	0.9993	0	0.889781	0	0	0	0	1	1	-0.0242707	0.983318	24774	ENSMUSG00000101853	Gm28627	processed_pseudogene	1	86328039	86328873	+	C5	Gm28627	predicted gene 28627 [Source:MGI Symbol;Acc:MGI:5579333]	MGI:5579333	NA
Ncl	5380.05	5656.75	7492.33	9612.7	8458.3	8679.92	6415.63	6102.12	8039.58	8063.59	8703.97	8673.21	0.906548	1	0.0226614	1.01583	22255	ENSMUSG00000026234	Ncl	protein_coding	1	86344719	86359400	-	C5	Ncl	nucleolin [Source:MGI Symbol;Acc:MGI:97286]	MGI:97286	17975	P09405; A0A087WRM5	NM_010880;
C130036L24Rik	19.4929	11.6135	20.9227	31.1383	23.8087	15.9888	22.5454	28.473	19.2162	9.13434	11.2229	36.5002	0.933018	1	0.0466848	1.03289	22872	ENSMUSG00000073627	C130036L24Rik	processed_transcript	1	86359574	86373791	+	C5	C130036L24Rik	RIKEN cDNA C130036L24 gene [Source:MGI Symbol;Acc:MGI:2441877]	MGI:2441877	NA			NR_015507;
Gm45908	0.974647	0	1.99264	0	0	0	0	0	1.60135	0	0	0	1	1	-0.549282	0.68336	24263	ENSMUSG00000110510	Gm45908	processed_pseudogene	1	86377100	86378276	-	C5	Gm45908	predicted gene 45908 [Source:MGI Symbol;Acc:MGI:5805023]	MGI:5805023	NA
Nmur1	41.9098	51.2931	14.9448	20.0892	17.5977	18.9867	159.778	30.2526	75.2635	21.3135	16.2108	71.7419	0.0251469	0.620324	1.18118	2.26763	1067	ENSMUSG00000026237	Nmur1	protein_coding	1	86386303	86426228	-	C5	Nmur1	neuromedin U receptor 1 [Source:MGI Symbol;Acc:MGI:1341898]	MGI:1341898	14767	O55040; A0A1D5RLB6; A0A1D5RML5	NM_001319227; NM_010341				prolonged PR interval; abnormal response/metabolism to endogenous compounds; no abnormal phenotype detected
Tex44	0	3.87117	0	1.00446	0	0	0	2.66934	0	0	0	0	0.852898	1	-0.67252	0.62741	20896	ENSMUSG00000036574	Tex44	protein_coding	1	86426329	86428052	+	C5	Tex44	testis expressed 44 [Source:MGI Symbol;Acc:MGI:1919113]	MGI:1919113	71863	Q9DA60	NM_027966
Ptma	12803.9	10234.4	13576.9	17951.7	14763.5	10299.8	12845	14279.2	10257.5	19696.7	15510	12374.8	0.641107	1	0.0935101	1.06696	15362	ENSMUSG00000026238	Ptma	protein_coding	1	86526726	86530712	+	C5	Ptma	prothymosin alpha [Source:MGI Symbol;Acc:MGI:97803]	MGI:97803	19231	P26350; A0A087WQN2; Q0VGU2; A0A087WPN6; A0A087WP98	NM_001360830; NM_008972; ; NM_001360831	NR_153834; NR_153833;			corneal opacity; prenatal lethality prior to heart atrial septation; embryonic lethality complete penetrance
Pde6d	339.177	364.858	195.279	284.263	155.274	171.88	200.948	298.077	196.966	179.642	120.958	226.553	0.29604	1	-0.303626	0.810214	7057	ENSMUSG00000026239	Pde6d	protein_coding	1	86542994	86582629	-	C5	Pde6d	phosphodiesterase 6D, cGMP-specific, rod, delta [Source:MGI Symbol;Acc:MGI:1270843]	MGI:1270843	18582	O55057; Q3TDQ8; M0QWR1; M0QWG6	NM_001360816; NM_008801; NM_001360817;				abnormal cone electrophysiology; abnormal eye electrophysiology; abnormal retinal rod cell morphology; abnormal retinal rod cell outer segment morphology; abnormal rod electrophysiology; decreased body weight; decreased retinal cone cell number; no abnormal phenotype detected; retinal degeneration; thin retinal outer nuclear layer
Gm37152	0	0.967794	0	0	0	0	0	0	3.2027	0	0	0	0.762794	1	1.26449	2.40242	18512	ENSMUSG00000102927	Gm37152	TEC	1	86580058	86581232	+	C5	Gm37152	predicted gene, 37152 [Source:MGI Symbol;Acc:MGI:5610380]	MGI:5610380	NA
Cops7b	332.355	250.659	143.47	288.281	155.274	112.921	279.367	274.942	238.601	106.567	110.982	200.122	0.806133	1	-0.0823923	0.94449	19698	ENSMUSG00000026240	Cops7b	protein_coding	1	86582904	86609375	+	C5	Cops7b	COP9 signalosome subunit 7B [Source:MGI Symbol;Acc:MGI:1349388]	MGI:1349388	26895	Q8BV13; D6RI85; D3Z6T8; D6RH36	NM_172974; NM_001360888; NM_001360887;
Gm37022	0	0	0.99632	0	0	0	0	1.77956	0	2.02985	0	0	0.514176	1	1.41752	2.67127	12140	ENSMUSG00000103609	Gm37022	TEC	1	86638201	86640454	+	C5	Gm37022	predicted gene, 37022 [Source:MGI Symbol;Acc:MGI:5610250]	MGI:5610250	NA
Nppc	20.4676	3.87117	20.9227	19.0848	8.28129	1.9986	19.6047	8.89781	4.80405	37.5523	18.7048	12.5863	0.457777	1	0.443637	1.36003	10769	ENSMUSG00000026241	Nppc	protein_coding	1	86666291	86670571	-	C5	Nppc	natriuretic peptide type C [Source:MGI Symbol;Acc:MGI:97369]	MGI:97369	18159	Q61839; Q544K5	NM_010933				abnormal cartilage morphology; abnormal female meiosis; abnormal long bone epiphyseal plate morphology; abnormal long bone epiphyseal plate proliferative zone; abnormal miniature excitatory postsynaptic currents; abnormal neuron physiology; abnormal sensory neuron innervation pattern; abnormal vertebral epiphyseal plate morphology; decreased body height; decreased body length; decreased body size…
Dis3l2	440.54	517.77	455.318	359.597	366.447	430.698	439.145	344.345	399.537	493.254	470.114	505.969	0.82772	1	0.0442606	1.03115	20256	ENSMUSG00000053333	Dis3l2	protein_coding	1	86703808	87050095	+	C5	Dis3l2	DIS3 like 3'-5' exoribonuclease 2 [Source:MGI Symbol;Acc:MGI:2442555]	MGI:2442555	208718	Q8CI75; A0A087WP08	NM_001172157; NM_153530
Gm38021	0	0	1.99264	0	1.03516	3.9972	0	0	0	0	4.98795	0	0.883723	1	-0.51847	0.698112	21690	ENSMUSG00000102649	Gm38021	TEC	1	86893573	86895132	+	C5	Gm38021	predicted gene, 38021 [Source:MGI Symbol;Acc:MGI:5611249]	MGI:5611249	NA
Gm6136	55.5549	56.132	100.628	98.4373	92.1294	133.906	64.6954	113.892	68.8581	130.925	84.7951	59.1556	0.912915	1	-0.0377529	0.974171	22390	ENSMUSG00000084106	Gm6136	processed_pseudogene	1	86908793	86909683	-	C5	Gm6136	predicted pseudogene 6136 [Source:MGI Symbol;Acc:MGI:3646897]	MGI:3646897	NA
Gm37967	0	0	1.99264	1.00446	2.07032	0	0	0	0	0	0	0	0.127911	1	-2.94536	0.129825	3339	ENSMUSG00000102571	Gm37967	TEC	1	86917992	86920656	+	C5	Gm37967	predicted gene, 37967 [Source:MGI Symbol;Acc:MGI:5611195]	MGI:5611195	NA
Gm37447	3.89859	2.90338	5.97792	2.00892	0	5.9958	7.84187	1.77956	5.60473	0	0	7.55177	0.935325	1	0.12963	1.09401	22928	ENSMUSG00000103984	Gm37447	TEC	1	87036723	87039650	+	C5	Gm37447	predicted gene, 37447 [Source:MGI Symbol;Acc:MGI:5610675]	MGI:5610675	NA
Akp-ps1	0	0	0	0	2.07032	0	0.980234	0	0	3.04478	0	0	0.801628	1	0.784327	1.72229	19563	ENSMUSG00000101940	Akp-ps1	transcribed_unprocessed_pseudogene	1	87067672	87071098	+	C5	Akp-ps1	alkaline phosphatase pseudogene 1 [Source:MGI Symbol;Acc:MGI:87981]	MGI:87981	NA
Gm29371	16.569	12.5813	71.735	44.1963	102.481	162.886	181.343	109.443	94.4797	337.97	189.542	124.604	0.00829466	0.383372	1.33629	2.52502	569	ENSMUSG00000101625	Gm29371	lincRNA	1	87080171	87096418	+	C5	Gm29371	predicted gene 29371 [Source:MGI Symbol;Acc:MGI:5580077]	MGI:5580077	NA
Alppl2	0	0	0	0	1.03516	2.9979	0	1.77956	0	2.02985	2.49397	5.03452	0.3085	1	1.29176	2.44826	7369	ENSMUSG00000026246	Alppl2	protein_coding	1	87086694	87089928	-	C5	Alppl2	alkaline phosphatase, placental-like 2 [Source:MGI Symbol;Acc:MGI:108009]	MGI:108009	11650	P24823	NM_007433;				abnormal preimplantation embryo development; decreased litter size; embryonic growth retardation; embryonic lethality before implantation incomplete penetrance; long gestation period; no abnormal phenotype detected
Alpi	0	0	0	2.00892	7.24613	0	0	0	4.00338	0	0	0	0.628068	1	-0.994743	0.501825	15096	ENSMUSG00000079440	Alpi	protein_coding	1	87098002	87101606	-	C5	Alpi	alkaline phosphatase, intestinal [Source:MGI Symbol;Acc:MGI:1924018]	MGI:1924018	76768	F8VPQ6	NM_001081082
Gm29374	1.94929	0	0.99632	0	0	0	0	0	0	0	1.24699	2.51726	1	1	0.162696	1.11938	24181	ENSMUSG00000099839	Gm29374	lincRNA	1	87142874	87146983	-	C5	Gm29374	predicted gene 29374 [Source:MGI Symbol;Acc:MGI:5580080]	MGI:5580080	NA
Ecel1	19.4929	5.80676	45.8307	44.1963	33.1252	33.9762	12.743	34.7015	16.0135	58.8657	32.4217	79.2936	0.483559	1	0.352407	1.27669	11396	ENSMUSG00000026247	Ecel1	protein_coding	1	87147655	87156521	-	C5	Ecel1	endothelin converting enzyme-like 1 [Source:MGI Symbol;Acc:MGI:1343461]	MGI:1343461	13599	Q9JMI0	NM_021306; NM_001277925;				abnormal innervation pattern to muscle; abnormal neuromuscular synapse morphology; abnormal phrenic nerve innervation pattern to diaphragm; abnormal phrenic nerve morphology; anoxia; atelectasis; cyanosis; neonatal lethality complete penetrance; respiratory failure; thin diaphragm muscle
Prss56	0	0	0	0	0	0	0	0	0	9.13434	0	0	0.129085	1	3.72247	13.2001	3372	ENSMUSG00000036480	Prss56	protein_coding	1	87183313	87188405	+	C5	Prss56	protease, serine 56 [Source:MGI Symbol;Acc:MGI:1916703]	MGI:1916703	69453	F2YMG0	NM_027084				decreased leukocyte cell number; abnormal eye physiology; abnormal eye size; abnormal iridocorneal angle; abnormal optic choroid morphology; abnormal sclera morphology; enlarged eye anterior chamber; hypoplastic trabecular meshwork; ocular hypertension; optic nerve atrophy; posterior microphthalmia; retinal ganglion cell degeneration
Chrnd	17.5436	0	0	0	0	0	0	0	0	0	0	0	0.0572588	0.839532	-4.61054	0.0409345	1794	ENSMUSG00000026251	Chrnd	protein_coding	1	87190607	87200070	+	C5	Chrnd	cholinergic receptor, nicotinic, delta polypeptide [Source:MGI Symbol;Acc:MGI:87893]	MGI:87893	11447	P02716; Q80VZ5; A0A087WNX8	NM_021600
Chrng	13.6451	0	0	0	0	1.9986	0	1.77956	3.2027	4.05971	1.24699	0	0.66338	1	-0.551179	0.682462	15888	ENSMUSG00000026253	Chrng	protein_coding	1	87204657	87212694	+	C5	Chrng	cholinergic receptor, nicotinic, gamma polypeptide [Source:MGI Symbol;Acc:MGI:87895]	MGI:87895	11449	H8YHW6; I0B502; F8VQK4; A0A087WP27	NM_009604				abnormal breathing pattern; abnormal dendrite morphology; abnormal diaphragm morphology; abnormal endplate potential; abnormal miniature endplate potential; abnormal motor neuron morphology; abnormal muscle physiology; abnormal neurite morphology; abnormal neuromuscular synapse morphology; abnormal neuron morphology; abnormal phrenic nerve innervation pattern to diaphragm; abnormal phrenic nerve …
Eif4e2	1562.36	1447.82	2077.33	2266.07	2477.14	2250.42	1663.46	2030.48	1771.09	2975.76	2426.64	1915.63	0.687443	1	0.0814097	1.05805	16495	ENSMUSG00000026254	Eif4e2	protein_coding	1	87213914	87240488	+	C5	Eif4e2	eukaryotic translation initiation factor 4E member 2 [Source:MGI Symbol;Acc:MGI:1914440]	MGI:1914440	26987	Q8BMB3; Q3UUT0; Q0P688; G3X9H1; D3Z730; D3Z729; M0QWD1; D3YUV9	NM_001039170; NM_023314; NM_001347083; NM_001039169				cyanosis; decreased birth weight; decreased brain size; neonatal lethality complete penetrance; respiratory failure
Efhd1	11.6958	14.5169	42.8418	47.2097	93.1645	71.9496	14.7035	16.9058	63.2534	38.5672	82.3011	40.2761	0.801598	1	-0.137774	0.90892	19562	ENSMUSG00000026255	Efhd1	protein_coding	1	87264363	87310839	+	C5	Efhd1	EF hand domain containing 1 [Source:MGI Symbol;Acc:MGI:1921607]	MGI:1921607	98363	Q9D4J1	NM_028889	NR_151447;			decreased bone mineral content; increased bone mineral content; decreased threshold for auditory brainstem response
Gigyf2	1348.91	1267.81	532.035	726.226	462.717	619.566	1231.17	854.19	1128.95	332.896	541.192	732.522	0.899679	1	-0.039884	0.972733	22111	ENSMUSG00000048000	Gigyf2	protein_coding	1	87326998	87450796	+	C5	Gigyf2	GRB10 interacting GYF protein 2 [Source:MGI Symbol;Acc:MGI:2138584]	MGI:2138584	227331	Q6Y7W8; G3UWR2; E9Q2M5; G3UYR9; G3UZS9; G3UYH4; G3UYG6; G3UZM3; G3UWT6; G3UXF2	NM_146112; NM_001110212				abnormal behavior; abnormal locomotor behavior; decreased basophil cell number; decreased eosinophil cell number; decreased erythrocyte cell number; decreased hemoglobin content; hypoactivity; increased circulating phosphate level; increased fasted circulating glucose level; increased spleen weight; thrombocytosis; tremors; abnormal food intake; decreased body length; decreased body weight; neona…
Kcnj13	101.363	118.071	93.6541	123.549	136.641	166.883	86.2606	79.1905	74.4628	47.7015	42.3975	36.5002	0.00117792	0.12515	-1.00499	0.498275	247	ENSMUSG00000079436	Kcnj13	protein_coding	1	87386363	87394729	-	C5	Kcnj13	potassium inwardly-rectifying channel, subfamily J, member 13 [Source:MGI Symbol;Acc:MGI:3781032]	MGI:3781032	100040591	P86046; G3UX25	NM_001110227;				abnormal embryo size; abnormal head shape; cleft palate; hemorrhage; preweaning lethality complete penetrance; abnormal lung saccule morphology; abnormal palatal shelf fusion at midline; absent maxillary shelf; absent palatine bone horizontal plate; absent suckling reflex; cleft secondary palate; decreased birth body size; decreased fetal size; neonatal lethality complete penetrance; palatal shel…
Gm23504	0	0	0	0	0	0	0	0	2.40203	0	0	0	0.429545	1	2.15311	4.44784	10158	ENSMUSG00000089613	Gm23504	snRNA	1	87415255	87415349	-	C5	Gm23504	predicted gene, 23504 [Source:MGI Symbol;Acc:MGI:5453281]	MGI:5453281	NA
Ngef	217.346	196.462	132.511	139.62	134.571	144.898	236.236	211.768	242.605	146.149	145.897	213.967	0.237082	1	0.310512	1.24015	5731	ENSMUSG00000026259	Ngef	protein_coding	1	87476834	87573870	-	D	Ngef	neuronal guanine nucleotide exchange factor [Source:MGI Symbol;Acc:MGI:1858414]	MGI:1858414	53972	E9QK62	NM_019867; NM_001111314;				abnormal axon extension
Neu2	42.8845	65.81	24.908	30.1339	44.5119	32.9769	33.3279	28.473	34.4291	40.5971	31.1747	40.2761	0.535801	1	-0.213589	0.862389	12744	ENSMUSG00000079434	Neu2	protein_coding	1	87509889	87597845	+	D	Neu2	neuraminidase 2 [Source:MGI Symbol;Acc:MGI:1344417]	MGI:1344417	23956	Q9JMH3; Q0VGI4; E9Q0I0; E9Q0P5; E9Q2Z0; A0A0R4J224	NM_001160164; NM_001160165; NM_015750; NM_001160163
Gm17181	0	0	0	3.01339	0	0	0	0	0	0	0	0	0.462499	1	-2.32465	0.199622	10881	ENSMUSG00000091123	Gm17181	processed_pseudogene	1	87514175	87514297	+	D	Gm17181	predicted gene 17181 [Source:MGI Symbol;Acc:MGI:4938008]	MGI:4938008	NA
Inpp5d	811.881	841.013	749.233	714.172	621.097	728.489	785.167	832.835	904.763	616.06	765.65	821.885	0.652777	1	0.0819116	1.05842	15638	ENSMUSG00000026288	Inpp5d	protein_coding	1	87620312	87720507	+	D	Inpp5d	inositol polyphosphate-5-phosphatase D [Source:MGI Symbol;Acc:MGI:107357]	MGI:107357	16331	Q9ES52; E9Q752	NM_010566; ; NM_001110192; NM_001110193	NR_122078			abnormal B cell differentiation; abnormal B cell physiology; abnormal CD4-positive alpha-beta T cell physiology; abnormal CD8-positive alpha-beta T cell physiology; abnormal NK cell morphology; abnormal T cell physiology; abnormal blood coagulation; abnormal bone marrow cell physiology; abnormal bone structure; abnormal cell-mediated immunity; abnormal definitive hematopoiesis; abnormal eosinophi…
Atg16l1	624.749	661.003	1173.66	852.788	1240.12	1145.2	696.946	941.388	923.98	1190.51	1189.63	873.489	0.894831	1	0.0295895	1.02072	21983	ENSMUSG00000026289	Atg16l1	protein_coding	1	87755870	87792428	+	D	Atg16l1	autophagy related 16-like 1 (S. cerevisiae) [Source:MGI Symbol;Acc:MGI:1924290]	MGI:1924290	77040	Q8C0J2; Q3TDQ5; D3YZW7; G9M4M6	NM_029846; NM_001205392; NM_001205391				preweaning lethality complete penetrance; abnormal Paneth cell morphology; abnormal autophagy; abnormal eye muscle morphology; abnormal hepatic vein morphology; abnormal hypoglossal nerve topology; abnormal inferior vena cava valve morphology; abnormal intrathoracic topology of vagus nerve; abnormal macrophage physiology; abnormal thymus topology; abnormal vitelline vein topology; absent connecti…
Gm25395	0	0	0.99632	0	1.03516	0	0	0	1.60135	0	0	0	1	1	-0.105557	0.929446	24774	ENSMUSG00000087968	Gm25395	scaRNA	1	87776938	87777209	+	D	Gm25395	predicted gene, 25395 [Source:MGI Symbol;Acc:MGI:5455172]	MGI:5455172	NA
Scarna6	0	5.80676	1.99264	1.00446	1.03516	3.9972	5.8814	0.889781	0.800676	2.02985	2.49397	1.25863	1	1	-0.0639395	0.956648	24520	ENSMUSG00000089281	Scarna6	scaRNA	1	87784556	87784820	+	D	Scarna6	small Cajal body-specific RNA 6 [Source:MGI Symbol;Acc:MGI:3819487]	MGI:3819487	NA			NR_028519
Sag	1.94929	0.967794	0.99632	2.00892	1.03516	2.9979	1.96047	7.11825	4.80405	2.02985	1.24699	2.51726	0.207121	1	0.980785	1.97354	5081	ENSMUSG00000056055	Sag	protein_coding	1	87803680	87845158	+	D	Sag	S-antigen, retina and pineal gland (arrestin) [Source:MGI Symbol;Acc:MGI:98227]	MGI:98227	20215	P20443; Q3UPX6; J3QNF6	NM_009118				decreased circulating calcium level; iris synechia; abnormal retinal rod cell outer segment morphology; abnormal rod electrophysiology
Dgkd	2652.99	3192.75	2773.75	2740.17	2250.44	2748.07	3478.85	2728.96	3707.93	2725.08	2806.97	3251.04	0.264268	1	0.192979	1.14312	6362	ENSMUSG00000070738	Dgkd	protein_coding	1	87853287	87945180	+	D	Dgkd	diacylglycerol kinase, delta [Source:MGI Symbol;Acc:MGI:2138334]	MGI:2138334	227333	A0A087WP73; A0A087WP49; E9PUQ8	NM_177646;				abnormal enzyme/coenzyme activity; abnormal skin physiology; decreased birth weight; decreased fetal size; eyelids open at birth; increased tumor incidence; neonatal lethality complete penetrance; respiratory distress; seizures
Gm19582	0	0	0	0	0	0	4.90117	0	1.60135	0	1.24699	1.25863	0.0249854	0.617574	3.70461	13.0376	1065	ENSMUSG00000101942	Gm19582	antisense	1	87853347	87854299	-	D	Gm19582	predicted gene, 19582 [Source:MGI Symbol;Acc:MGI:5011767]	MGI:5011767	NA			NR_136921
Gm38365	0	0.967794	2.98896	3.01339	0	1.9986	0	0.889781	0	2.02985	0	2.51726	0.562155	1	-0.707602	0.612337	13481	ENSMUSG00000103591	Gm38365	TEC	1	87897540	87900532	+	D	Gm38365	predicted gene, 38365 [Source:MGI Symbol;Acc:MGI:5611593]	MGI:5611593	NA
Usp40	767.047	753.911	308.859	508.258	287.775	283.801	836.139	645.091	743.027	208.06	208.247	555.055	0.707333	1	0.135734	1.09865	17052	ENSMUSG00000005501	Usp40	protein_coding	1	87945119	88008551	-	D	Usp40	ubiquitin specific peptidase 40 [Source:MGI Symbol;Acc:MGI:2443184]	MGI:2443184	227334	Q8BWR4; A0A087WRD2	NM_001033291; NM_001198573				abnormal behavior; decreased grip strength; decreased leukocyte cell number
Gm15375	0	0	2.98896	0	1.03516	1.9986	0	1.77956	0	0	0	1.25863	0.640256	1	-0.839825	0.558711	15345	ENSMUSG00000083478	Gm15375	unprocessed_pseudogene	1	88025211	88026059	+	D	Gm15375	predicted gene 15375 [Source:MGI Symbol;Acc:MGI:3705815]	MGI:3705815	NA
Ugt1a10	0	0	0	1.00446	0	0	0	0	0.800676	0	0	0	1	1	-0.0556998	0.962128	24774	ENSMUSG00000090165	Ugt1a10	protein_coding	1	88055388	88219004	+	D	Ugt1a10	UDP glycosyltransferase 1 family, polypeptide A10 [Source:MGI Symbol;Acc:MGI:3580642]	MGI:3580642	394430	D3Z7G0; G3UZC9; E9PXN7	NM_201641
Ugt1a9	0	1.93559	0.99632	3.01339	3.10548	8.9937	0	0	2.40203	1.01493	2.49397	1.25863	0.185793	1	-1.2628	0.416733	4571	ENSMUSG00000090175	Ugt1a9	protein_coding	1	88070800	88218997	+	D	Ugt1a9	UDP glucuronosyltransferase 1 family, polypeptide A9 [Source:MGI Symbol;Acc:MGI:3576092]	MGI:3576092	394434	Q62452	NM_201644
Ugt1a8	0	0	0	1.00446	0	0	0	0	1.60135	0	0	0	1	1	0.531018	1.44495	24681	ENSMUSG00000089675	Ugt1a8	protein_coding	1	88087813	88219004	+	D	Ugt1a8	UDP glucuronosyltransferase 1 family, polypeptide A8 [Source:MGI Symbol;Acc:MGI:3576090]	MGI:3576090	NA	D3Z748
Ugt1a7c	38.9859	52.2609	38.8565	38.1696	45.5471	48.9657	55.8733	43.5993	46.4392	46.6866	58.6084	65.4487	0.367097	1	0.263318	1.20024	8742	ENSMUSG00000090124	Ugt1a7c	protein_coding	1	88095062	88220002	+	D	Ugt1a7c	UDP glucuronosyltransferase 1 family, polypeptide A7C [Source:MGI Symbol;Acc:MGI:3032636]	MGI:3032636	394432	Q64435; Q6ZQM8; D3YZ96; D6RH94	NM_201642
Ugt1a6b	16.569	8.71014	7.97056	15.0669	18.6329	20.9853	11.7628	4.44891	4.00338	14.209	14.9638	6.29315	0.171397	1	-0.67032	0.628367	4274	ENSMUSG00000090145	Ugt1a6b	protein_coding	1	88103252	88219003	+	D	Ugt1a6b	UDP glucuronosyltransferase 1 family, polypeptide A6B [Source:MGI Symbol;Acc:MGI:3580629]	MGI:3580629	394435	K9J7B2	NM_201410;
Gm15372	0	0	0	0	0	0	1.96047	0	0	0	0	0	0.604316	1	1.8707	3.6571	14466	ENSMUSG00000084195	Gm15372	unprocessed_pseudogene	1	88126776	88127609	+	D	Gm15372	predicted gene 15372 [Source:MGI Symbol;Acc:MGI:3707469]	MGI:3707469	NA
Ugt1a6a	9.74647	6.77456	5.97792	4.01785	6.21097	9.993	9.80234	15.1263	4.80405	2.02985	4.98795	8.8104	0.897791	1	0.0976849	1.07005	22071	ENSMUSG00000054545	Ugt1a6a	protein_coding	1	88134809	88218997	+	D	Ugt1a6a	UDP glucuronosyltransferase 1 family, polypeptide A6A [Source:MGI Symbol;Acc:MGI:2137698]	MGI:2137698	94284	Q64435; D3YZE6	NM_145079;
Ugt1a5	0	0	0	0	0	1.9986	0	0	0.800676	0	0	1.25863	1	1	0.0137803	1.0096	24774	ENSMUSG00000089943	Ugt1a5	protein_coding	1	88166012	88218997	+	D	Ugt1a5	UDP glucuronosyltransferase 1 family, polypeptide A5 [Source:MGI Symbol;Acc:MGI:3032634]	MGI:3032634	394433	B2RT14	NM_201643
Gm15368	0	0	2.98896	0	0	0	1.96047	0.889781	0	0	0	1.25863	1	1	0.369902	1.29227	24774	ENSMUSG00000081488	Gm15368	unprocessed_pseudogene	1	88186662	88187519	+	D	Gm15368	predicted gene 15368 [Source:MGI Symbol;Acc:MGI:3707462]	MGI:3707462	NA
Ugt1a2	0.974647	0	0	0	1.03516	0	0	0	0	2.02985	0	0	1	1	0.0168289	1.01173	24774	ENSMUSG00000090171	Ugt1a2	protein_coding	1	88200601	88218997	+	D	Ugt1a2	UDP glucuronosyltransferase 1 family, polypeptide A2 [Source:MGI Symbol;Acc:MGI:3576049]	MGI:3576049	22236	P70691	NM_013701
Dnajb3	18.5183	8.71014	18.9301	8.0357	5.17581	11.9916	32.3477	9.78759	7.20608	16.2388	7.48192	6.29315	0.792282	1	0.156574	1.11464	19293	ENSMUSG00000081984	Dnajb3	protein_coding	1	88204732	88205782	-	D	Dnajb3	DnaJ heat shock protein family (Hsp40) member B3 [Source:MGI Symbol;Acc:MGI:1306822]	MGI:1306822	15504	Q5RL26	NM_008299				decreased bone mineral content; increased body length; increased bone mineral content; increased bone mineral density; increased lean body mass
Ugt1a1	2.92394	0.967794	0	0	0	0	1.96047	3.55912	0.800676	1.01493	0	1.25863	0.41417	1	1.02538	2.03549	9777	ENSMUSG00000089960	Ugt1a1	protein_coding	1	88211959	88218997	+	D	Ugt1a1	UDP glucuronosyltransferase 1 family, polypeptide A1 [Source:MGI Symbol;Acc:MGI:98898]	MGI:98898	394436	Q63886	NM_201645
Mroh2a	100.389	115.167	170.371	126.562	123.184	181.873	195.066	134.357	118.5	137.015	140.909	151.035	0.707007	1	0.100468	1.07212	17030	ENSMUSG00000079429	Mroh2a	protein_coding	1	88226986	88262289	+	D	Mroh2a	maestro heat-like repeat family member 2A [Source:MGI Symbol;Acc:MGI:3705228]	MGI:3705228	100040766	D3Z750; F5H8M8; F6W219	NM_001281466
Hjurp	1813.82	1929.78	1567.21	1610.15	1244.26	1452.98	1804.61	1413.86	1445.22	1203.7	1568.71	1457.49	0.529458	1	-0.113095	0.924603	12593	ENSMUSG00000044783	Hjurp	protein_coding	1	88262471	88277633	-	D	Hjurp	Holliday junction recognition protein [Source:MGI Symbol;Acc:MGI:2685821]	MGI:2685821	212427; 381280	E9QKG8; E9Q4T0; F6XR06; D6RI36	NM_198652; NM_172505;
Trpm8	6.82253	2.90338	0	0	0	1.9986	4.90117	1.77956	5.60473	0	2.49397	0	0.838344	1	0.338443	1.26439	20514	ENSMUSG00000036251	Trpm8	protein_coding	1	88277661	88389293	+	D	Trpm8	transient receptor potential cation channel, subfamily M, member 8 [Source:MGI Symbol;Acc:MGI:2181435]	MGI:2181435	171382	Q8R4D5	NM_134252				abnormal neuron physiology; abnormal nociception after inflammation; abnormal pain threshold; abnormal thermosensation; increased thermal nociceptive threshold
Spp2	1.94929	3.87117	0	0	0	0	4.90117	9.78759	0	43.6418	2.49397	0	0.00924617	0.396427	3.2179	9.3043	612	ENSMUSG00000026295	Spp2	protein_coding	1	88406961	88426438	+	D	Spp2	secreted phosphoprotein 2 [Source:MGI Symbol;Acc:MGI:1922646]	MGI:1922646	75396	Q8K1I3; H3BLP2; A0A087WSF3	NM_029269;
Gm29538	38.0112	40.6473	27.897	33.1472	39.3361	46.9671	37.2489	38.2606	6.40541	42.6269	27.4337	32.7244	0.46437	1	-0.294673	0.815257	10927	ENSMUSG00000099553	Gm29538	lincRNA	1	88443969	88462608	-	D	Gm29538	predicted gene 29538 [Source:MGI Symbol;Acc:MGI:5580244]	MGI:5580244	NA
Gm28888	0.974647	0	0	0	0	0	0.980234	0	0.800676	0	0	0	1	1	0.622516	1.53956	24620	ENSMUSG00000100908	Gm28888	lincRNA	1	88459683	88465558	+	D	Gm28888	predicted gene 28888 [Source:MGI Symbol;Acc:MGI:5579594]	MGI:5579594	NA
Glrp1	0.974647	0	0	2.00892	0	0.9993	0	6.22847	1.60135	0	1.24699	1.25863	0.361134	1	1.25991	2.39481	8628	ENSMUSG00000062310	Glrp1	protein_coding	1	88499871	88510066	-	D	Glrp1	glutamine repeat protein 1 [Source:MGI Symbol;Acc:MGI:108038]	MGI:108038	14659	E9Q9S8	NM_008132
Gm19589	0	0.967794	5.97792	4.01785	3.10548	0	6.86163	13.3467	2.40203	2.02985	6.23493	1.25863	0.159747	1	1.16693	2.24533	4025	ENSMUSG00000100798	Gm19589	lincRNA	1	88551517	88562167	+	D	Gm19589	predicted gene, 19589 [Source:MGI Symbol;Acc:MGI:5011774]	MGI:5011774	NA			NR_037971
Arl4c	2055.53	2406.9	4635.88	3543.74	4891.14	5388.22	4387.53	3567.13	3444.51	5204.54	5529.14	3987.34	0.427794	1	0.188414	1.13951	10113	ENSMUSG00000049866	Arl4c	protein_coding	1	88673125	88702221	-	D	Arl4c	ADP-ribosylation factor-like 4C [Source:MGI Symbol;Acc:MGI:2445172]	MGI:2445172	320982	P61208	NM_177305
Sh3bp4	1555.54	1928.81	2403.12	1652.34	2228.7	2248.42	2253.56	1512.63	1727.86	3229.5	2550.09	1813.68	0.55716	1	0.122969	1.08897	13359	ENSMUSG00000036206	Sh3bp4	protein_coding	1	89070415	89155068	+	D	Sh3bp4	SH3-domain binding protein 4 [Source:MGI Symbol;Acc:MGI:2138297]	MGI:2138297	98402	Q921I6	NM_133816;				increased KLRG1-positive NK cell number; increased NK cell number
Gm38312	0	1.93559	0	0	0	0	0.980234	0.889781	0	0	0	0	1	1	-0.00676481	0.995322	24774	ENSMUSG00000102700	Gm38312	TEC	1	89097073	89098818	+	D	Gm38312	predicted gene, 38312 [Source:MGI Symbol;Acc:MGI:5611540]	MGI:5611540	NA
Gm28342	0	1.93559	0.99632	4.01785	0	0.9993	1.96047	0.889781	2.40203	0	0	0	0.691745	1	-0.440848	0.736701	16586	ENSMUSG00000101288	Gm28342	lincRNA	1	89302719	89358144	-	D	Gm28342	predicted gene 28342 [Source:MGI Symbol;Acc:MGI:5579048]	MGI:5579048	NA
C030007H22Rik	0	0.967794	0	0	2.07032	0	0	0	0.800676	0	0	0	0.707058	1	-1.16234	0.446787	17036	ENSMUSG00000099938	C030007H22Rik	lincRNA	1	89360342	89406133	-	D	C030007H22Rik	RIKEN cDNA C030007H22 gene [Source:MGI Symbol;Acc:MGI:1924581]	MGI:1924581	NA			NR_040482
Agap1	2013.62	2249.15	2239.73	1338.95	1815.67	2184.47	2335.9	1186.08	2580.58	1957.79	2124.87	1986.12	0.847525	1	0.0396127	1.02784	20756	ENSMUSG00000055013	Agap1	protein_coding	1	89454806	89897617	+	D	Agap1	ArfGAP with GTPase domain, ankyrin repeat and PH domain 1 [Source:MGI Symbol;Acc:MGI:2653690]	MGI:2653690	347722	Q8BXK8; A0A087WRF2; E9Q3K3	NM_178119; NM_001037136;				abnormal cornea morphology; abnormal cranium morphology; abnormal iris morphology; abnormal lens morphology; abnormal tooth morphology; absent pinna reflex; cataract; corneal opacity; decreased caudal vertebrae number; decreased circulating insulin level; fused cornea and lens; increased circulating potassium level; increased erythrocyte cell number; increased hematocrit; persistence of hyaloid v…
Gm25180	0	2.90338	0	0	0	0	0	0	0	0	0	0	0.462394	1	-2.29265	0.204101	10875	ENSMUSG00000088371	Gm25180	rRNA	1	89563360	89563474	+	D	Gm25180	predicted gene, 25180 [Source:MGI Symbol;Acc:MGI:5454957]	MGI:5454957	NA
Gm28499	0	0	0.99632	0	0	0	0	0	0	1.01493	1.24699	0	1	1	0.712414	1.63854	24210	ENSMUSG00000101662	Gm28499	sense_intronic	1	89568765	89576602	+	D	Gm28499	predicted gene 28499 [Source:MGI Symbol;Acc:MGI:5579205]	MGI:5579205	NA
4933400F21Rik	0	0.967794	1.99264	0	0	0	0	0	0	0	2.49397	0	1	1	-0.298407	0.81315	24406	ENSMUSG00000102009	4933400F21Rik	processed_transcript	1	89650529	89683908	-	D	4933400F21Rik	RIKEN cDNA 4933400F21 gene [Source:MGI Symbol;Acc:MGI:1921653]	MGI:1921653	NA			NR_015540
Gm37521	0	1.93559	0.99632	0	0	0	0	0	2.40203	0	0	3.77589	0.684083	1	0.885864	1.84787	16399	ENSMUSG00000103252	Gm37521	TEC	1	89825481	89827525	+	D	Gm37521	predicted gene, 37521 [Source:MGI Symbol;Acc:MGI:5610749]	MGI:5610749	NA
Gbx2	0.974647	0	0	0	0	0	0	0	1.60135	1.01493	2.49397	0	0.330697	1	1.73715	3.33377	7852	ENSMUSG00000034486	Gbx2	protein_coding	1	89927956	89931179	-	D	Gbx2	gastrulation brain homeobox 2 [Source:MGI Symbol;Acc:MGI:95668]	MGI:95668	14472	P48031	NM_010262;				abnormal aortic arch morphology; abnormal cardiovascular system morphology; abnormal cerebellum development; abnormal cerebellum morphology; abnormal choroid plexus morphology; abnormal cochlear ganglion morphology; abnormal cochlear sensory epithelium morphology; abnormal crista ampullaris morphology; abnormal forebrain development; abnormal fourth pharyngeal arch artery morphology; abnormal hin…
D130058E05Rik	2.92394	0	6.97424	0	1.03516	0.9993	0	2.66934	1.60135	0	1.24699	0	0.46951	1	-0.965769	0.512006	11066	ENSMUSG00000092627	D130058E05Rik	processed_transcript	1	89930234	89933290	+	D	D130058E05Rik	RIKEN cDNA D130058E05 gene [Source:MGI Symbol;Acc:MGI:2444614]	MGI:2444614	NA
Asb18	0	0.967794	0.99632	0	0	1.9986	0	0	0.800676	2.02985	0	0	1	1	-0.353446	0.782712	24531	ENSMUSG00000067081	Asb18	protein_coding	1	89950220	90014666	-	D	Asb18	ankyrin repeat and SOCS box-containing 18 [Source:MGI Symbol;Acc:MGI:2655109]	MGI:2655109	208372	Q8VHA6; A0A571BD84; D6REF8; H7BX71	NM_001355134; NM_139152	NR_149309
Iqca	73.0985	59.0354	119.558	60.2677	122.149	101.929	86.2606	88.9781	30.4257	107.582	57.3614	41.5348	0.298322	1	-0.377132	0.769967	7112	ENSMUSG00000026301	Iqca	protein_coding	1	90042132	90153401	-	D	Iqca	IQ motif containing with AAA domain [Source:MGI Symbol;Acc:MGI:1922168]	MGI:1922168	74918	Q9CUL5; E9QMY8	NM_001368722; NM_029122;				abnormal cornea morphology; increased startle reflex
4930434B07Rik	0	0.967794	0	0	0	0	0	0	0	2.02985	1.24699	1.25863	0.467608	1	1.52777	2.8834	11023	ENSMUSG00000100850	4930434B07Rik	lincRNA	1	90153628	90159462	+	D	4930434B07Rik	RIKEN cDNA 4930434B07 gene [Source:MGI Symbol;Acc:MGI:1921223]	MGI:1921223	NA
Ackr3	1306.03	1624.93	2682.09	2694.97	3994.69	4152.09	1421.34	1913.92	2038.52	5554.69	4486.66	2256.72	0.756464	1	0.102864	1.0739	18362	ENSMUSG00000044337	Ackr3	protein_coding	1	90203980	90216751	+	D	Ackr3	atypical chemokine receptor 3 [Source:MGI Symbol;Acc:MGI:109562]	MGI:109562	12778	P56485	NM_001271607; NM_007722;				decreased grip strength; preweaning lethality complete penetrance; abnormal aortic valve morphology; abnormal atrial thrombosis; abnormal atrioventricular cushion morphology; abnormal blood vessel morphology; abnormal cardiac outflow tract development; abnormal cardiovascular system physiology; abnormal heart and great artery attachment; abnormal heart morphology; abnormal interventricular septum…
Gm28721	2.92394	0	0	0	0	1.9986	0	0	0.800676	0	0	1.25863	0.607489	1	-1.04002	0.48632	14559	ENSMUSG00000101951	Gm28721	lincRNA	1	90255276	90260120	-	D	Gm28721	predicted gene 28721 [Source:MGI Symbol;Acc:MGI:5579427]	MGI:5579427	NA
Gm28723	0	4.83897	0	0	0	0	0	1.77956	0.800676	0	2.49397	2.51726	0.868019	1	0.532043	1.44598	21304	ENSMUSG00000101028	Gm28723	lincRNA	1	90280458	90283912	+	D	Gm28723	predicted gene 28723 [Source:MGI Symbol;Acc:MGI:5579429]	MGI:5579429	NA
Cops8	1034.1	1165.22	2056.4	1827.12	2431.59	2239.43	1194.9	1463.69	1267.47	2537.32	2436.61	1500.29	0.849195	1	-0.0484055	0.967004	20795	ENSMUSG00000034432	Cops8	protein_coding	1	90602981	90613341	+	D	Cops8	COP9 signalosome subunit 8 [Source:MGI Symbol;Acc:MGI:1915363]	MGI:1915363	108679	Q8VBV7; A0A087WPM5	NM_133805;				abnormal inner cell mass proliferation; decreased embryo size; embryonic growth retardation; prenatal lethality complete penetrance
Gm9991	1.94929	0	2.98896	1.00446	1.03516	0	0	0.889781	0	1.01493	0	0	0.277096	1	-1.49475	0.354842	6669	ENSMUSG00000056128	Gm9991	lincRNA	1	90675161	90679793	+	D	Gm9991	predicted gene 9991 [Source:MGI Symbol;Acc:MGI:3643217]	MGI:3643217	NA
Col6a3	9075.91	7096.83	16186.2	6192.51	10068	9842.1	8584.89	5145.6	5161.16	6320.96	6082.8	5707.88	0.00349804	0.227927	-0.659832	0.632952	404	ENSMUSG00000048126	Col6a3	protein_coding	1	90765923	90843971	-	D	Col6a3	collagen, type VI, alpha 3 [Source:MGI Symbol;Acc:MGI:88461]	MGI:88461	12835	A0A087WS16; D3YWD1; J3QQ16; A0A087WQN9; E9PWQ3	NM_001243009; ; NM_001243008				abnormal mitochondrial shape; abnormal muscle fiber morphology; abnormal muscle physiology; abnormal skeletal muscle regeneration; abnormal tendon cell morphology; abnormal tendon collagen fibril morphology; abnormal tendon morphology; centrally nucleated skeletal muscle fibers; decreased body weight; decreased skeletal muscle weight; dilated sarcoplasmic reticulum; increased collagen deposition …
Mlph	308.963	281.628	145.463	124.553	131.465	130.908	158.798	168.169	196.166	52.7762	48.6325	123.346	0.123969	1	-0.583253	0.667457	3253	ENSMUSG00000026303	Mlph	protein_coding	1	90915085	90951142	+	D	Mlph	melanophilin [Source:MGI Symbol;Acc:MGI:2176380]	MGI:2176380	171531	D3Z049; A0A0R4J075	NM_053015;				diluted coat color
Prlh	0.974647	0	0	3.01339	1.03516	0	0	1.77956	0	0	0	0	0.603069	1	-1.11013	0.463253	14429	ENSMUSG00000090550	Prlh	protein_coding	1	90953108	90954027	+	D	Prlh	prolactin releasing hormone [Source:MGI Symbol;Acc:MGI:3644668]	MGI:3644668	623503	G3UWC3	NM_001101647				abnormal autonomic nervous system physiology; abnormal body temperature homeostasis; abnormal response/metabolism to endogenous compounds; decreased core body temperature; hepatic steatosis; hyperglycemia; impaired glucose tolerance; increased body weight; increased brown adipose tissue amount; increased circulating insulin level; increased circulating leptin level; increased circulating triglyce…
Rab17	38.0112	42.5829	35.8675	58.2588	77.6371	61.9566	16.664	45.3788	24.0203	40.5971	47.3855	35.2416	0.10367	0.960193	-0.589064	0.664774	2842	ENSMUSG00000026304	Rab17	protein_coding	1	90958133	90969661	-	D	Rab17	RAB17, member RAS oncogene family [Source:MGI Symbol;Acc:MGI:104640]	MGI:104640	19329	P35292; Q0PD39; D3YVQ6	NM_008998; NM_001159725;
Lrrfip1	2501.92	2734.99	3844.8	3623.09	3802.15	3503.54	3787.62	2763.66	3918.51	2966.63	3562.64	3222.09	0.934148	1	0.0151546	1.01056	22902	ENSMUSG00000026305	Lrrfip1	protein_coding	1	90998737	91128944	+	D	Lrrfip1	leucine rich repeat (in FLII) interacting protein 1 [Source:MGI Symbol;Acc:MGI:1342770]	MGI:1342770	16978	Q3UZ39; A0A087WPK3; E9Q9T1; A0A087WPT0; A0A087WNU6; G5E8E1; A0A087WSF5	NM_001111312; NM_001111311; NM_008515; NM_001310732				abnormal skin coloration; decreased circulating calcium level; decreased circulating cholesterol level; decreased circulating serum albumin level; preweaning lethality incomplete penetrance
Rbm44	7.79717	4.83897	2.98896	12.0535	0	0.9993	1.96047	2.66934	2.40203	2.02985	2.49397	5.03452	0.275052	1	-0.786921	0.57958	6627	ENSMUSG00000070732	Rbm44	protein_coding	1	91145089	91170795	+	D	Rbm44	RNA binding motif protein 44 [Source:MGI Symbol;Acc:MGI:2685663]	MGI:2685663	329207	Q3V089; A0A087WS12	NM_001033408				abnormal male germ cell morphology; enhanced fertility; increased litter size
Gm7776	3.89859	0.967794	0	0	0	0.9993	0	0	0	0	1.24699	1.25863	0.449813	1	-1.17688	0.442307	10586	ENSMUSG00000100018	Gm7776	processed_pseudogene	1	91171429	91172148	-	D	Gm7776	predicted gene 7776 [Source:MGI Symbol;Acc:MGI:3646051]	MGI:3646051	NA
Ramp1	485.374	376.472	818.975	1165.18	1109.69	884.38	463.65	609.5	694.186	738.866	702.053	711.125	0.238167	1	-0.304386	0.809787	5744	ENSMUSG00000034353	Ramp1	protein_coding	1	91179822	91225196	+	D	Ramp1	receptor (calcitonin) activity modifying protein 1 [Source:MGI Symbol;Acc:MGI:1858418]	MGI:1858418	51801	Q9WTJ5; Q3TNJ3; E9Q915; A0A087WPC6	NM_178401; NM_001168392; NM_016894				decreased grip strength; decreased red blood cell distribution width; abnormal chemokine secretion; abnormal cytokine secretion; decreased vasodilation; increased circulating interferon-gamma level; increased circulating interleukin-6 level; increased circulating tumor necrosis factor level; increased systemic arterial systolic blood pressure
Ube2f	563.346	462.605	800.045	906.025	877.817	789.447	623.429	716.274	845.513	945.911	814.282	811.816	0.589924	1	0.112882	1.08139	14138	ENSMUSG00000034343	Ube2f	protein_coding	1	91250304	91290337	+	D	Ube2f	ubiquitin-conjugating enzyme E2F (putative) [Source:MGI Symbol;Acc:MGI:1915171]	MGI:1915171	67921	Q9CY34; A0A087WQR9	NM_001355761; NM_001355764; NM_001355763; NM_026454; NM_001355762	NR_149825			prenatal lethality prior to heart atrial septation; preweaning lethality complete penetrance
Gm7785	4.87323	6.77456	32.8786	8.0357	14.4923	25.9818	10.7826	16.0161	10.4088	13.194	11.2229	15.1035	0.597473	1	-0.275947	0.825908	14302	ENSMUSG00000083064	Gm7785	processed_pseudogene	1	91296045	91296936	+	D	Gm7785	predicted gene 7785 [Source:MGI Symbol;Acc:MGI:3645449]	MGI:3645449	NA
Scly	281.673	210.011	208.231	164.732	210.138	163.885	201.928	223.335	192.162	221.254	188.295	179.984	0.879733	1	-0.0368857	0.974757	21581	ENSMUSG00000026307	Scly	protein_coding	1	91298338	91321075	+	D	Scly	selenocysteine lyase [Source:MGI Symbol;Acc:MGI:1355310]	MGI:1355310	50880	M0QWF1; D3Z7G6; A0A0R4J069; F7D651; F6ZFP8; D3Z3I6	NM_016717;				abnormal spatial learning
Espnl	8.77182	2.90338	3.98528	29.1294	14.4923	15.9888	8.8221	12.4569	15.2128	7.10448	3.74096	11.3277	0.552854	1	-0.33949	0.790321	13238	ENSMUSG00000049515	Espnl	protein_coding	1	91322075	91348306	+	D	Espnl	espin-like [Source:MGI Symbol;Acc:MGI:2685402]	MGI:2685402	227357	Q3UYR4; H3BLK9	NM_001033292;				increased circulating sodium level; increased grip strength; increased or absent threshold for auditory brainstem response
Klhl30	77.9717	22.2593	84.6872	104.464	17.5977	14.9895	2.9407	32.9219	8.80743	36.5373	3.74096	112.018	0.313061	1	-0.712942	0.610075	7459	ENSMUSG00000026308	Klhl30	protein_coding	1	91351016	91362416	+	D	Klhl30	kelch-like 30 [Source:MGI Symbol;Acc:MGI:1918038]	MGI:1918038	70788	Q8C3F7	NM_027551				decreased caudal vertebrae number
Erfe	10.7211	5.80676	11.9558	10.0446	10.3516	4.9965	13.7233	15.1263	7.20608	60.8956	3.74096	12.5863	0.0656262	0.867786	1.06483	2.09192	1989	ENSMUSG00000047443	Erfe	protein_coding	1	91366430	91374217	+	D	Erfe	erythroferrone [Source:MGI Symbol;Acc:MGI:3606476]	MGI:3606476	227358	Q6PGN1	NM_173395;				abnormal liver physiology; decreased circulating iron level; decreased hematocrit; decreased hemoglobin content; decreased mean corpuscular hemoglobin; decreased mean corpuscular hemoglobin concentration; decreased mean corpuscular volume; increased susceptibility to injury
Ilkap	891.802	1007.47	1288.24	1264.62	1257.72	1403.02	889.072	1271.5	1037.68	1475.7	1357.97	1061.02	0.983895	1	-0.00413141	0.99714	23891	ENSMUSG00000026309	Ilkap	protein_coding	1	91373861	91398815	-	D	Ilkap	integrin-linked kinase-associated serine/threonine phosphatase 2C [Source:MGI Symbol;Acc:MGI:1914694]	MGI:1914694	67444	Q8R0F6; A0A087WS54; A0A087WQ55; A0A087WPM3; A0A087WQG1; A0A087WQ78	NM_001355152; NM_023343				enhanced coordination; increased cholesterol level
1700020N18Rik	2.92394	1.93559	0.99632	1.00446	6.21097	0	1.96047	0.889781	0.800676	2.02985	0	0	0.318533	1	-1.04643	0.484166	7561	ENSMUSG00000100253	1700020N18Rik	lincRNA	1	91404879	91406029	-	D	1700020N18Rik	RIKEN cDNA 1700020N18 gene [Source:MGI Symbol;Acc:MGI:1914336]	MGI:1914336	NA			NR_026924
Hes6	553.599	401.634	453.326	737.275	439.944	422.704	403.856	589.925	592.5	541.971	551.168	519.814	0.67792	1	0.0888732	1.06354	16261	ENSMUSG00000067071	Hes6	protein_coding	1	91411483	91414038	-	D	Hes6	hairy and enhancer of split 6 [Source:MGI Symbol;Acc:MGI:1859852]	MGI:1859852	55927	Q9JHE6	NM_001360899; NM_019479; NM_001360900
Per2	1107.2	1745.9	1793.38	1067.74	1559.99	1545.92	2308.45	1145.15	2704.68	1709.14	1853.02	1828.79	0.0748731	0.903866	0.389014	1.3095	2179	ENSMUSG00000055866	Per2	protein_coding	1	91415982	91459324	-	D	Per2	period circadian clock 2 [Source:MGI Symbol;Acc:MGI:1195265]	MGI:1195265	18627	A0A0R4J0U3	NM_011066;				abnormal bone mineralization; abnormal coat/hair pigmentation; increased circulating alkaline phosphatase level; mammalian phenotype; abnormal basal metabolism; abnormal blood vessel morphology; abnormal body weight; abnormal bone marrow cell morphology/development; abnormal brain wave pattern; abnormal circadian behavior; abnormal circadian sleep/wake cycle; abnormal circadian temperature homeos…
Gm28382	0.974647	0	0	0	0	0	0	0	1.60135	1.01493	0	0	0.699703	1	1.03643	2.05115	16787	ENSMUSG00000100151	Gm28382	lincRNA	1	91483024	91484774	+	D	Gm28382	predicted gene 28382 [Source:MGI Symbol;Acc:MGI:5579088]	MGI:5579088	NA
Gm19085	4.87323	0	0	0	0	0	1.96047	2.66934	1.60135	0	0	0	1	1	0.349711	1.27431	24774	ENSMUSG00000101958	Gm19085	processed_pseudogene	1	91487729	91490009	-	D	Gm19085	predicted gene, 19085 [Source:MGI Symbol;Acc:MGI:5011270]	MGI:5011270	NA
Traf3ip1	693.948	601.968	403.51	437.945	340.568	387.728	627.349	520.522	519.638	285.194	321.723	439.262	0.756624	1	-0.0779501	0.947403	18368	ENSMUSG00000034292	Traf3ip1	protein_coding	1	91494647	91529307	+	D	Traf3ip1	TRAF3 interacting protein 1 [Source:MGI Symbol;Acc:MGI:1921269]	MGI:1921269	74019	Q149C2; A0A087WQD8	NM_028718				abnormal nervous system development; abnormal neural tube morphology; absent embryonic cilia; cardiac edema; curly tail; embryonic lethality complete penetrance; microphthalmia; polydactyly
Asb1	521.436	512.931	405.502	273.214	308.478	417.707	507.761	351.464	551.666	391.762	481.337	450.589	0.468494	1	0.164692	1.12093	11045	ENSMUSG00000026311	Asb1	protein_coding	1	91540544	91559589	+	D	Asb1	ankyrin repeat and SOCS box-containing 1 [Source:MGI Symbol;Acc:MGI:1929735]	MGI:1929735	65247	Q9WV74; S4W2P0; S4W6L8; A0A087WQE9; Q3U5A0; G3X9J5; A0A0A0MQ78	NM_001039126; ; NM_023046				abnormal spermatogenesis; abnormal testis morphology; small spleen; spleen hypoplasia; thick epidermis
Gm28380	1.94929	5.80676	0	0	0	0	0.980234	2.66934	0	0	0	0	0.650822	1	-0.912152	0.531392	15597	ENSMUSG00000101705	Gm28380	lincRNA	1	91611406	91624500	+	D	Gm28380	predicted gene 28380 [Source:MGI Symbol;Acc:MGI:5579086]	MGI:5579086	NA
Gm29100	5.84788	13.5491	10.9595	5.02231	16.5626	16.9881	5.8814	18.6854	4.80405	5.07463	9.97589	7.55177	0.466984	1	-0.398674	0.758555	11006	ENSMUSG00000100980	Gm29100	antisense	1	91798528	91802937	-	D	Gm29100	predicted gene 29100 [Source:MGI Symbol;Acc:MGI:5579806]	MGI:5579806	NA
Twist2	48.7323	47.4219	42.8418	30.1339	26.9142	28.9797	10.7826	29.3628	18.4155	45.6717	27.4337	25.1726	0.173012	1	-0.522787	0.696026	4307	ENSMUSG00000007805	Twist2	protein_coding	1	91801461	91848028	+	D	Twist2	twist basic helix-loop-helix transcription factor 2 [Source:MGI Symbol;Acc:MGI:104685]	MGI:104685	13345	A5D6P6	NM_007855;				abnormal testis morphology; preweaning lethality incomplete penetrance; small testis; Meibomian gland hypoplasia; abnormal brown fat cell morphology; abnormal craniofacial morphology; abnormal dermal layer morphology; abnormal eye morphology; abnormal hair follicle morphology; abnormal hair growth; abnormal head morphology; abnormal hepatocyte morphology; abnormal interleukin level; abnormal inte…
Gm37600	0	0.967794	2.98896	0	3.10548	0	0	4.44891	0.800676	0	1.24699	1.25863	1	1	0.147907	1.10796	24774	ENSMUSG00000102745	Gm37600	TEC	1	91916260	91919551	+	D	Gm37600	predicted gene, 37600 [Source:MGI Symbol;Acc:MGI:5610828]	MGI:5610828	NA
Hdac4	968.799	803.269	1378.91	922.096	1139.71	1060.26	1354.68	1043.71	1331.52	843.404	1364.2	1186.89	0.347236	1	0.183563	1.13568	8260	ENSMUSG00000026313	Hdac4	protein_coding	1	91928779	92195699	-	D	Hdac4	histone deacetylase 4 [Source:MGI Symbol;Acc:MGI:3036234]	MGI:3036234	208727	Q6NZM9; A0A087WSF0; A0A087WQ92	NM_207225;				abnormal bone ossification; abnormal costal cartilage morphology; abnormal involuntary movement; abnormal long bone hypertrophic chondrocyte zone; abnormal spike wave discharge; abnormal vertebrae morphology; convulsive seizures; decreased body size; decreased body weight; domed cranium; environmentally induced seizures; exencephaly; hyperactivity; increased blinking frequency; increased thermal …
Gm37048	0	1.93559	0	1.00446	0	0	0	0	0	0	0	0	0.354459	1	-2.30702	0.202077	8458	ENSMUSG00000103101	Gm37048	TEC	1	91975987	91981564	+	D	Gm37048	predicted gene, 37048 [Source:MGI Symbol;Acc:MGI:5610276]	MGI:5610276	NA
Ndufa10	1464.89	1288.13	2095.26	2348.43	2069.29	1833.71	1313.51	1753.76	1471.64	2315.05	1927.84	1997.44	0.834495	1	-0.0424375	0.971013	20417	ENSMUSG00000026260	Ndufa10	protein_coding	1	92439010	92473860	-	D	Ndufa10	NADH:ubiquinone oxidoreductase subunit A10 [Source:MGI Symbol;Acc:MGI:1914523]	MGI:1914523	67273	Q99LC3; A0A087WR38; A0A087WRD4	NM_024197;				abnormal bone structure; abnormal gait; decreased bone mineral density; preweaning lethality complete penetrance
Mir6900	0	0	1.99264	0	0	0	0.980234	0	0	0	0	0	1	1	-0.648794	0.637813	24774	ENSMUSG00000098288	Mir6900	miRNA	1	92464483	92464542	-	D	Mir6900	microRNA 6900 [Source:MGI Symbol;Acc:MGI:5531090]	MGI:5531090	NA			NR_105865	MI0022747	mmu-mir-6900
Cops9	362.569	237.109	608.752	703.123	695.628	465.674	523.445	752.755	399.537	1037.25	738.216	645.677	0.136208	1	0.414735	1.33305	3509	ENSMUSG00000073616	Cops9	protein_coding	1	92637145	92641985	-	D	Cops9	COP9 signalosome subunit 9 [Source:MGI Symbol;Acc:MGI:1914165]	MGI:1914165	66915	Q3U898; B2RVT1; D3Z159	NM_001163425	NR_028108
Otos	0.974647	0	1.99264	0	1.03516	0	3.92093	1.77956	1.60135	0	1.24699	3.77589	0.167276	1	1.44883	2.72987	4194	ENSMUSG00000044055	Otos	protein_coding	1	92644218	92648841	-	D	Otos	otospiralin [Source:MGI Symbol;Acc:MGI:2672814]	MGI:2672814	260301	Q8R448; Q497Y7	NM_153114;				abnormal cochlea morphology; abnormal type II spiral ligament fibrocytes; abnormal type IV spiral ligament fibrocytes; deafness; decreased cochlear microphonics; decreased cochlear nerve compound action potential
Gpc1	1045.8	724.878	1039.16	779.462	653.187	593.584	641.073	621.957	670.166	1032.18	618.505	974.179	0.697149	1	-0.0858154	0.942252	16719	ENSMUSG00000034220	Gpc1	protein_coding	1	92831645	92860779	+	D	Gpc1	glypican 1 [Source:MGI Symbol;Acc:MGI:1194891]	MGI:1194891	14733	Q9QZF2; Q3U379	NM_016696;				decreased brain weight
Ankmy1	31.1887	20.3237	12.9522	12.0535	16.5626	16.9881	15.6837	28.473	11.2095	13.194	7.48192	11.3277	0.464436	1	-0.317884	0.802246	10929	ENSMUSG00000034212	Ankmy1	protein_coding	1	92859803	92902906	-	D	Ankmy1	ankyrin repeat and MYND domain containing 1 [Source:MGI Symbol;Acc:MGI:3045261]	MGI:3045261	241158	E9PUG3; E0CYY3	NM_001347091; NM_172850
Dusp28	199.803	172.267	264.025	300.334	238.087	231.837	166.64	175.287	164.939	244.597	244.409	201.381	0.342057	1	-0.233513	0.850561	8118	ENSMUSG00000047067	Dusp28	protein_coding	1	92906981	92908435	+	D	Dusp28	dual specificity phosphatase 28 [Source:MGI Symbol;Acc:MGI:1914696]	MGI:1914696	67446	Q8BTR5	NM_175118
5033417F24Rik	11.6958	21.2915	10.9595	7.03123	0	1.9986	17.6442	6.22847	13.6115	5.07463	8.72891	15.1035	0.636506	1	0.31634	1.24517	15261	ENSMUSG00000097251	5033417F24Rik	antisense	1	92908378	92910764	-	D	5033417F24Rik	RIKEN cDNA 5033417F24 gene [Source:MGI Symbol;Acc:MGI:1923245]	MGI:1923245	NA			NR_138578
Rnpepl1	3142.26	3376.63	2377.22	2280.13	1769.09	2213.45	2634.87	2293.86	3379.65	1808.6	2304.43	2556.28	0.932852	1	-0.0172545	0.988111	22870	ENSMUSG00000026269	Rnpepl1	protein_coding	1	92910783	92924384	+	D	Rnpepl1	arginyl aminopeptidase (aminopeptidase B)-like 1 [Source:MGI Symbol;Acc:MGI:1914170]	MGI:1914170	108657	G5E872; J3QJW7	NM_181405;
9430060I03Rik	1.94929	0.967794	4.9816	3.01339	2.07032	0.9993	1.96047	0.889781	0	2.02985	1.24699	3.77589	0.635325	1	-0.543089	0.6863	15230	ENSMUSG00000100632	9430060I03Rik	antisense	1	92933526	92950590	-	D	9430060I03Rik	RIKEN cDNA 9430060I03 gene [Source:MGI Symbol;Acc:MGI:3702484]	MGI:3702484	NA			NR_015525
Capn10	416.174	364.858	312.844	435.936	378.869	353.752	413.659	420.866	322.672	299.403	331.698	388.916	0.792946	1	-0.0553372	0.96237	19315	ENSMUSG00000026270	Capn10	protein_coding	1	92934376	92947941	+	D	Capn10	calpain 10 [Source:MGI Symbol;Acc:MGI:1344392]	MGI:1344392	23830	Q9ESK3; Q9CPY2; D6RGR0	NM_011796;				abnormal pancreas physiology
Gpr35	82.845	78.3913	17.9338	40.1785	30.0197	26.9811	50.9721	41.8197	82.4696	18.2687	22.4458	35.2416	0.770276	1	-0.131083	0.913146	18724	ENSMUSG00000026271	Gpr35	protein_coding	1	92950865	92986391	+	D	Gpr35	G protein-coupled receptor 35 [Source:MGI Symbol;Acc:MGI:1929509]	MGI:1929509	64095	Q9ES90; A0A087WPK8; Q3TBY9; A0A087WPI1; A0A0A0MQ77	NM_001104529; NM_001271766; NM_022320
Aqp12	1.94929	0	0	2.00892	0	0	0	0	0	0	0	0	0.249105	1	-2.65306	0.158983	5992	ENSMUSG00000045091	Aqp12	protein_coding	1	93006334	93012269	+	D	Aqp12	aquaporin 12 [Source:MGI Symbol;Acc:MGI:2664636]	MGI:2664636	208760	Q8CHJ2	NM_177587; NM_001159658				abnormal pancreatic acinar cell zymogen granule morphology; decreased vertical activity; increased cholesterol level; increased susceptibility to induced pancreatitis
Kif1a	314.811	187.752	252.069	133.593	171.837	148.896	293.09	267.824	260.22	165.433	120.958	242.915	0.586624	1	0.160735	1.11786	14066	ENSMUSG00000014602	Kif1a	protein_coding	1	93015464	93101951	-	D	Kif1a	kinesin family member 1A [Source:MGI Symbol;Acc:MGI:108391]	MGI:108391	16560	Q6TA13; G3UW47; A0A087WSU7; E9QAN4; A0A087WQE8; E9Q9G6	NM_008440; NM_001368847; NM_001294149; ; NM_001110315; NM_001294150				abnormal limb posture; abnormal locomotor coordination; abnormal motor coordination/ balance; abnormal nervous system physiology; abnormal synaptic vesicle clustering; abnormal synaptic vesicle number; ataxia; axon degeneration; decreased birth body size; decreased birth weight; decreased body size; hindlimb paralysis; hypoactivity; hyporesponsive to tactile stimuli; impaired balance; increased o…
Gm28086	0	0	5.97792	0	0	1.9986	0	0	0	4.05971	0	0	0.69778	1	-0.85625	0.552387	16739	ENSMUSG00000101378	Gm28086	lincRNA	1	93122931	93124103	-	D	Gm28086	predicted gene 28086 [Source:MGI Symbol;Acc:MGI:5578792]	MGI:5578792	NA
Agxt	12.6704	9.67794	56.7902	5.02231	16.5626	11.9916	1.96047	25.8037	27.223	68.0001	18.7048	18.8794	0.420309	1	0.509649	1.4237	9928	ENSMUSG00000026272	Agxt	protein_coding	1	93135240	93145421	+	D	Agxt	alanine-glyoxylate aminotransferase [Source:MGI Symbol;Acc:MGI:1329033]	MGI:1329033	11611	O35423	NM_016702; NM_001276710;				crystalluria; decreased creatinine clearance; hyperoxaluria; increased physiological sensitivity to xenobiotic; kidney failure; nephrocalcinosis; urolithiasis
Mab21l4	1384	1524.28	1098.94	1009.48	1211.14	1399.02	1071.4	877.324	1483.65	847.464	1028.76	1185.63	0.232505	1	-0.231764	0.851593	5626	ENSMUSG00000034159	Mab21l4	protein_coding	1	93151349	93160948	-	D	Mab21l4	mab-21-like 4 [Source:MGI Symbol;Acc:MGI:1919124]	MGI:1919124	71874	Q8CEZ4	NM_172411; NM_001159940
Crocc2	435.667	329.05	326.793	191.852	225.665	223.843	608.725	569.46	209.777	360.299	274.337	285.709	0.165533	1	0.413889	1.33227	4159	ENSMUSG00000084989	Crocc2	protein_coding	1	93168725	93231072	+	D	Crocc2	ciliary rootlet coiled-coil, rootletin family member 2 [Source:MGI Symbol;Acc:MGI:3045962]	MGI:3045962	381284	F6XLV1	NM_001310428
Sned1	1642.28	1234.9	1210.53	406.807	782.582	758.468	1938.9	949.396	1176.99	1040.3	992.601	903.696	0.446537	1	0.214322	1.16016	10502	ENSMUSG00000047793	Sned1	protein_coding	1	93235841	93301065	+	D	Sned1	sushi, nidogen and EGF-like domains 1 [Source:MGI Symbol;Acc:MGI:3045960]	MGI:3045960	208777	A0A0R4J0N0	NM_172463;
Mterf4	232.941	239.045	183.323	278.236	232.911	256.82	169.58	235.792	159.334	180.657	241.915	234.105	0.350597	1	-0.22221	0.857251	8348	ENSMUSG00000026273	Mterf4	protein_coding	1	93299211	93305915	-	D	Mterf4	mitochondrial transcription termination factor 4 [Source:MGI Symbol;Acc:MGI:1918355]	MGI:1918355	69821	Q8BVN4; D3Z3A4; D3Z3A2	NM_001310756; NM_178051;				absent heart; absent optic disk; decreased embryo size; embryonic lethality complete penetrance
Gm28535	0.974647	2.90338	3.98528	6.02677	0	6.9951	0	0	0.800676	2.02985	2.49397	0	0.0463587	0.785439	-1.87893	0.271885	1552	ENSMUSG00000101172	Gm28535	antisense	1	93305964	93317309	+	D	Gm28535	predicted gene 28535 [Source:MGI Symbol;Acc:MGI:5579241]	MGI:5579241	NA			NR_151531
Gm7867	0	0.967794	0	0	1.03516	0	1.96047	1.77956	0.800676	0	1.24699	0	0.369032	1	1.28608	2.43865	8784	ENSMUSG00000100351	Gm7867	processed_pseudogene	1	93306694	93307239	-	D	Gm7867	predicted gene 7867 [Source:MGI Symbol;Acc:MGI:3644627]	MGI:3644627	NA
Pask	127.679	98.715	92.6578	155.692	96.27	112.921	100.964	97.8759	76.0642	59.8807	98.5119	78.035	0.133577	1	-0.419442	0.747714	3460	ENSMUSG00000026274	Pask	protein_coding	1	93308770	93343482	-	D	Pask	PAS domain containing serine/threonine kinase [Source:MGI Symbol;Acc:MGI:2155936]	MGI:2155936	269224	Q8CEE6; D3YUI8	NM_080850				abnormal glucose homeostasis; abnormal metabolism; abnormal muscle physiology; abnormal nervous system physiology; abnormal pulmonary ventilation; abnormal respiratory quotient; decreased circulating insulin level; decreased insulin secretion; decreased susceptibility to diet-induced obesity; decreased susceptibility to hepatic steatosis; improved glucose tolerance; increased insulin sensitivity;…
Ppp1r7	881.081	827.464	672.516	853.793	702.875	821.424	749.879	582.807	1065.7	481.075	658.409	790.419	0.51277	1	-0.136511	0.909717	12102	ENSMUSG00000026275	Ppp1r7	protein_coding	1	93342854	93373489	+	D	Ppp1r7	protein phosphatase 1, regulatory subunit 7 [Source:MGI Symbol;Acc:MGI:1913635]	MGI:1913635	66385	Q3UM45; A0A087WRA7	NM_023200;
Ano7	6.82253	0	0.99632	4.01785	2.07032	1.9986	0.980234	2.66934	0.800676	0	2.49397	0	0.251802	1	-1.10624	0.464502	6062	ENSMUSG00000034107	Ano7	protein_coding	1	93373930	93404303	+	D	Ano7	anoctamin 7 [Source:MGI Symbol;Acc:MGI:3052714]	MGI:3052714	404545	Q14AT5	NM_001271884; NM_207031;				abnormal coat/ hair morphology; decreased grip strength
Hdlbp	9131.46	8483.68	9669.29	7879	9104.24	9444.38	8601.55	7354.93	9994.03	8506.1	9369.86	8201.23	0.778882	1	-0.0459591	0.968646	18988	ENSMUSG00000034088	Hdlbp	protein_coding	1	93405940	93478815	-	D	Hdlbp	high density lipoprotein (HDL) binding protein [Source:MGI Symbol;Acc:MGI:99256]	MGI:99256	110611	Q8VDJ3; A0A087WPH2; Q3U4Z7; A0A087WP83; A0A087WNQ4; A0A087WPC5; A0A087WS92; A0A087WQY9	NM_133808; NM_001357556; NM_001301364;
Gm17415	0.974647	4.83897	8.96688	0	1.03516	0	2.9407	2.66934	4.00338	2.02985	0	2.51726	0.915099	1	-0.124842	0.917105	22447	ENSMUSG00000090489	Gm17415	processed_pseudogene	1	93421700	93422488	+	D	Gm17415	predicted gene, 17415 [Source:MGI Symbol;Acc:MGI:4937049]	MGI:4937049	NA
2024-09-02	6025.27	6171.62	4892.93	4903.78	4865.26	5412.21	5138.38	5673.24	5315.69	4507.29	4389.39	5062.21	0.544368	1	-0.101081	0.932334	12973	NA	NA	NA	NA	NA	NA	NA	NA	NA	NA	NA	NA	NA			NA	NA	NA
Farp2	160.817	158.718	99.632	100.446	106.622	109.923	141.154	60.5051	230.595	44.6568	83.5481	112.018	0.729867	1	-0.127942	0.915136	17671	ENSMUSG00000034066	Farp2	protein_coding	1	93512079	93621976	+	D	Farp2	FERM, RhoGEF and pleckstrin domain protein 2 [Source:MGI Symbol;Acc:MGI:2385126]	MGI:2385126	227377	Q91VS8; D3Z4C0	NM_145519;				decreased circulating triglyceride level; abnormal bone trabecula morphology; abnormal hair cycle; abnormal hair shedding; abnormal osteoclast physiology; abnormal trabecular bone volume; decreased bone resorption; decreased osteoclast cell number; increased bone trabecula number; increased osteoclast cell number
Stk25	2382.04	2342.06	3022.83	2583.48	2859.12	2708.1	2682.9	3270.84	2405.23	3092.48	2809.46	2612.91	0.611609	1	0.0860008	1.06142	14682	ENSMUSG00000026277	Stk25	protein_coding	1	93619751	93658659	-	D	Stk25	serine/threonine kinase 25 (yeast) [Source:MGI Symbol;Acc:MGI:1891699]	MGI:1891699	59041	Q9Z2W1; A0A087WQY6; D3Z359	NM_021537;				abnormal neuronal migration
Gm28536	4.87323	1.93559	0	0	2.07032	1.9986	0.980234	0	2.40203	0	2.49397	0	0.512972	1	-0.80244	0.573379	12111	ENSMUSG00000100927	Gm28536	antisense	1	93635193	93636509	+	D	Gm28536	predicted gene 28536 [Source:MGI Symbol;Acc:MGI:5579242]	MGI:5579242	NA
Bok	233.915	198.398	428.418	515.289	467.893	388.728	301.912	416.418	248.209	569.374	436.445	328.502	0.878121	1	0.0432163	1.03041	21543	ENSMUSG00000026278	Bok	protein_coding	1	93685660	93695764	+	D	Bok	BCL2-related ovarian killer [Source:MGI Symbol;Acc:MGI:1858494]	MGI:1858494	51800	O35425; Q3TH93; A0A087WR00	NM_016778;				hypoactivity; increased spleen weight; increased thymus weight
Thap4	302.14	340.663	429.414	374.664	396.467	314.779	264.663	404.85	281.838	439.463	379.084	327.244	0.85377	1	-0.0415935	0.971581	20924	ENSMUSG00000026279	Thap4	protein_coding	1	93701935	93754864	-	D	Thap4	THAP domain containing 4 [Source:MGI Symbol;Acc:MGI:1914276]	MGI:1914276	67026	Q6P3Z3; A0A0J9YU08	NM_025920; NM_001310761;
Gm10550	0	0.967794	0	3.01339	0	0	0	0.889781	0.800676	0	1.24699	1.25863	1	1	0.0292872	1.02051	24774	ENSMUSG00000101952	Gm10550	antisense	1	93731104	93751072	+	D	Gm10550	predicted gene 10550 [Source:MGI Symbol;Acc:MGI:3704193]	MGI:3704193	NA
Atg4b	1099.4	967.794	1055.1	1078.79	1095.2	1138.2	1041.01	1170.06	1145.77	1042.33	1168.43	1068.58	0.787323	1	0.0445836	1.03139	19189	ENSMUSG00000026280	Atg4b	protein_coding	1	93751500	93790610	+	D	Atg4b	autophagy related 4B, cysteine peptidase [Source:MGI Symbol;Acc:MGI:1913865]	MGI:1913865	66615	A0A087WNY2; A0A087WRT0; D3YZP6; A0A087WNR6; A0A0R4J065	NM_174874; NM_001368266				abnormal retina morphology; decreased blood urea nitrogen level; decreased prepulse inhibition; increased circulating alanine transaminase level; increased circulating alkaline phosphatase level; increased or absent threshold for auditory brainstem response; thrombocytopenia; abnormal autophagy; abnormal cerebellum deep nucleus morphology; abnormal lipid homeostasis; abnormal motor learning; abno…
Dtymk	457.109	443.25	505.134	843.748	614.886	474.667	367.588	619.288	323.473	669.851	526.228	490.865	0.51683	1	-0.155906	0.897568	12206	ENSMUSG00000026281	Dtymk	protein_coding	1	93792576	93801934	-	D	Dtymk	deoxythymidylate kinase [Source:MGI Symbol;Acc:MGI:108396]	MGI:108396	21915	P97930; Q6GRA7; D3Z3R3	NM_001105667; ; NM_023136
Ing5	433.718	356.148	509.12	359.597	470.998	525.632	558.733	369.259	670.166	512.538	602.295	639.384	0.114683	0.98391	0.335984	1.26224	3065	ENSMUSG00000026283	Ing5	protein_coding	1	93803965	93822101	+	D	Ing5	inhibitor of growth family, member 5 [Source:MGI Symbol;Acc:MGI:1922816]	MGI:1922816	66262	Q9D8Y8; A0A087WRR4	NM_025454;
D2hgdh	250.484	267.111	92.6578	106.473	77.6371	63.9552	210.75	146.814	159.334	100.478	58.6084	118.311	0.779372	1	-0.110325	0.926379	19003	ENSMUSG00000073609	D2hgdh	protein_coding	1	93824909	93852348	+	D	D2hgdh	D-2-hydroxyglutarate dehydrogenase [Source:MGI Symbol;Acc:MGI:2138209]	MGI:2138209	98314	Q8CIM3; E9QN44; A0A087WR78; A0A087WQG0; A0A087WPK4	NM_178882; NM_001310767
Gal3st2	4.87323	15.4847	3.98528	4.01785	7.24613	1.9986	12.743	4.44891	5.60473	1.01493	2.49397	8.8104	0.948907	1	-0.098576	0.933954	23216	ENSMUSG00000094651	Gal3st2	protein_coding	1	93861306	93876494	+	D	Gal3st2	galactose-3-O-sulfotransferase 2 [Source:MGI Symbol;Acc:MGI:2685834]	MGI:2685834	381334	A2RTS9; A0A087WRM6	NM_199366
Gal3st2b	0	0	0	1.00446	0	4.9965	0	1.77956	0	0	0	0	0.56065	1	-1.35714	0.390354	13438	ENSMUSG00000093805	Gal3st2b	protein_coding	1	93918311	93942650	+	D	Gal3st2b	galactose-3-O-sulfotransferase 2B [Source:MGI Symbol;Acc:MGI:3711964]	MGI:3711964	100041596	Q6XQH0; J3QMJ1	NM_001205249;
Gal3st2c	2.92394	0	0	0	1.03516	0	0	0	2.40203	0	0	0	0.810135	1	-0.487303	0.713358	19800	ENSMUSG00000073608	Gal3st2c	protein_coding	1	93990509	94017147	+	D	Gal3st2c	galactose-3-O-sulfotransferase 2C [Source:MGI Symbol;Acc:MGI:3646771]	MGI:3646771	619597	Q3ULK5	NM_001039219
Pdcd1	0	1.93559	1.99264	44.1963	13.4571	0	2.9407	1.77956	4.80405	2.02985	7.48192	6.29315	0.1882	1	-1.26993	0.414681	4632	ENSMUSG00000026285	Pdcd1	protein_coding	1	94038305	94052553	-	D	Pdcd1	programmed cell death 1 [Source:MGI Symbol;Acc:MGI:104879]	MGI:104879	18566	Q02242; Q544F3	NM_008798				abnormal T cell activation; abnormal cardiac muscle contractility; abnormal cardiac output; abnormal cardiovascular system physiology; abnormal cytokine secretion; abnormal heart morphology; abnormal immunoglobulin level; abnormal leukopoiesis; abnormal myelopoiesis; abnormal response to transplant; arthritis; cardiac fibrosis; decreased B-1 B cell number; decreased CD8-positive alpha-beta T cell…
Gm7895	3.89859	2.90338	5.97792	6.02677	8.28129	4.9965	5.8814	3.55912	5.60473	1.01493	6.23493	1.25863	0.45488	1	-0.414144	0.750465	10690	ENSMUSG00000100347	Gm7895	processed_pseudogene	1	94468715	94469887	-	D	Gm7895	predicted gene 7895 [Source:MGI Symbol;Acc:MGI:3648340]	MGI:3648340	NA
Fam174a	704.67	655.196	445.355	656.918	625.237	572.599	633.231	815.04	717.405	600.836	524.981	808.04	0.409249	1	0.163826	1.12025	9664	ENSMUSG00000051185	Fam174a	protein_coding	1	95313623	95335284	+	D	Fam174a	family with sequence similarity 174, member A [Source:MGI Symbol;Acc:MGI:1914948]	MGI:1914948	67698	Q9D3L0	NM_026321;
BC055308	2.92394	3.87117	0	2.00892	0	0	1.96047	9.78759	5.60473	0	4.98795	5.03452	0.0909628	0.935857	1.55384	2.93598	2557	ENSMUSG00000103973	BC055308	TEC	1	95328681	95331218	+	D	BC055308	cDNA sequence BC055308 [Source:MGI Symbol;Acc:MGI:3039612]	MGI:3039612	NA
Gm15427	99.414	122.91	212.216	288.281	293.986	357.749	111.747	181.515	130.51	251.702	224.458	164.88	0.265713	1	-0.368827	0.774412	6406	ENSMUSG00000081051	Gm15427	processed_pseudogene	1	95498621	95499151	+	D	Gm15427	predicted pseudogene 15427 [Source:MGI Symbol;Acc:MGI:3642341]	MGI:3642341	NA
St8sia4	590.636	577.773	176.349	351.562	275.353	353.752	218.592	215.327	260.22	183.702	225.705	191.312	0.00294249	0.210484	-0.843944	0.557119	368	ENSMUSG00000040710	St8sia4	protein_coding	1	95587682	95667571	-	D	St8sia4	ST8 alpha-N-acetyl-neuraminide alpha-2,8-sialyltransferase 4 [Source:MGI Symbol;Acc:MGI:106018]	MGI:106018	20452	Q64692; Q53WR7; A0A087WRA0	NM_009183; NM_001159745;				reduced long term depression; reduced long term potentiation
Slco4c1	1549.69	1523.31	516.094	1270.64	869.536	1012.29	1410.56	1126.46	1354.74	258.806	486.325	831.954	0.37665	1	-0.301395	0.811468	8950	ENSMUSG00000040693	Slco4c1	protein_coding	1	96816270	96872171	-	D	Slco4c1	solute carrier organic anion transporter family, member 4C1 [Source:MGI Symbol;Acc:MGI:2442784]	MGI:2442784	227394	Q8BGD4	NM_172658
Panct2	61.4027	53.2287	16.9374	22.0982	11.3868	9.993	55.8733	28.473	26.4223	10.1493	4.98795	5.03452	0.492103	1	-0.407461	0.753949	11592	ENSMUSG00000097814	Panct2	antisense	1	96871126	96907796	+	D	Panct2	pluripotency-associated noncoding transcript 2 [Source:MGI Symbol;Acc:MGI:3643517]	MGI:3643517	NA			NR_131964
Slco6b1	0.974647	0	0	0	1.03516	0	0	1.77956	0	1.01493	2.49397	0	0.55319	1	1.10338	2.14858	13250	ENSMUSG00000045463	Slco6b1	transcribed_unprocessed_pseudogene	1	96906176	96997577	-	D	Slco6b1	solute carrier organic anion transporter family, member 6b1 [Source:MGI Symbol;Acc:MGI:1915104]	MGI:1915104	NA			NR_120500;
Gm28901	0	0	1.99264	0	0	2.9979	0	2.66934	0.800676	1.01493	2.49397	1.25863	0.687062	1	0.631568	1.54925	16483	ENSMUSG00000100454	Gm28901	lincRNA	1	97024516	97025565	-	D	Gm28901	predicted gene 28901 [Source:MGI Symbol;Acc:MGI:5579607]	MGI:5579607	NA
Gm6430	0	0	8.96688	4.01785	1.03516	0	0.980234	0.889781	1.60135	3.04478	3.74096	0	0.733346	1	-0.431629	0.741424	17759	ENSMUSG00000044757	Gm6430	processed_pseudogene	1	97024681	97025928	+	D	Gm6430	predicted gene 6430 [Source:MGI Symbol;Acc:MGI:3648857]	MGI:3648857	NA
Gm7135	0.974647	0	3.98528	0	0	0	0	0	0	0	0	0	0.205681	1	-2.92991	0.131223	5044	ENSMUSG00000101348	Gm7135	transcribed_unprocessed_pseudogene	1	97346475	97573015	+	D	Gm7135	predicted gene 7135 [Source:MGI Symbol;Acc:MGI:3647710]	MGI:3647710	634346
D1Ertd622e	440.54	466.477	560.928	713.168	734.965	768.461	523.445	488.49	474	713.493	709.535	509.745	0.619579	1	-0.108427	0.927599	14896	ENSMUSG00000044768	D1Ertd622e	protein_coding	1	97606318	97662074	-	D	D1Ertd622e	DNA segment, Chr 1, ERATO Doi 622, expressed [Source:MGI Symbol;Acc:MGI:1277184]	MGI:1277184	52392	Q8VEB3; M0QWF6	NM_133825; NM_001355074; NM_001355073; NM_001355072; NM_001355071;				decreased circulating glucose level; decreased fasted circulating glucose level; increased circulating chloride level; increased circulating potassium level; increased circulating sodium level; preweaning lethality incomplete penetrance
AC099860.1	0	0	0	0	1.03516	0	0.980234	0	0	0	0	1.25863	1	1	0.69812	1.62239	24681	ENSMUSG00000118489	AC099860.1	processed_pseudogene	1	97660831	97662274	+	D		proline rich protein BstNI subfamily 4 (PRB4), pseudogene		NA
Ppip5k2	821.627	936.824	594.803	496.204	451.33	679.524	760.661	428.875	570.081	458.747	452.656	587.78	0.212755	1	-0.288533	0.818734	5208	ENSMUSG00000040648	Ppip5k2	protein_coding	1	97706048	97770411	-	D	Ppip5k2	diphosphoinositol pentakisphosphate kinase 2 [Source:MGI Symbol;Acc:MGI:2142810]	MGI:2142810	227399	Q6ZQB6; E9Q9J4	NM_173760				abnormal auditory brainstem response waveform shape; cochlear outer hair cell degeneration; decreased threshold for auditory brainstem response; impaired hearing; preweaning lethality incomplete penetrance
Gin1	115.008	137.427	110.592	149.665	102.481	131.908	106.845	137.916	100.885	79.1643	72.3252	154.811	0.485949	1	-0.19655	0.872635	11463	ENSMUSG00000026333	Gin1	protein_coding	1	97770172	97793709	+	D	Gin1	gypsy retrotransposon integrase 1 [Source:MGI Symbol;Acc:MGI:2182036]	MGI:2182036	252876	Q8K259; M0QWB3	NM_026250; ; NM_001310773
Pam	5303.05	4646.38	15008.6	8220.52	4024.71	3911.26	3440.62	5173.19	3454.11	9405.32	3210.99	18333.2	0.873515	1	0.0652152	1.04624	21425	ENSMUSG00000026335	Pam	protein_coding	1	97795114	98095646	-	D	Pam	peptidylglycine alpha-amidating monooxygenase [Source:MGI Symbol;Acc:MGI:97475]	MGI:97475	18484	P97467; F8VQA4; E9Q704	NM_001357127; NM_013626				abnormal artery morphology; abnormal bronchus epithelium morphology; abnormal vitelline vasculature morphology; edema; lethality throughout fetal growth and development complete penetrance; umbilical vein stenosis
Gm37140	0	1.93559	0.99632	0	6.21097	6.9951	0	0.889781	0	0	0	0	0.0187301	0.548698	-3.28509	0.102586	898	ENSMUSG00000104140	Gm37140	TEC	1	97878382	97880065	-	D	Gm37140	predicted gene, 37140 [Source:MGI Symbol;Acc:MGI:5610368]	MGI:5610368	NA
Gm3531	24.3662	31.9372	59.7792	74.3302	53.8284	128.91	35.2884	68.5131	33.6284	72.0598	67.3373	46.5693	0.610203	1	-0.207177	0.86623	14643	ENSMUSG00000089782	Gm3531	processed_pseudogene	1	97948901	97949389	-	D	Gm3531	predicted pseudogene 3531 [Source:MGI Symbol;Acc:MGI:3781708]	MGI:3781708	NA
B230216N24Rik	3.89859	21.2915	77.713	36.1606	34.1603	14.9895	14.7035	24.0241	9.60811	31.4627	24.9397	50.3452	0.61728	1	-0.285885	0.820238	14833	ENSMUSG00000089706	B230216N24Rik	processed_transcript	1	98031116	98057680	-	D	B230216N24Rik	RIKEN cDNA B230216N24 gene [Source:MGI Symbol;Acc:MGI:1925853]	MGI:1925853	NA			NR_037993
Gm24465	0	0	0.99632	0	0	0	0	0	0	2.02985	0	0	1	1	0.673097	1.59449	24647	ENSMUSG00000096085	Gm24465	snRNA	1	98049822	98049928	+	D	Gm24465	predicted gene, 24465 [Source:MGI Symbol;Acc:MGI:5454242]	MGI:5454242	NA
1810006J02Rik	5.84788	0	0	6.02677	2.07032	3.9972	15.6837	3.55912	1.60135	4.05971	0	1.25863	0.606904	1	0.541188	1.45517	14544	ENSMUSG00000100182	1810006J02Rik	lincRNA	1	98131456	98144655	+	D	1810006J02Rik	RIKEN cDNA 1810006J02 gene [Source:MGI Symbol;Acc:MGI:1916280]	MGI:1916280	NA			NR_040439
Gm29461	0	0	0	7.03123	0	0	0.980234	0	0	0	0	0	0.382938	1	-2.1535	0.224767	9063	ENSMUSG00000100711	Gm29461	lincRNA	1	98173648	98190698	+	D	Gm29461	predicted gene 29461 [Source:MGI Symbol;Acc:MGI:5580167]	MGI:5580167	NA			NR_151613
Gm29462	0	0	0	1.00446	3.10548	0.9993	0	1.77956	0	0	0	0	0.603695	1	-1.12355	0.458963	14447	ENSMUSG00000099634	Gm29462	processed_pseudogene	1	98267151	98267438	+	D	Gm29462	predicted gene 29462 [Source:MGI Symbol;Acc:MGI:5580168]	MGI:5580168	NA
Gm3555	0.974647	0.967794	0	1.00446	5.17581	1.9986	0	0	2.40203	0	1.24699	1.25863	0.454885	1	-0.922261	0.527681	10692	ENSMUSG00000089791	Gm3555	processed_pseudogene	1	98457768	98459162	+	D	Gm3555	predicted pseudogene 3555 [Source:MGI Symbol;Acc:MGI:3781732]	MGI:3781732	NA
Prdx2-ps1	0	0.967794	2.98896	5.02231	1.03516	0.9993	0.980234	5.33869	0.800676	1.01493	2.49397	7.55177	0.472868	1	0.656736	1.57651	11166	ENSMUSG00000082431	Prdx2-ps1	processed_pseudogene	1	99790429	99791025	-	E1.1	Prdx2-ps1	peroxiredoxin 2, pseudogene 1 [Source:MGI Symbol;Acc:MGI:1321403]	MGI:1321403	NA
Gm29668	0	0	0	0	0	0	0	0.889781	0	0	0	1.25863	0.551944	1	1.90562	3.74669	13202	ENSMUSG00000099835	Gm29668	processed_pseudogene	1	100282329	100282643	-	E1.1	Gm29668	predicted gene 29668 [Source:MGI Symbol;Acc:MGI:5580374]	MGI:5580374	NA
Gm29667	0	0	4.9816	4.01785	1.03516	0.9993	0.980234	0	0	3.04478	0	0	0.331976	1	-1.29358	0.407937	7874	ENSMUSG00000100794	Gm29667	processed_pseudogene	1	100282791	100283280	+	E1.1	Gm29667	predicted gene 29667 [Source:MGI Symbol;Acc:MGI:5580373]	MGI:5580373	NA
Cdh20	2.92394	5.80676	26.9006	4.01785	4.14065	0	7.84187	18.6854	4.00338	11.1642	7.48192	30.2071	0.229707	1	0.838497	1.78819	5570	ENSMUSG00000050840	Cdh20	protein_coding	1	104768529	104995481	+	E2.1	Cdh20	cadherin 20 [Source:MGI Symbol;Acc:MGI:1346069]	MGI:1346069	23836	Q9Z0M3	NM_011800
Rnf152	269.002	239.045	203.249	109.486	158.38	187.868	296.031	219.776	301.855	92.3583	228.199	276.898	0.362718	1	0.277877	1.21241	8667	ENSMUSG00000047496	Rnf152	protein_coding	1	105276914	105356710	-	E2.1	Rnf152	ring finger protein 152 [Source:MGI Symbol;Acc:MGI:2443787]	MGI:2443787	320311	Q8BG47	NM_178779; NM_001160368
Gm17634	2.92394	1.93559	1.99264	5.02231	0	0	0.980234	0.889781	0.800676	0	6.23493	1.25863	0.891603	1	-0.284328	0.821124	21890	ENSMUSG00000097482	Gm17634	antisense	1	105356007	105361737	+	E2.1	Gm17634	predicted gene, 17634 [Source:MGI Symbol;Acc:MGI:4937268]	MGI:4937268	NA			NR_151538;
Gm28403	0	0	0	0	0	0	0.980234	2.66934	0	0	2.49397	0	0.0908536	0.935857	3.19128	9.13418	2554	ENSMUSG00000101214	Gm28403	sense_overlapping	1	105382260	105569139	-	E2.1	Gm28403	predicted gene 28403 [Source:MGI Symbol;Acc:MGI:5579109]	MGI:5579109	NA
Gm3608	29.2394	31.9372	40.8491	43.1919	62.1097	56.9601	35.2884	43.5993	56.0473	48.7165	49.8795	32.7244	0.97292	1	0.0148161	1.01032	23694	NA	NA	NA	NA	NA	NA	NA	NA	NA	NA	NA	NA	NA			NA	NA	NA
Pign	817.729	901.016	593.807	537.387	494.807	568.601	948.866	743.857	871.936	489.195	473.855	747.626	0.58307	1	0.128048	1.09281	13989	ENSMUSG00000056536	Pign	protein_coding	1	105518422	105663677	-	E2.1	Pign	phosphatidylinositol glycan anchor biosynthesis, class N [Source:MGI Symbol;Acc:MGI:1351629]	MGI:1351629	27392	G3X9F1; A0A087WS03; A0A087WQ32	NM_013784;				abnormal gastrulation; coloboma; forebrain hypoplasia; microphthalmia
Gm20302	1.94929	3.87117	5.97792	4.01785	0	0.9993	5.8814	0.889781	1.60135	0	2.49397	0	0.558424	1	-0.587612	0.665443	13391	ENSMUSG00000101219	Gm20302	processed_pseudogene	1	105574537	105574811	+	E2.1	Gm20302	predicted gene, 20302 [Source:MGI Symbol;Acc:MGI:5012487]	MGI:5012487	NA
Relch	808.957	926.179	1241.41	1038.61	1418.17	1488.96	963.57	1015.24	1229.04	1228.06	1478.93	921.316	0.930269	1	-0.0180767	0.987548	22816	ENSMUSG00000026319	Relch	protein_coding	1	105663861	105755191	+	E2.1	Relch	RAB11 binding and LisH domain, coiled-coil and HEAT repeat containing [Source:MGI Symbol;Acc:MGI:1922832]	MGI:1922832	227446	E9QM90; A0A087WSS1; G3X9J4; A0A087WRM8	NM_173187; NM_029349
Gm37566	0	0.967794	0	0	0	0	0.980234	0	0.800676	0	0	0	1	1	0.62411	1.54126	24520	ENSMUSG00000104044	Gm37566	TEC	1	105708573	105712927	+	E2.1	Gm37566	predicted gene, 37566 [Source:MGI Symbol;Acc:MGI:5610794]	MGI:5610794	NA
Gm10193	0.974647	0.967794	0	0	0	3.9972	0	0.889781	0	1.01493	0	1.25863	0.626072	1	-0.809653	0.570519	15049	ENSMUSG00000101330	Gm10193	processed_pseudogene	1	105764444	105764674	+	E2.1	Gm10193	predicted gene 10193 [Source:MGI Symbol;Acc:MGI:3708520]	MGI:3708520	NA
Tnfrsf11a	200.777	153.879	122.547	152.678	177.013	149.895	113.707	118.341	132.111	152.239	162.108	139.708	0.366708	1	-0.227085	0.854359	8738	ENSMUSG00000026321	Tnfrsf11a	protein_coding	1	105780718	105847981	+	E2.1	Tnfrsf11a	tumor necrosis factor receptor superfamily, member 11a, NFKB activator [Source:MGI Symbol;Acc:MGI:1314891]	MGI:1314891	21934	O35305	NM_009399;				abnormal bone mineralization; abnormal bone remodeling; abnormal bone structure; abnormal common myeloid progenitor cell morphology; abnormal hematopoietic system morphology/development; abnormal long bone hypertrophic chondrocyte zone; abnormal mammary gland growth during pregnancy; abnormal mesenteric lymph node morphology; abnormal nasal mucosa morphology; abnormal negative T cell selection; a…
Gm7160	20.4676	10.6457	38.8565	27.1205	21.7384	11.9916	20.5849	20.465	16.0135	27.403	24.9397	18.8794	0.954242	1	-0.0309442	0.978779	23318	ENSMUSG00000099843	Gm7160	lincRNA	1	105979350	105990282	-	E2.1	Gm7160	predicted gene 7160 [Source:MGI Symbol;Acc:MGI:3646078]	MGI:3646078	NA			NR_151625;
Zcchc2	541.904	749.072	817.979	514.285	700.804	831.417	686.163	444.891	759.841	803.822	820.517	580.228	0.922368	1	-0.0211311	0.98546	22617	ENSMUSG00000038866	Zcchc2	protein_coding	1	105990406	106034074	+	E2.1	Zcchc2	zinc finger, CCHC domain containing 2 [Source:MGI Symbol;Acc:MGI:2444114]	MGI:2444114	227449	Q69ZB8; A0A087WRA5	NM_001122676; NM_001122675;
Gm37372	0.974647	4.83897	2.98896	0	1.03516	1.9986	0	0	0	1.01493	1.24699	1.25863	0.102195	0.95634	-1.69978	0.307832	2813	ENSMUSG00000102501	Gm37372	TEC	1	106072584	106075894	-	E2.1	Gm37372	predicted gene, 37372 [Source:MGI Symbol;Acc:MGI:5610600]	MGI:5610600	NA
Gm26509	0	0.967794	0	0	0	0	0	5.33869	0.800676	0	3.74096	0	0.106825	0.967559	2.61888	6.14275	2905	ENSMUSG00000097612	Gm26509	processed_pseudogene	1	106090068	106091015	+	E2.1	Gm26509	predicted gene, 26509 [Source:MGI Symbol;Acc:MGI:5477003]	MGI:5477003	NA
Gm20753	7.79717	0	4.9816	1.00446	1.03516	0	2.9407	0.889781	0.800676	0	2.49397	1.25863	0.442634	1	-0.797669	0.575278	10407	ENSMUSG00000101583	Gm20753	lincRNA	1	106152625	106171524	-	E2.1	Gm20753	predicted gene, 20753 [Source:MGI Symbol;Acc:MGI:5434109]	MGI:5434109	NA			NR_040630
Phlpp1	1115	1272.65	1449.65	934.15	1249.44	1541.92	935.143	539.207	1125.75	848.478	1338.02	1144.09	0.109284	0.974716	-0.351206	0.783928	2949	ENSMUSG00000044340	Phlpp1	protein_coding	1	106171752	106394250	+	E2.1	Phlpp1	PH domain and leucine rich repeat protein phosphatase 1 [Source:MGI Symbol;Acc:MGI:2138327]	MGI:2138327	98432	Q8CHE4	NM_133821;				abnormal circadian behavior phase; delayed circadian behavior phase
Gm38235	0	0.967794	0	0	0	0.9993	0	0	0	0	0	0	0.551225	1	-1.8651	0.274504	13164	ENSMUSG00000103291	Gm38235	TEC	1	106219314	106224265	+	E2.1	Gm38235	predicted gene, 38235 [Source:MGI Symbol;Acc:MGI:5611463]	MGI:5611463	NA
A530053M12Rik	0	0	4.9816	0	3.10548	0	0	1.77956	0	0	0	0	0.393372	1	-1.74031	0.299305	9286	ENSMUSG00000100247	A530053M12Rik	lincRNA	1	106400178	106401987	-	E2.1	A530053M12Rik	RIKEN cDNA A530053M12 gene [Source:MGI Symbol;Acc:MGI:3045369]	MGI:3045369	NA
Bcl2	326.507	280.66	372.624	350.557	371.623	423.703	389.153	179.736	256.216	369.433	386.566	354.933	0.576264	1	-0.136135	0.909954	13832	ENSMUSG00000057329	Bcl2	protein_coding	1	106538178	106714274	-	E2.1	Bcl2	B cell leukemia/lymphoma 2 [Source:MGI Symbol;Acc:MGI:88138]	MGI:88138	12043	P10417; Q6NTH7	NM_009741; NM_177410				abnormal B cell activation; abnormal B cell differentiation; abnormal B cell physiology; abnormal CD4-positive alpha beta T cell morphology; abnormal CD8-positive alpha beta T cell morphology; abnormal L3 dorsal root ganglion morphology; abnormal T cell differentiation; abnormal T cell physiology; abnormal cell adhesion; abnormal coat/hair pigmentation; abnormal facial motor nucleus morphology; a…
Kdsr	991.216	1219.42	648.604	1309.82	901.626	1284.1	1148.83	1463.69	1366.75	583.583	1031.26	1222.13	0.665353	1	0.10133	1.07276	15931	ENSMUSG00000009905	Kdsr	protein_coding	1	106720459	106759727	-	E2.1	Kdsr	3-ketodihydrosphingosine reductase [Source:MGI Symbol;Acc:MGI:1918000]	MGI:1918000	70750	Q6GV12; Q8CII3	NM_027534; NM_001316750;
Vps4b	1978.53	2199.8	2444.97	2832.58	2906.73	3241.73	2334.92	2501.17	2775.94	1854.27	2860.59	2597.81	0.729522	1	-0.0642561	0.956438	17663	ENSMUSG00000009907	Vps4b	protein_coding	1	106764071	106796728	-	E2.1	Vps4b	vacuolar protein sorting 4B [Source:MGI Symbol;Acc:MGI:1100499]	MGI:1100499	20479	P46467; Q3TN07	NM_009190
Serpinb5	48.7323	1.93559	1.99264	4.01785	0	0	0	0	0	1.01493	0	1.25863	0.00180525	0.160005	-4.32308	0.0499601	297	ENSMUSG00000067006	Serpinb5	protein_coding	1	106861173	106883348	+	E2.1	Serpinb5	serine (or cysteine) peptidase inhibitor, clade B, member 5 [Source:MGI Symbol;Acc:MGI:109579]	MGI:109579	20724	P70124; A0A087WQM9	NM_009257; NM_001360854; NM_001360853;				decreased body length; decreased grip strength; decreased total body fat amount; impaired righting response; increased mean corpuscular volume; abnormal ectoderm development; abnormal endoderm development; abnormal inner cell mass morphology; abnormal visceral endoderm morphology; absent blastocoele; absent inner cell mass proliferation; decreased cell proliferation; decreased inner cell mass pro…
Serpinb12	15.5943	4.83897	16.9374	22.0982	18.6329	0	0	20.465	1.60135	6.08956	0	0	0.134199	1	-1.42166	0.373284	3468	ENSMUSG00000059956	Serpinb12	protein_coding	1	106934449	106957080	+	E2.1	Serpinb12	serine (or cysteine) peptidase inhibitor, clade B (ovalbumin), member 12 [Source:MGI Symbol;Acc:MGI:1919119]	MGI:1919119	71869	Q9D7P9	NM_027971; NM_001199213;				head bobbing; short tibia
Serpinb3a	8.77182	0	0	0	0	1.9986	0	0	0	0	0	0	0.0638448	0.859882	-3.94461	0.0649461	1953	ENSMUSG00000044594	Serpinb3a	protein_coding	1	107045587	107052303	-	E2.1	Serpinb3a	serine (or cysteine) peptidase inhibitor, clade B (ovalbumin), member 3A [Source:MGI Symbol;Acc:MGI:3573933]	MGI:3573933	20248	G3X9V8	NM_009126;				decreased airway responsiveness; decreased respiratory mucosa goblet cell number; decreased susceptibility to type I hypersensitivity reaction
Serpinb11	50.6816	3.87117	19.9264	7.03123	10.3516	0	0	16.0161	1.60135	5.07463	0	2.51726	0.055067	0.8341	-1.81486	0.284232	1737	ENSMUSG00000026327	Serpinb11	protein_coding	1	107361198	107380475	+	E2.1	Serpinb11	serine (or cysteine) peptidase inhibitor, clade B (ovalbumin), member 11 [Source:MGI Symbol;Acc:MGI:1914207]	MGI:1914207	66957	Q9CQV3; A0A087WST6	NM_025867
Serpinb2	12.6704	3.87117	1.99264	2.00892	3.10548	0	0.980234	6.22847	2.40203	4.05971	0	7.55177	0.873706	1	-0.157961	0.896291	21429	ENSMUSG00000062345	Serpinb2	protein_coding	1	107511423	107535478	+	E2.1	Serpinb2	serine (or cysteine) peptidase inhibitor, clade B, member 2 [Source:MGI Symbol;Acc:MGI:97609]	MGI:97609	18788	P12388; Q542A3; F6QN99	NM_001174170; NM_011111;				cataract; decreased bone mineral content; abnormal leukocyte cell number; decreased lymphocyte cell number; decreased monocyte cell number; decreased neutrophil cell number; thrombocytopenia
Serpinb10	7.79717	5.80676	6.97424	11.0491	3.10548	4.9965	1.96047	1.77956	1.60135	4.05971	7.48192	10.069	0.354177	1	-0.618104	0.651526	8449	ENSMUSG00000092572	Serpinb10	polymorphic_pseudogene	1	107529003	107549271	+	E2.1	Serpinb10	serine (or cysteine) peptidase inhibitor, clade B (ovalbumin), member 10 [Source:MGI Symbol;Acc:MGI:2138648]	MGI:2138648	241197	G3UYR4	NM_001160307; ; NM_198028				abnormal retina morphology
Serpinb8	162.766	268.079	103.617	115.513	115.938	127.91	217.612	141.475	106.49	36.5373	91.03	161.105	0.511719	1	-0.244984	0.843825	12078	ENSMUSG00000026315	Serpinb8	protein_coding	1	107590006	107610484	+	E2.1	Serpinb8	serine (or cysteine) peptidase inhibitor, clade B, member 8 [Source:MGI Symbol;Acc:MGI:894657]	MGI:894657	20725	O08800; F6Y0I8	NM_011459; NM_001159748;
D830032E09Rik	0	0	0	3.01339	0	3.9972	1.96047	0	0	0	0	0	0.458139	1	-1.498	0.354044	10774	ENSMUSG00000100457	D830032E09Rik	lincRNA	1	107917259	108028337	+	E2.1	D830032E09Rik	RIKEN cDNA D830032E09 gene [Source:MGI Symbol;Acc:MGI:2442347]	MGI:2442347	NA			NR_102306; NR_102307;
Cdh19	14.6197	9.67794	3.98528	3.01339	2.07032	0.9993	0	16.9058	2.40203	2.02985	4.98795	0	0.696318	1	-0.357816	0.780345	16694	ENSMUSG00000047216	Cdh19	protein_coding	1	110888326	110977584	-	E2.1	Cdh19	cadherin 19, type 2 [Source:MGI Symbol;Acc:MGI:3588198]	MGI:3588198	227485	E9Q3A7	NM_001081386; NM_001356415;				increased circulating thyroxine level
Dsel	330.405	367.762	238.12	224.999	300.197	285.8	395.034	213.547	275.432	235.463	248.15	231.588	0.599189	1	-0.127302	0.915542	14346	ENSMUSG00000038702	Dsel	protein_coding	1	111858702	111864918	-	E2.1	Dsel	dermatan sulfate epimerase-like [Source:MGI Symbol;Acc:MGI:2442948]	MGI:2442948	319901	Q0VBN2	NM_001081316				abnormal enzyme/coenzyme activity; abnormal mineral level
Gm29106	8.77182	2.90338	9.9632	4.01785	5.17581	5.9958	9.80234	18.6854	13.6115	3.04478	2.49397	13.8449	0.208368	1	0.74266	1.67326	5111	ENSMUSG00000102030	Gm29106	protein_coding	1	118176542	118202307	+	E2.3	Gm29106	predicted gene 29106 [Source:MGI Symbol;Acc:MGI:5579812]	MGI:5579812	NA	A0A087WSP8
Tsn	1528.25	1641.38	1883.04	1982.81	1923.33	2538.22	1729.13	1670.12	1958.45	2077.55	2060.02	1753.27	0.860023	1	-0.0315317	0.978381	21101	ENSMUSG00000026374	Tsn	protein_coding	1	118294778	118311739	-	E2.3	Tsn	translin [Source:MGI Symbol;Acc:MGI:109263]	MGI:109263	22099	Q62348; Q545E6	NM_011650;				abnormal definitive hematopoiesis; abnormal male germ cell apoptosis; abnormal response to radiation; abnormal spermatogenesis; abnormal testis morphology; arrest of male meiosis; decreased aggression; decreased birth body size; decreased birth weight; decreased body length; decreased body weight; decreased cell proliferation; decreased lean body mass; decreased litter size; impaired coordination…
Nifk	407.402	353.245	689.453	809.596	686.312	643.549	461.69	515.183	519.638	804.837	793.083	511.003	0.980988	1	0.00606032	1.00421	23836	ENSMUSG00000026377	Nifk	protein_coding	1	118321839	118333822	+	E2.3	Nifk	nucleolar protein interacting with the FHA domain of MKI67 [Source:MGI Symbol;Acc:MGI:1915199]	MGI:1915199	67949	Q91VE6; E0CXU3	NM_026472;
Clasp1	1455.15	1408.14	1433.7	1039.62	1146.96	1154.19	1233.13	975.2	1318.71	805.852	1041.23	1446.16	0.398014	1	-0.163446	0.89289	9386	ENSMUSG00000064302	Clasp1	protein_coding	1	118389058	118612678	+	E2.3	Clasp1	CLIP associating protein 1 [Source:MGI Symbol;Acc:MGI:1923957]	MGI:1923957	76707	E9QKH0; A0A087WQ31; A0A087WNW8; A0A087WS18; E9QNY9; A0A087WQF1; A0A087WRU7; J3QP81; A0A087WRK0; A0A087WQ95; A0A087WP42; A0A0A6YXZ1; E9Q6L0; A0A087WRE8	NM_001359328; NM_001293300; NM_001359337; NM_001359336; NM_001359330; ; NM_001359345; NM_001359338; NM_001359346; NM_001359331; NM_001359335; NM_001359329; NM_001359334; NM_001359339; NM_001359343; NM_001359347; NM_001359341; NM_001359340; NM_001359342; NM_029709; NM_001293301				preweaning lethality incomplete penetrance
Gm26080	0	0	2.98896	0	0	0	0	0	0	0	0	0	0.462342	1	-2.31763	0.200597	10874	ENSMUSG00000077257	Gm26080	snoRNA	1	118453355	118453485	-	E2.3	Gm26080	predicted gene, 26080 [Source:MGI Symbol;Acc:MGI:5455857]	MGI:5455857	NA
2900060B14Rik	0	0	0	0	2.07032	0	0	0	0	0	1.24699	0	1	1	-0.57216	0.672609	24774	ENSMUSG00000107722	2900060B14Rik	antisense	1	118458652	118459267	-	E2.3	2900060B14Rik	RIKEN cDNA 2900060B14 gene [Source:MGI Symbol;Acc:MGI:1915454]	MGI:1915454	NA			NR_027901;
Tfcp2l1	4119.83	4438.3	3511.03	1907.47	2899.49	4068.15	3023.04	1592.71	6093.94	1507.17	2917.95	3204.47	0.513657	1	-0.191527	0.875678	12127	ENSMUSG00000026380	Tfcp2l1	protein_coding	1	118627945	118685168	+	E2.3	Tfcp2l1	transcription factor CP2-like 1 [Source:MGI Symbol;Acc:MGI:2444691]	MGI:2444691	81879	Q3UNW5	NM_023755				abnormal distal convoluted tubule morphology; abnormal gland morphology; abnormal kidney collecting duct intercalated cell morphology; abnormal kidney morphology; abnormal nasal gland morphology; abnormal renal tubule morphology; abnormal salivary gland physiology; abnormal submandibular gland morphology; abnormal ureter morphology; dilated renal tubules; increased urine chloride ion level; incre…
Gli2	379.138	284.531	330.778	199.888	271.212	235.835	273.485	189.523	174.547	272	291.795	234.105	0.319161	1	-0.246642	0.842856	7577	ENSMUSG00000048402	Gli2	protein_coding	1	118834132	119053619	-	E2.3	Gli2	GLI-Kruppel family member GLI2 [Source:MGI Symbol;Acc:MGI:95728]	MGI:95728	14633	Q0VGT2; A5AA25; A5AA27; A5A9W5; A5AA26; F6UUE3; A0A1B0GXK7	NM_001081125;				abnormal basioccipital bone morphology; abnormal basisphenoid bone morphology; abnormal cerebellar foliation; abnormal developmental patterning; abnormal epiphyseal plate morphology; abnormal esophageal smooth muscle morphology; abnormal esophagus development; abnormal floor plate morphology; abnormal foregut morphology; abnormal frontal bone morphology; abnormal head shape; abnormal long bone mo…
Gm26831	0	0	0	0	0	0	0	1.77956	0	0	0	0	0.600285	1	1.81234	3.51212	14376	ENSMUSG00000097408	Gm26831	lincRNA	1	119058469	119059848	+	E2.3	Gm26831	predicted gene, 26831 [Source:MGI Symbol;Acc:MGI:5477325]	MGI:5477325	NA
Gm29456	0.974647	0.967794	0.99632	0	0	3.9972	0	0	0	1.01493	1.24699	0	0.30258	1	-1.44202	0.368052	7218	ENSMUSG00000099860	Gm29456	lincRNA	1	119305346	119326833	-	E2.3	Gm29456	predicted gene 29456 [Source:MGI Symbol;Acc:MGI:5580162]	MGI:5580162	NA
Gm29455	0	0	0	1.00446	1.03516	0	0	0.889781	0	1.01493	0	2.51726	0.744409	1	0.84213	1.7927	18046	ENSMUSG00000101179	Gm29455	lincRNA	1	119329200	119385581	+	E2.3	Gm29455	predicted gene 29455 [Source:MGI Symbol;Acc:MGI:5580161]	MGI:5580161	NA
Inhbb	333.329	235.174	304.874	165.736	340.568	216.848	239.177	365.7	586.095	1439.17	529.969	315.916	0.0017858	0.159104	1.12231	2.17695	295	ENSMUSG00000037035	Inhbb	protein_coding	1	119415465	119422248	-	E2.3	Inhbb	inhibin beta-B [Source:MGI Symbol;Acc:MGI:96571]	MGI:96571	16324	Q04999	NM_008381				abnormal gait; abnormal locomotor behavior; abnormal optic disk morphology; abnormal retina morphology; abnormal retinal blood vessel morphology; abnormal retinal vasculature morphology; abnormal vocalization; corneal opacity; corneal vascularization; decreased circulating serum albumin level; impaired righting response; narrow eye opening; abnormal corneal epithelium morphology; abnormal eye mor…
Ralb	2122.78	1894.94	1657.88	1897.43	2009.25	1802.74	1608.56	1791.13	1364.35	2239.94	1869.23	1566.99	0.478402	1	-0.125096	0.916943	11296	ENSMUSG00000004451	Ralb	protein_coding	1	119470305	119504794	-	E2.3	Ralb	v-ral simian leukemia viral oncogene B [Source:MGI Symbol;Acc:MGI:1927244]	MGI:1927244	64143	Q9JIW9	NM_022327;				abnormal vertebral arch morphology; increased leukocyte cell number; no abnormal phenotype detected
Gm29454	0	0	0	0	0	0	0	0	0	5.07463	0	0	0.274076	1	2.95993	7.78089	6608	ENSMUSG00000101437	Gm29454	processed_pseudogene	1	119499477	119499869	+	E2.3	Gm29454	predicted gene 29454 [Source:MGI Symbol;Acc:MGI:5580160]	MGI:5580160	NA
Gm27184	2.92394	5.80676	3.98528	0	1.03516	9.993	3.92093	0.889781	0	3.04478	2.49397	0	0.182427	1	-1.15773	0.448219	4494	ENSMUSG00000098447	Gm27184	antisense	1	119520090	119526359	-	E2.3	Gm27184	predicted gene 27184 [Source:MGI Symbol;Acc:MGI:5521027]	MGI:5521027	NA
Tmem185b	387.909	297.113	259.043	367.633	308.478	307.784	293.09	232.233	356.301	257.791	295.536	325.985	0.55673	1	-0.130807	0.91332	13346	ENSMUSG00000098923	Tmem185b	protein_coding	1	119526160	119528983	+	E2.3	Tmem185b	transmembrane protein 185B [Source:MGI Symbol;Acc:MGI:1917634]	MGI:1917634	226351	Q8R3R5	NM_146103;
3830432H09Rik	0.974647	2.90338	0	0	0	0	1.96047	0	0.800676	0	0	0	1	1	-0.360956	0.778649	24427	ENSMUSG00000101731	3830432H09Rik	lincRNA	1	119529480	119536165	-	E2.3	3830432H09Rik	RIKEN cDNA 3830432H09 gene [Source:MGI Symbol;Acc:MGI:2443278]	MGI:2443278	NA			NR_126486;
Epb41l5	1922	2402.06	1626.99	1439.39	1869.5	2757.07	1787.95	1397.85	2608.6	1564	2210.91	1906.82	0.751078	1	-0.0664423	0.95499	18237	ENSMUSG00000026383	Epb41l5	protein_coding	1	119545037	119649000	-	E2.3	Epb41l5	erythrocyte membrane protein band 4.1 like 5 [Source:MGI Symbol;Acc:MGI:103006]	MGI:103006	226352	Q8BGS1; A0A087WP93	NM_145506; ; NM_001113416				abnormal retina morphology; decreased circulating glycerol level; increased heart weight; increased lean body mass; increased mean corpuscular volume; increased startle reflex; abnormal cell nucleus morphology; abnormal developmental patterning; abnormal ectoderm development; abnormal embryonic neuroepithelium morphology; abnormal embryonic tissue morphology; abnormal endoderm development; abnorm…
Ptpn4	1044.82	1249.42	1148.76	629.798	988.579	1147.2	1071.4	666.446	1066.5	771.344	860.421	766.505	0.218357	1	-0.254769	0.838121	5321	ENSMUSG00000026384	Ptpn4	protein_coding	1	119652467	119837613	-	E2.3	Ptpn4	protein tyrosine phosphatase, non-receptor type 4 [Source:MGI Symbol;Acc:MGI:1099792]	MGI:1099792	19258	Q9WU22; F7CWQ9; E9Q0S8; E9Q210; E9PUU9; F6ZHZ9; E9QA59; F6U7Q0	NM_019933;				abnormal eye blink conditioning behavior; impaired coordination; reduced long term depression
Gm37745	3.89859	4.83897	1.99264	0	0	0	0.980234	1.77956	4.80405	2.02985	0	1.25863	1	1	0.0594219	1.04205	24774	ENSMUSG00000103146	Gm37745	TEC	1	119790763	119798925	-	E2.3	Gm37745	predicted gene, 37745 [Source:MGI Symbol;Acc:MGI:5610973]	MGI:5610973	NA
Gm3551	0	2.90338	0	0	2.07032	0	4.90117	0.889781	0	1.01493	0	2.51726	0.615496	1	0.805259	1.74746	14788	ENSMUSG00000100636	Gm3551	processed_pseudogene	1	119897461	119898124	+	E2.3	Gm3551	predicted gene 3551 [Source:MGI Symbol;Acc:MGI:3781728]	MGI:3781728	NA
Gm28209	0	0	0.99632	2.00892	0	0	0	0	0	0	0	0	0.355491	1	-2.32099	0.20013	8489	ENSMUSG00000101224	Gm28209	lincRNA	1	119903130	119906897	+	E2.3	Gm28209	predicted gene 28209 [Source:MGI Symbol;Acc:MGI:5578915]	MGI:5578915	NA
Tmem177	179.335	172.267	104.614	171.763	121.114	89.937	188.205	182.405	135.314	104.537	101.006	142.225	0.93358	1	0.0261771	1.01831	22890	ENSMUSG00000036975	Tmem177	protein_coding	1	119907890	119913208	-	E2.3	Tmem177	transmembrane protein 177 [Source:MGI Symbol;Acc:MGI:1913593]	MGI:1913593	66343	Q8BPE4	NM_175106
Cfap221	31.1887	21.2915	35.8675	16.0714	18.6329	19.986	31.3675	32.0321	16.8142	23.3433	12.4699	12.5863	0.721459	1	-0.14224	0.906111	17478	ENSMUSG00000036962	Cfap221	protein_coding	1	119923341	119997234	-	E2.3	Cfap221	cilia and flagella associated protein 221 [Source:MGI Symbol;Acc:MGI:2684947]	MGI:2684947	226356	A9Q751; G3V015	NM_001115074;
Sctr	12.6704	3.87117	5.97792	2.00892	0	1.9986	3.92093	2.66934	3.2027	2.02985	1.24699	3.77589	0.448421	1	-0.630649	0.645886	10549	ENSMUSG00000026387	Sctr	protein_coding	1	120006894	120063536	+	E2.3	Sctr	secretin receptor [Source:MGI Symbol;Acc:MGI:2441720]	MGI:2441720	319229	Q5FWI2; H7BX37	NM_001012322; NM_001311077				abnormal CNS synaptic transmission; abnormal circulating antidiuretic hormone level; abnormal cytokine secretion; abnormal dendritic spine morphology; abnormal drinking behavior; abnormal excitatory postsynaptic potential; abnormal hippocampal pyramidal neuron dendrite morphology; abnormal kidney cortex morphology; abnormal kidney medulla morphology; abnormal response/metabolism to endogenous com…
Tmem37	596.484	665.842	1931.86	1253.57	2165.56	1505.94	531.287	1380.94	1209.02	2185.14	1713.36	920.058	0.922607	1	-0.0322185	0.977915	22627	ENSMUSG00000050777	Tmem37	protein_coding	1	120067377	120074074	-	E2.3	Tmem37	transmembrane protein 37 [Source:MGI Symbol;Acc:MGI:2157899]	MGI:2157899	170706	Q9JJV3	NM_019432
Dbi	1339.16	903.919	1395.84	1821.09	1756.67	1617.87	1091	1960.19	1064.9	2497.73	1662.23	1388.27	0.582626	1	0.12949	1.09391	13980	ENSMUSG00000026385	Dbi	protein_coding	1	120113280	120121078	-	E2.3	Dbi	diazepam binding inhibitor [Source:MGI Symbol;Acc:MGI:94865]	MGI:94865	13167	P31786; Q4VWZ5; Q548W7; D3Z563; M0QWU8	NM_007830; ; NM_001037999				abnormal cholesterol homeostasis; abnormal coat/ hair morphology; abnormal liver physiology; abnormal skin morphology; abnormal white adipose tissue physiology; decreased body weight; embryonic lethality complete penetrance; increased circulating cholesterol level; increased liver cholesterol level; increased liver triglyceride level; lethality at weaning complete penetrance; postnatal growth ret…
3110009E18Rik	31.1887	15.4847	5.97792	21.0937	15.5274	2.9979	20.5849	13.3467	9.60811	10.1493	16.2108	13.8449	0.788205	1	-0.144211	0.904874	19203	ENSMUSG00000026388	3110009E18Rik	protein_coding	1	120121187	120188189	+	E2.3	3110009E18Rik	RIKEN cDNA 3110009E18 gene [Source:MGI Symbol;Acc:MGI:1920353]	MGI:1920353	73103		NM_001172074; NM_028439;
Steap3	299.217	249.691	133.507	113.504	94.1997	79.944	99.0036	56.0562	63.2534	150.209	68.5843	84.3281	0.0169386	0.524492	-0.895644	0.537507	850	ENSMUSG00000026389	Steap3	protein_coding	1	120190757	120272705	-	E2.3	Steap3	STEAP family member 3 [Source:MGI Symbol;Acc:MGI:1915678]	MGI:1915678	68428	A0A0R4J1G9; D3YTP0; E9QN92	NM_001085409; ; NM_133186				abnormal behavior; hyperactivity; abnormal blood osmolality; abnormal erythrocyte morphology; abnormal erythrocyte physiology; abnormal erythropoiesis; abnormal iron homeostasis; abnormal reticulocyte morphology; abnormal spleen morphology; abnormal spleen red pulp morphology; abnormal vesicle-mediated transport; anisopoikilocytosis; decreased circulating copper level; decreased hematocrit; decre…
C1ql2	0.974647	0	0	0	1.03516	0	0	0.889781	0	4.05971	2.49397	0	0.341081	1	1.55184	2.93191	8091	ENSMUSG00000036907	C1ql2	protein_coding	1	120340582	120343174	+	E2.3	C1ql2	complement component 1, q subcomponent-like 2 [Source:MGI Symbol;Acc:MGI:3032521]	MGI:3032521	226359	Q8CFR0; A0A3B0J351	NM_207233
Marco	99.414	58.0676	85.6835	63.2811	111.797	66.9531	98.0234	127.239	159.334	157.314	149.638	114.535	0.0102839	0.417327	0.7324	1.6614	646	ENSMUSG00000026390	Marco	protein_coding	1	120474538	120505024	-	E2.3	Marco	macrophage receptor with collagenous structure [Source:MGI Symbol;Acc:MGI:1309998]	MGI:1309998	17167	Q60754; A2RT24; A0A087WS94	NM_010766;				abnormal behavior; abnormal gait; abnormal dendritic cell chemotaxis; abnormal dendritic cell physiology; abnormal macrophage physiology; abnormal spleen marginal zone morphology; impaired macrophage phagocytosis; increased inflammatory response; increased interferon-gamma secretion; increased sensitivity to induced morbidity/mortality; increased susceptibility to bacterial infection
Celrr	0	0	0	0	0	0	5.8814	0	0	0	0	0	0.225379	1	3.15451	8.90436	5473	ENSMUSG00000097881	Celrr	lincRNA	1	121087405	121178441	+	E2.3	Celrr	cerebellum expressed regulatory RNA [Source:MGI Symbol;Acc:MGI:2685664]	MGI:2685664	NA			NR_038008;			no abnormal phenotype detected
Gm38283	0	0.967794	0	0	0	0	1.96047	0.889781	0	0	0	0	0.704293	1	1.08971	2.12831	16927	ENSMUSG00000104332	Gm38283	TEC	1	121300137	121300831	-	E2.3	Gm38283	predicted gene, 38283 [Source:MGI Symbol;Acc:MGI:5611511]	MGI:5611511	NA
Insig2	790.438	989.085	454.322	862.833	501.018	645.548	945.925	1159.38	968.017	386.687	492.56	916.282	0.465169	1	0.198756	1.14771	10947	ENSMUSG00000003721	Insig2	protein_coding	1	121304353	121332589	-	E2.3	Insig2	insulin induced gene 2 [Source:MGI Symbol;Acc:MGI:1920249]	MGI:1920249	72999	Q91WG1; E0CZ00; E0CXS5; A0A087WQP7; E0CZ15; E0CXF1; E0CYQ1; E0CXL0	NM_001357251; NM_133748; NM_178082; ; NM_001271531; NM_001271532
Gm37174	16.569	7.74235	5.97792	5.02231	1.03516	1.9986	6.86163	5.33869	7.20608	2.02985	1.24699	7.55177	0.641187	1	-0.327657	0.796829	15366	ENSMUSG00000104253	Gm37174	TEC	1	121328092	121331149	+	E2.3	Gm37174	predicted gene, 37174 [Source:MGI Symbol;Acc:MGI:5610402]	MGI:5610402	NA
2210011K15Rik	0	0.967794	0.99632	0	0	0	0	0	0	0	0	0	0.5512	1	-1.8645	0.274619	13160	ENSMUSG00000101791	2210011K15Rik	lincRNA	1	121355116	121359900	-	E2.3	2210011K15Rik	RIKEN cDNA 2210011K15 gene [Source:MGI Symbol;Acc:MGI:1919615]	MGI:1919615	NA
Ccdc93	432.743	438.411	164.393	292.298	182.188	236.834	378.37	268.714	349.095	95.4031	197.024	298.295	0.679693	1	-0.138054	0.908744	16296	ENSMUSG00000026339	Ccdc93	protein_coding	1	121431049	121506460	+	E2.3	Ccdc93	coiled-coil domain containing 93 [Source:MGI Symbol;Acc:MGI:1918079]	MGI:1918079	70829	Q7TQK5; E9QAD4	NM_001025156; ; NM_029955
Htr5b	0	0	0	0	0	0	0	0.889781	0	0	1.24699	2.51726	0.198367	1	2.75904	6.76944	4896	ENSMUSG00000050534	Htr5b	protein_coding	1	121509842	121528465	-	E2.3	Htr5b	5-hydroxytryptamine (serotonin) receptor 5B [Source:MGI Symbol;Acc:MGI:96284]	MGI:96284	15564	G3X9C6	NM_010483				no abnormal phenotype detected
Ddx18	565.295	542.932	624.693	800.556	720.472	696.512	497.959	509.845	594.101	555.165	664.644	575.193	0.252358	1	-0.218066	0.859717	6086	ENSMUSG00000001674	Ddx18	protein_coding	1	121553835	121567989	-	E2.3	Ddx18	DEAD (Asp-Glu-Ala-Asp) box polypeptide 18 [Source:MGI Symbol;Acc:MGI:1914192]	MGI:1914192	66942	Q8K363; B2RUM8	NM_025860;
Dpp10	2.92394	0	0	4.01785	0	0	0	0	0	0	0	0	0.118752	0.991754	-3.35963	0.0974203	3147	ENSMUSG00000036815	Dpp10	protein_coding	1	123321471	124846039	-	E2.3	Dpp10	dipeptidylpeptidase 10 [Source:MGI Symbol;Acc:MGI:2442409]	MGI:2442409	269109	D3Z5I7; E9QN98; A0A5F8MPK1	NM_199021;				decreased lean body mass; shortened ST segment
Actr3	4913.19	5242.54	5837.44	8014.6	7497.67	7735.58	6013.73	5614.52	5985.05	5831.77	6743.7	5782.14	0.485955	1	-0.125539	0.916662	11464	ENSMUSG00000026341	Actr3	protein_coding	1	125392905	125435727	-	E2.3	Actr3	ARP3 actin-related protein 3 [Source:MGI Symbol;Acc:MGI:1921367]	MGI:1921367	74117	Q99JY9; Q3ULF7; A0A087WQ83; A0A087WPR6; A0A087WQ14; A0A087WP86; A0A087WS98; A0A087WRA1	NM_023735; ; NM_001205386; NM_001205385				abnormal blastocyst morphology; abnormal preimplantation embryo development; embryonic growth arrest; embryonic lethality before implantation complete penetrance
Slc35f5	1126.69	1176.84	1029.2	1260.6	1185.26	1318.08	1290.97	1138.92	1205.02	1008.84	1066.17	1111.37	0.736717	1	-0.0568869	0.961336	17833	ENSMUSG00000026342	Slc35f5	protein_coding	1	125560595	125595820	+	E2.3	Slc35f5	solute carrier family 35, member F5 [Source:MGI Symbol;Acc:MGI:1921400]	MGI:1921400	74150	Q8R314; A0A087WP59	NM_001356294; NM_028787
Gpr39	81.8703	69.6811	59.7792	71.3168	100.411	81.9426	60.7745	31.1423	46.4392	64.9553	101.006	51.6038	0.231988	1	-0.391065	0.762567	5617	ENSMUSG00000026343	Gpr39	protein_coding	1	125676995	125873862	+	E2.3	Gpr39	G protein-coupled receptor 39 [Source:MGI Symbol;Acc:MGI:1918361]	MGI:1918361	71111	A0A0B4J1E4	NM_027677;				abnormal kidney morphology; dilated heart left ventricle; polycystic kidney; abnormal digestion; abnormal gastrointestinal motility; abnormal large intestinal transit time; abnormal pancreatic islet morphology; decreased basophil cell number; decreased circulating insulin level; decreased compensatory feeding amount; decreased lean body mass; decreased neutrophil cell number; enlarged stomach; ex…
Lypd1	5.84788	5.80676	2.98896	3.01339	0	0	2.9407	0	2.40203	3.04478	1.24699	3.77589	0.644926	1	-0.402719	0.756432	15463	ENSMUSG00000026344	Lypd1	protein_coding	1	125867622	125913101	-	E3	Lypd1	Ly6/Plaur domain containing 1 [Source:MGI Symbol;Acc:MGI:1919835]	MGI:1919835	72585	Q8BLC3; E0CXP0; F6TKE8	NM_145100; NM_001311090; NM_001311089;				abnormal cued conditioning behavior; abnormal excitatory postsynaptic currents; abnormal passive avoidance behavior; increased anxiety-related response; increased fear-related response
Nckap5	2467.81	1991.72	2464.9	771.427	1227.7	1108.22	1959.49	1071.3	817.49	1960.84	1422.81	1161.71	0.369388	1	-0.257324	0.836638	8795	ENSMUSG00000049690	Nckap5	protein_coding	1	125913620	126830799	-	E3	Nckap5	NCK-associated protein 5 [Source:MGI Symbol;Acc:MGI:2686394]	MGI:2686394	210356	Q29SA9; Q6NZK2; Q8C6S8; E0CYQ5; E9QAE1; E9Q3G9; E0CYS4; E2QRQ1	NM_172484; ; NM_001081756; NM_176957
Gm37161	4.87323	11.6135	16.9374	1.00446	1.03516	5.9958	12.743	0.889781	1.60135	6.08956	2.49397	0	0.373244	1	-0.773955	0.584812	8872	ENSMUSG00000104519	Gm37161	TEC	1	125919266	125921962	-	E3	Gm37161	predicted gene, 37161 [Source:MGI Symbol;Acc:MGI:5610389]	MGI:5610389	NA
Gm37936	0.974647	1.93559	0.99632	0	0	0	0	0	0	1.01493	0	0	0.46564	1	-1.41526	0.374941	10965	ENSMUSG00000102723	Gm37936	TEC	1	126070140	126071461	-	E3	Gm37936	predicted gene, 37936 [Source:MGI Symbol;Acc:MGI:5611164]	MGI:5611164	NA
Mgat5	917.143	877.789	689.453	578.57	551.741	618.566	838.1	495.608	755.838	538.926	603.542	663.298	0.569694	1	-0.119981	0.9202	13666	ENSMUSG00000036155	Mgat5	protein_coding	1	127205015	127488336	+	E3	Mgat5	mannoside acetylglucosaminyltransferase 5 [Source:MGI Symbol;Acc:MGI:894701]	MGI:894701	107895	Q8R4G6; Q059T5	NM_145128				abnormal T cell physiology; abnormal homeostasis; abnormal inflammatory response; abnormal leukocyte physiology; abnormal maternal nurturing; abnormal renal glomerulus morphology; decreased interleukin-2 secretion; decreased interleukin-4 secretion; decreased metastatic potential; decreased tumor growth/size; increased interleukin-10 secretion; increased tumor latency; increased tumor necrosis fa…
Gm37510	0	0	1.99264	2.00892	0	0	0	0	3.2027	0	0	1.25863	1	1	0.18173	1.13424	24531	ENSMUSG00000104378	Gm37510	TEC	1	127270524	127275285	+	E3	Gm37510	predicted gene, 37510 [Source:MGI Symbol;Acc:MGI:5610738]	MGI:5610738	NA
Gm8451	0.974647	3.87117	2.98896	4.01785	8.28129	2.9979	13.7233	2.66934	8.80743	14.209	4.98795	6.29315	0.0639679	0.859882	1.11947	2.17267	1956	ENSMUSG00000099471	Gm8451	processed_pseudogene	1	127282662	127283108	-	E3	Gm8451	predicted gene 8451 [Source:MGI Symbol;Acc:MGI:3644810]	MGI:3644810	NA
Tmem163	320.659	329.05	576.869	373.66	472.034	417.707	244.078	223.335	353.098	415.105	298.03	297.036	0.0637402	0.859882	-0.443437	0.73538	1951	ENSMUSG00000026347	Tmem163	protein_coding	1	127486546	127679548	-	E3	Tmem163	transmembrane protein 163 [Source:MGI Symbol;Acc:MGI:1919410]	MGI:1919410	72160	Q8C996	NM_028135
Acmsd	4.87323	11.6135	4.9816	8.0357	10.3516	9.993	3.92093	6.22847	15.2128	21.3135	11.2229	26.4312	0.145102	1	0.738292	1.6682	3718	ENSMUSG00000026348	Acmsd	protein_coding	1	127729413	127767978	+	E3	Acmsd	amino carboxymuconate semialdehyde decarboxylase [Source:MGI Symbol;Acc:MGI:2386323]	MGI:2386323	266645	Q8R519	NM_001033041;				decreased circulating bilirubin level; decreased circulating lipase level; increased bone mineral density
2900009J06Rik	1.94929	0	0.99632	2.00892	1.03516	1.9986	0	1.77956	2.40203	1.01493	2.49397	0	1	1	-0.0118031	0.991852	24774	ENSMUSG00000102014	2900009J06Rik	antisense	1	127753616	127774092	-	E3	2900009J06Rik	RIKEN cDNA 2900009J06 gene [Source:MGI Symbol;Acc:MGI:1920137]	MGI:1920137	NA			NR_045298;
Ccnt2	1403.49	1783.64	1786.4	1136.05	1401.61	1569.9	1579.16	1522.42	1630.18	1220.96	1551.25	1594.68	0.98832	1	0.00275664	1.00191	23957	ENSMUSG00000026349	Ccnt2	protein_coding	1	127774164	127808061	+	E3	Ccnt2	cyclin T2 [Source:MGI Symbol;Acc:MGI:1920199]	MGI:1920199	72949	Q7TQK0	NM_028399;				abnormal embryo size; abnormal skin coloration; female infertility; male infertility; preweaning lethality incomplete penetrance; embryonic lethality before implantation complete penetrance
Map3k19	149.121	127.749	39.8528	38.1696	36.2306	34.9755	96.0629	39.1504	38.4324	20.2985	18.7048	35.2416	0.110663	0.97871	-0.777253	0.583477	2975	ENSMUSG00000051590	Map3k19	protein_coding	1	127814791	127855031	-	E3	Map3k19	mitogen-activated protein kinase kinase kinase 19 [Source:MGI Symbol;Acc:MGI:1203481]	MGI:1203481	22625	E9Q3S4; A0A571BFV4; A0A140LHL6	NM_011737
Rab3gap1	1096.48	1267.81	1223.48	1454.46	1421.28	1481.96	1306.65	1154.05	1418	759.165	1350.49	1349.25	0.546845	1	-0.114856	0.923474	13030	ENSMUSG00000036104	Rab3gap1	protein_coding	1	127868773	127943868	+	E3	Rab3gap1	RAB3 GTPase activating protein subunit 1 [Source:MGI Symbol;Acc:MGI:2445001]	MGI:2445001	226407	Q80UJ7; A0A1D5RLG3	NM_178690;				abnormal excitatory postsynaptic currents; abnormal neurotransmitter secretion; enhanced paired-pulse facilitation
Zranb3	84.7943	88.0692	45.8307	47.2097	25.879	24.9825	82.3396	51.6073	27.223	29.4329	31.1747	41.5348	0.526082	1	-0.265898	0.831681	12477	ENSMUSG00000036086	Zranb3	protein_coding	1	127954184	128103047	-	E3	Zranb3	zinc finger, RAN-binding domain containing 3 [Source:MGI Symbol;Acc:MGI:1918362]	MGI:1918362	226409	Q6NZP1	NM_001285945; NM_027678; NM_001357573;
Gm28800	3.89859	14.5169	2.98896	1.00446	7.24613	4.9965	5.8814	0	4.80405	0	11.2229	12.5863	1	1	-0.0401669	0.972542	24774	ENSMUSG00000099760	Gm28800	antisense	1	127959516	127967452	+	E3	Gm28800	predicted gene 28800 [Source:MGI Symbol;Acc:MGI:5579506]	MGI:5579506	NA
Gm38248	4.87323	7.74235	7.97056	4.01785	1.03516	4.9965	2.9407	4.44891	5.60473	0	4.98795	0	0.322576	1	-0.713017	0.610043	7660	ENSMUSG00000104164	Gm38248	TEC	1	127978905	127984687	-	E3	Gm38248	predicted gene, 38248 [Source:MGI Symbol;Acc:MGI:5611476]	MGI:5611476	NA
Rpl28-ps1	22.4169	37.744	49.816	75.3346	60.0394	45.9678	49.9919	78.3007	53.6453	105.552	74.8192	59.1556	0.12418	1	0.532077	1.44601	3258	ENSMUSG00000058603	Rpl28-ps1	processed_pseudogene	1	128038569	128038982	+	E3	Rpl28-ps1	ribosomal protein L28, pseudogene 1 [Source:MGI Symbol;Acc:MGI:3705349]	MGI:3705349	NA
Gm37625	0.974647	0.967794	0	0	0	0	0	0	1.60135	0	0	0	1	1	-0.0830095	0.944086	24774	ENSMUSG00000102782	Gm37625	TEC	1	128084460	128089331	-	E3	Gm37625	predicted gene, 37625 [Source:MGI Symbol;Acc:MGI:5610853]	MGI:5610853	NA
R3hdm1	858.664	1050.06	825.949	709.15	692.523	733.486	664.598	611.28	771.851	542.986	672.126	679.66	0.104972	0.964198	-0.304692	0.809615	2864	ENSMUSG00000056211	R3hdm1	protein_coding	1	128103301	128237736	+	E3	R3hdm1	R3H domain containing 1 [Source:MGI Symbol;Acc:MGI:2448514]	MGI:2448514	226412	Q3URW7; Q80ZH9; E9Q9Q2; A0A087WPF0; A0A087WQI5; A0A087WQF6; A0A087WRE1	NM_181750; NM_001357482				abnormal testis morphology; small testis; decreased vertical activity
Gm37588	0	1.93559	1.99264	0	0	0	0	0	0	0	0	3.77589	1	1	-0.135346	0.910452	24774	ENSMUSG00000104239	Gm37588	TEC	1	128132157	128134652	+	E3	Gm37588	predicted gene, 37588 [Source:MGI Symbol;Acc:MGI:5610816]	MGI:5610816	NA
Gm37868	0	1.93559	0	0	0	0	0	0	0.800676	0	0	0	1	1	-0.709727	0.611436	24549	ENSMUSG00000102179	Gm37868	TEC	1	128143614	128146348	+	E3	Gm37868	predicted gene, 37868 [Source:MGI Symbol;Acc:MGI:5611096]	MGI:5611096	NA
Gm37407	0.974647	2.90338	1.99264	0	0	0	0	0	0	3.04478	0	0	0.683431	1	-0.807846	0.571234	16386	ENSMUSG00000103497	Gm37407	TEC	1	128163214	128164529	+	E3	Gm37407	predicted gene, 37407 [Source:MGI Symbol;Acc:MGI:5610635]	MGI:5610635	NA
Mir128-1	0	0	0	0	0	6.9951	0	0	0	0	0	0	0.217732	1	-3.36779	0.096871	5313	ENSMUSG00000065520	Mir128-1	miRNA	1	128202361	128202430	+	E3	Mir128-1	microRNA 128-1 [Source:MGI Symbol;Acc:MGI:2676813]	MGI:2676813	NA			NR_029543	MI0000155	mmu-mir-128-1	no abnormal phenotype detected
Ubxn4	1737.8	2003.33	2384.19	2467.96	2475.07	2510.24	2160.43	1976.2	2210.67	2080.6	2526.39	2372.52	0.875573	1	-0.0271314	0.98137	21485	ENSMUSG00000026353	Ubxn4	protein_coding	1	128243964	128279378	+	E3	Ubxn4	UBX domain protein 4 [Source:MGI Symbol;Acc:MGI:1915062]	MGI:1915062	67812	A0A0R4J078; A0A087WSK5	NM_001356529; NM_026390
Lct	9.74647	2.90338	1.99264	4.01785	5.17581	1.9986	0.980234	3.55912	5.60473	8.11941	2.49397	6.29315	1	1	0.0641093	1.04544	24774	ENSMUSG00000026354	Lct	protein_coding	1	128284756	128328318	-	E3	Lct	lactase [Source:MGI Symbol;Acc:MGI:104576]	MGI:104576	226413	F8VPT3	NM_001081078;
Mcm6	982.444	878.757	857.832	1796.98	1085.88	994.303	841.04	930.711	915.172	1056.54	1038.74	976.696	0.338787	1	-0.195946	0.873	8040	ENSMUSG00000026355	Mcm6	protein_coding	1	128331590	128359664	-	E3	Mcm6	minichromosome maintenance complex component 6 [Source:MGI Symbol;Acc:MGI:1298227]	MGI:1298227	17219	P97311; Q3ULG5; Q542I2	NM_008567; NM_001313695;				prenatal lethality complete penetrance
Dars	1036.05	1168.13	652.59	1198.32	778.441	867.392	850.843	1004.56	814.287	569.374	608.529	746.367	0.144363	1	-0.310934	0.80612	3700	ENSMUSG00000026356	Dars	protein_coding	1	128363707	128417368	-	E3	Dars	aspartyl-tRNA synthetase [Source:MGI Symbol;Acc:MGI:2442544]	MGI:2442544	226414	Q922B2; Q8BJY7	NM_177445; ; NM_145507				embryonic growth retardation; embryonic lethality during organogenesis complete penetrance
Gm6170	2.92394	5.80676	9.9632	4.01785	9.31645	13.9902	6.86163	4.44891	12.0101	8.11941	9.97589	10.069	0.807439	1	0.157667	1.11548	19732	ENSMUSG00000100078	Gm6170	processed_pseudogene	1	128520073	128521460	-	E3	Gm6170	predicted gene 6170 [Source:MGI Symbol;Acc:MGI:3643368]	MGI:3643368	NA
Cxcr4	1731.95	1203.94	409.488	1221.43	714.261	624.562	526.385	677.123	853.52	510.508	619.752	962.851	0.0810271	0.918191	-0.509008	0.702706	2323	ENSMUSG00000045382	Cxcr4	protein_coding	1	128588199	128592293	-	E3	Cxcr4	chemokine (C-X-C motif) receptor 4 [Source:MGI Symbol;Acc:MGI:109563]	MGI:109563	12767	A0A0R4J0N8; E9Q2D4	NM_009911; NM_001356509				abnormal B cell differentiation; abnormal B cell physiology; abnormal T cell differentiation; abnormal angiogenesis; abnormal blood vessel morphology; abnormal cerebellum external granule cell layer morphology; abnormal cerebellum morphology; abnormal cerebral cortex morphology; abnormal dentate gyrus morphology; abnormal developmental vascular remodeling; abnormal heart morphology; abnormal hear…
Thsd7b	18.5183	7.74235	5.97792	3.01339	6.21097	0.9993	3.92093	16.0161	5.60473	15.2239	6.23493	2.51726	0.76052	1	0.227968	1.17118	18441	ENSMUSG00000042581	Thsd7b	protein_coding	1	129273302	130219278	+	E4	Thsd7b	thrombospondin, type I, domain containing 7B [Source:MGI Symbol;Acc:MGI:2443925]	MGI:2443925	210417	Q6P4U0; Q8BHP3; D3Z366	NM_172485
Gm15790	1.94929	0	0	2.00892	0	3.9972	0.980234	0.889781	3.2027	0	1.24699	0	0.855461	1	-0.237669	0.848114	20969	ENSMUSG00000089648	Gm15790	processed_pseudogene	1	129796608	129797858	-	E4	Gm15790	predicted pseudogene 15790 [Source:MGI Symbol;Acc:MGI:3783232]	MGI:3783232	NA
Rpl31-ps9	1.94929	0.967794	1.99264	5.02231	4.14065	0.9993	0	3.55912	3.2027	4.05971	3.74096	1.25863	1	1	0.0839484	1.05991	24714	ENSMUSG00000094122	Rpl31-ps9	processed_pseudogene	1	129801387	129801764	-	E4	Rpl31-ps9	ribosomal protein L31, pseudogene 9 [Source:MGI Symbol;Acc:MGI:3704195]	MGI:3704195	NA
Cd55b	8.77182	7.74235	10.9595	16.0714	16.5626	21.9846	7.84187	12.4569	4.80405	16.2388	8.72891	8.8104	0.30111	1	-0.475734	0.719101	7187	ENSMUSG00000026401	Cd55b	protein_coding	1	130388537	130423009	-	E4	Cd55b	CD55 molecule, decay accelerating factor for complement B [Source:MGI Symbol;Acc:MGI:104849]	MGI:104849	13137	E9Q731; E9QAP4	NM_007827; NM_001317361;				increased grip strength; thrombocytosis
Cd55os	15.5943	51.2931	24.908	1.00446	7.24613	6.9951	73.5175	21.3547	21.6182	2.02985	7.48192	16.3622	0.570735	1	0.411194	1.32979	13693	ENSMUSG00000087691	Cd55os	antisense	1	130422824	130437914	+	E4	Cd55os	CD55 molecule, opposite strand sequence [Source:MGI Symbol;Acc:MGI:3783116]	MGI:3783116	NA			NR_151525
Gm15675	107.211	177.106	129.522	58.2588	49.6877	65.9538	175.462	149.483	82.4696	26.3881	64.8433	118.311	0.872708	1	0.0702441	1.04989	21403	ENSMUSG00000086825	Gm15675	lincRNA	1	130429781	130437191	-	E4	Gm15675	predicted gene 15675 [Source:MGI Symbol;Acc:MGI:3783117]	MGI:3783117	NA
Cd55	977.571	1487.5	1399.83	1512.72	1830.17	2114.52	1368.41	1385.39	1348.34	1420.9	1375.43	1470.08	0.416307	1	-0.155709	0.897691	9824	ENSMUSG00000026399	Cd55	protein_coding	1	130439027	130462744	-	E4	Cd55	CD55 molecule, decay accelerating factor for complement [Source:MGI Symbol;Acc:MGI:104850]	MGI:104850	13136	Q61475	NM_010016;				abnormal complement pathway; abnormal podocyte morphology; albuminuria; decreased grip strength; impaired complement alternative pathway; impaired complement classical pathway; increased susceptibility to experimental autoimmune myasthenia gravis; increased susceptibility to injury
Gm16083	13.6451	3.87117	5.97792	1.00446	6.21097	1.9986	1.96047	5.33869	5.60473	4.05971	1.24699	1.25863	0.316888	1	-0.679725	0.624284	7534	ENSMUSG00000085526	Gm16083	antisense	1	130462576	130557075	+	E4	Gm16083	predicted gene 16083 [Source:MGI Symbol;Acc:MGI:3802163]	MGI:3802163	NA
[truncated: 25,288 more rows]

## Sheet: WT vs HIF3A_del
ID	WT 1_TMM	WT 2_TMM	WT 3_TMM	WT 4_TMM	WT 5_TMM	WT 6_TMM	HIF3A_del 1_TMM	HIF3A_del 2_TMM	HIF3A_del 3_TMM	HIF3A_del 4_TMM	HIF3A_del 5_TMM	HIF3A_del 6_TMM	p.value	q.value	logFC	FC	ranking	ensembl_gene_id	external_gene_name	gene_biotype	chromosome_name	start_position	end_position	strand	band	mgi_symbol	description	mgi_id	entrezgene_id	uniprot_gn_id	refseq_mrna	refseq_ncrna	mirbase_accession	mirbase_id	phenotype_description
[truncated: 26,516 more rows]
